# Supplementary material for: Divergence and Conservative Evolution of XTNX Genes in Land Plants
Source: Front Plant Sci. 2017 Oct 26;8:1844. doi: 10.3389/fpls.2017.01844 (PMC5662649; doi:10.3389/fpls.2017.01844)
Supplement: TABLE S1 — A list of 59 genomes surveyed in this study. [file Table_1.XLSX]

## Sheet: Table S1
Organism	Family	Database	Date_aquired
Amaranthus hypochondriacus	Amaranthaceae	Phytozome v11	Apr 18 2016
Amborella trichopoda	Amborellaceae	Phytozome v11	Feb 22 2016
Ananas comosus	Bromeliaceae	Phytozome v11	Apr 12 2016
Aquilegia coerulea	Ranunculaceae	Phytozome v11	Feb 22 2016
Arabidopsis halleri	Brassicaceae	Phytozome v11	Apr 18 2016
Arabidopsis lyrata	Brassicaceae	Phytozome v11	Feb 22 2016
Arabidopsis thaliana	Brassicaceae	Phytozome v11	Feb 22 2016
Boechera stricta	Brassicaceae	Phytozome v11	Feb 22 2016
Brachypodium distachyon	Poaceae	Phytozome v11	Feb 22 2016
Brachypodium stacei	Poaceae	Phytozome v11	Feb 22 2016
Brassica rapa	Brassicaceae	Phytozome v11	Feb 22 2016
Capsella grandiflora	Brassicaceae	Phytozome v11	Feb 22 2016
Capsella rubella	Brassicaceae	Phytozome v11	Feb 22 2016
Carica papaya	Caricaceae	Phytozome v11	Feb 22 2016
Chlamydomonas reinhardtii	Caricaceae	Phytozome v11	Feb 22 2016
Citrus clementina	Rutaceae	Phytozome v11	Feb 22 2016
Citrus sinensis	Rutaceae	Phytozome v11	Feb 22 2016
Coccomyxa subellipsoidea	Coccomyxaceae	Phytozome v11	Feb 22 2016
Cucumis sativus	Cucurbitaceae	Phytozome v11	Feb 22 2016
Dunaliella salina	Dunaliellaceae	Phytozome v11	Apr 18 2016
Eucalyptus grandis	Myrtaceae	Phytozome v11	Feb 22 2016
Eutrema salsugineum	Brassicaceae	Phytozome v11	Feb 22 2016
Fragaria vesca	Rosaceae	Phytozome v11	Feb 22 2016
Glycine max Wm82	Fabaceae	Phytozome v11	Feb 22 2016
Gossypium raimondii	Malvaceae	Phytozome v11	Feb 22 2016
Kalanchoe marnieriana	Crassulaceae	Phytozome v11	Feb 22 2016
Linum usitatissimum	Linaceae	Phytozome v11	Feb 22 2016
Manihot esculenta	Euphorbiaceae	Phytozome v11	Feb 22 2016
Marchantia polymorpha	Marchantiaceae	Phytozome v11	Apr 14 2016
Medicago truncatula	Fabaceae	Phytozome v11	Feb 22 2016
Micromonas pusilla	Mamiellaceae	Phytozome v11	Feb 22 2016
Micromonas sp. RCC299	Mamiellaceae	Phytozome v11	Feb 22 2016
Mimulus guttatus	Phrymaceae	Phytozome v11	Feb 22 2016
Musa acuminata	Musaceae	Phytozome v11	Feb 22 2016
Oryza sativa	Poaceae	Phytozome v11	Feb 22 2016
Ostreococcus lucimarinus	Bathycoccaceae	Phytozome v11	Feb 22 2016
Panicum hallii	Poaceae	Phytozome v11	Apr 18 2016
Panicum virgatum	Poaceae	Phytozome v11	Feb 22 2016
Phaseolus vulgaris	Fabaceae	Phytozome v11	Feb 22 2016
Physcomitrella patens	Funariaceae	Phytozome v11	Feb 22 2016
Picea abies	Pinaceae	ftp://plantgenie.org/Data/ConGenIE/Picea_abies/v1.0/FASTA/	Feb 22 2016
Populus trichocarpa	Salicaceae	Phytozome v11	Feb 22 2016
Prunus persica	Rosaceae	Phytozome v11	Feb 22 2016
Ricinus communis	Euphorbiaceae	Phytozome v11	Feb 22 2016
Salix purpurea	Salicaceae	Phytozome v11	Feb 22 2016
Selaginella moellendorffii	Selaginellaceae	Phytozome v11	Feb 22 2016
Setaria italica	Poaceae	Phytozome v11	Feb 22 2016
Setaria viridis	Poaceae	Phytozome v11	Feb 22 2016
Solanum lycopersicum	Solanaceae	Phytozome v11	Feb 22 2016
Solanum tuberosum	Solanaceae	Phytozome v11	Feb 22 2016
Sorghum bicolor	Poaceae	Phytozome v11	Feb 22 2016
Sphagnum fallax	Sphagnaceae	Phytozome v11	Apr 18 2016
Spirodela polyrhiza	Araceae	Phytozome v11	Feb 22 2016
Theobroma cacao	Malvaceae	Phytozome v11	Feb 22 2016
Triticum aestivum	Poaceae	Phytozome v11	Apr 18 2016
Vitis vinifera	Vitaceae	Phytozome v11	Feb 22 2016
Volvox carteri	Volvocaceae	Phytozome v11	Feb 22 2016
Zea mays	Poaceae	Phytozome v11	Feb 22 2016
Zostera marina	Zosteraceae	Phytozome v11	Apr 18 2016
