# Supplementary material for: Divergence and Conservative Evolution of XTNX Genes in Land Plants
Source: Front Plant Sci. 2017 Oct 26;8:1844. doi: 10.3389/fpls.2017.01844 (PMC5662649; doi:10.3389/fpls.2017.01844)
Supplement: TABLE S2 — A list of 143 XTNX genes identified in 51 land plant genomes. [file Table_2.XLSX]

## Sheet: Table S2
Organism	Gene Number	Gene List	Clade
Amaranthus hypochondriacus	2	Amaranthus_hypochondriacus_AHYPO_000273-RA	I
		Amaranthus_hypochondriacus_AHYPO_022809-RA	IIb
Amborella trichopoda	2	Amborella_trichopoda_evm_27.model.AmTr_v1.0_scaffold00061.49	I
		Amborella_trichopoda_evm_27.model.AmTr_v1.0_scaffold00009.149	II
Ananas comosus	5	Ananas_comosus_Aco000835.1	I
		Ananas_comosus_Aco000235.1	IIa	other
		Ananas_comosus_Aco024261.1	IIa
		Ananas_comosus_Aco008893.1	IIb	segmental duplication
		Ananas_comosus_Aco010468.1	IIb
Aquilegia coerulea	3	Aquilegia_coerulea_Aquca_017_00484.1	I
		Aquilegia_coerulea_Aquca_009_00586.1	IIa
		Aquilegia_coerulea_Aquca_013_00262.1	IIb
Arabidopsis halleri	2	Arabidopsis_halleri_Araha.7805s0012.1	I
		Arabidopsis_halleri_Araha.5498s0001.1	IIb
Arabidopsis lyrata	2	Arabidopsis_lyrata_950279	I
		Arabidopsis_lyrata_492529	IIb
Arabidopsis thaliana	2	Arabidopsis_thaliana_AT5G56220.1	I
		Arabidopsis_thaliana_AT4G23440.1	IIb
Boechera stricta	2	Boechera_stricta_Bostr.26833s0641.1	I
		Boechera_stricta_Bostr.7867s0136.1	IIb
Brachypodium distachyon	3	Brachypodium_distachyon_Bradi4g33350.1	I	genome duplication
		Brachypodium_distachyon_Bradi3g39360.1	I
		Brachypodium_distachyon_Bradi2g50590.2	IIb
Brachypodium stacei	3	Brachypodium_stacei_Brast05G160600.1	I	genome duplication
		Brachypodium_stacei_Brast03G267000.1	I
		Brachypodium_stacei_Brast01G138100.1	IIb
Brassica rapa	3	Brassica_rapa_Brara.J01057.1	I
		Brassica_rapa_Brara.A01344.1	IIb	genome duplication
		Brassica_rapa_Brara.C04682.1	IIb
Capsella grandiflora	2	Capsella_grandiflora_Cagra.3745s0019.1	I
		Capsella_grandiflora_Cagra.1226s0015.1	IIb
Capsella rubella	2	Capsella_rubella_Carubv10025819m	I
		Capsella_rubella_Carubv10007193m	IIb
Carica papaya	2	Carica_papaya_evm.model.supercontig_12.63	I
		Carica_papaya_evm.model.supercontig_214.13	IIb
Citrus clementina	3	Citrus_clementina_Ciclev10007343m	I
		Citrus_clementina_Ciclev10018684m	IIb	tandem duplication
		Citrus_clementina_Ciclev10018685m	IIb
Citrus sinensis	4	Citrus_sinensis_orange1.1g003354m	I
		Citrus_sinensis_orange1.1g001913m	IIb	tandem duplication
		Citrus_sinensis_orange1.1g001918m	IIb
		Citrus_sinensis_orange1.1g001919m	IIb
Cucumis sativus	2	Cucumis_sativus_Cucsa.041670.1	I
		Cucumis_sativus_Cucsa.303290.1	IIb
Eucalyptus grandis	2	Eucalyptus_grandis_Eucgr.F01987.1	I
		Eucalyptus_grandis_Eucgr.D01831.1	IIb
Eutrema salsugineum	2	Eutrema_salsugineum_Thhalv10012581m	I
		Eutrema_salsugineum_Thhalv10024327m	IIb
Fragaria vesca	2	Fragaria_vesca_mrna01435.1-v1.0-hybrid	I
		Fragaria_vesca_mrna32518.1-v1.0-hybrid	IIb
Glycine max Wm82	6	Glycine_max_Glyma.04G114100.1	I	genome duplication
		Glycine_max_Glyma.06G321200.1	I
		Glycine_max_Glyma.01G220900.1	IIb	genome duplication
		Glycine_max_Glyma.11G022700.1	IIb
		Glycine_max_Glyma.05G209300.1	IIb	genome duplication
		Glycine_max_Glyma.08G016000.1	IIb
Gossypium raimondii	4	Gossypium_raimondii_Gorai.009G455000.1	I
		Gossypium_raimondii_Gorai.009G310300.1	IIb	segmental duplication
		Gossypium_raimondii_Gorai.011G236200.1	IIb
		Gossypium_raimondii_Gorai.012G006200.1	IIb
Kalanchoe marnieriana	8	Kalanchoe_marnieriana_Kalax.0046s0099.1	I	other
		Kalanchoe_marnieriana_Kalax.0050s0004.1	I
		Kalanchoe_marnieriana_Kalax.0095s0034.1	I	segmental duplication
		Kalanchoe_marnieriana_Kalax.0259s0030.1	I
		Kalanchoe_marnieriana_Kalax.0055s0100.1	IIb	segmental duplication
		Kalanchoe_marnieriana_Kalax.0349s0020.1	IIb
		Kalanchoe_marnieriana_Kalax.0382s0022.1	IIb	segmental duplication
		Kalanchoe_marnieriana_Kalax.0425s0021.1	IIb
Linum usitatissimum	1	Linum_usitatissimum_Lus10032275	IIb
Manihot esculenta	2	Manihot_esculenta_Manes.05G204600.1	I
		Manihot_esculenta_Manes.02G021100.1	IIb
Marchantia polymorpha	1	Marchantia_polymorpha_Mapoly0134s0035.1	N
Medicago truncatula	2	Medicago_truncatula_Medtr3g009560.1	I
		Medicago_truncatula_Medtr8g098575.1	IIb
Mimulus guttatus	3	Mimulus_guttatus_Migut.E01078.1	I
		Mimulus_guttatus_Migut.A00741.1	IIb	other
		Mimulus_guttatus_Migut.H01708.1	IIb
Musa acuminata	4	Musa_acuminata_Ma03_t10650.1	I	segmental duplication
		Musa_acuminata_Ma09_t18490.1	I
		Musa_acuminata_Ma04_t24410.1	IIa
		Musa_acuminata_Ma05_t21920.1	IIb
Oryza sativa	4	Oryza_sativa_LOC_Os09g30380.1	I	genome duplication
		Oryza_sativa_LOC_Os08g38970.1	I
		Oryza_sativa_LOC_Os11g36760.1	IIa
		Oryza_sativa_LOC_Os01g55530.1	IIb
Panicum hallii	3	Panicum_hallii_Pahal.F01546.1	I
		Panicum_hallii_Pahal.H01408.1	IIa
		Panicum_hallii_Pahal.C02140.1	IIb
Panicum virgatum	5	Panicum_virgatum_Pavir.Fa00559.1	I	segmental duplication
		Panicum_virgatum_Pavir.Fb01857.1	I
		Panicum_virgatum_Pavir.J18198.1	IIa
		Panicum_virgatum_Pavir.Aa02075.1	IIb	other
		Panicum_virgatum_Pavir.Ab01572.1	IIb
Phaseolus vulgaris	3	Phaseolus_vulgaris_Phvul.005G005000.1	I
		Phaseolus_vulgaris_Phvul.002G158300.1	IIb	genome duplication
		Phaseolus_vulgaris_Phvul.002G291100.1	IIb
Physcomitrella patens	3	Physcomitrella_patens_Pp3c1_30350V3.1	N
		Physcomitrella_patens_Pp3c17_15630V3.1	N
		Physcomitrella_patens_Pp3c2_11110V3.1	N
Picea abies	3	Picea abies_MA_10261150g0010_medium_confidence	I
		Picea abies_MA_115260g0010_medium_confidence	II	segmental duplication
		Picea abies_MA_178762g0010_medium_confidence	II
Populus trichocarpa	2	Populus_trichocarpa_Potri.001G472200.1	I
		Populus_trichocarpa_Potri.003G129600.1	IIb
Prunus persica	2	Prunus_persica_Prupe.6G035600.1	I
		Prunus_persica_Prupe.5G103200.1	IIb
Ricinus communis	2	Ricinus_communis_28657.m000381	I
		Ricinus_communis_30190.m011239	IIb
Salix purpurea	2	Salix_purpurea_SapurV1A.0395s0180.1	I
		Salix_purpurea_SapurV1A.0790s0090.1	IIb
Setaria italica	3	Setaria_italica_Seita.6G198000.1	I
		Setaria_italica_Seita.8G161300.1	IIa
		Setaria_italica_Seita.1G161200.1	IIb
Setaria viridis	3	Setaria_viridis_Sevir.6G205400.1	I
		Setaria_viridis_Sevir.8G172200.1	IIa
		Setaria_viridis_Sevir.1G162500.1	IIb
Solanum lycopersicum	2	Solanum_lycopersicum_Solyc07g066180.2.1	I
		Solanum_lycopersicum_Solyc08g081260.1.1	IIb
Solanum tuberosum	2	Solanum_tuberosum_PGSC0003DMT400096975	I
		Solanum_tuberosum_PGSC0003DMT400032132	IIb
Sorghum bicolor	3	Sorghum_bicolor_Sobic.007G218100.1	I
		Sorghum_bicolor_Sobic.002G358000.1	IIa
		Sorghum_bicolor_Sobic.004G146300.1	IIb
Sphagnum fallax	1	Sphagnum_fallax_Sphfalx0028s0162.1	N
		Spirodela_polyrhiza_Spipo12G0024400	I
Spirodela polyrhiza	4	Spirodela_polyrhiza_Spipo31G0006900	IIa	other
		Spirodela_polyrhiza_Spipo3G0102200	IIa
		Spirodela_polyrhiza_Spipo11G0057900	IIb
Theobroma cacao	2	Theobroma_cacao_Thecc1EG030509t1	I
		Theobroma_cacao_Thecc1EG043276t1	IIb
Triticum aestivum	4	Triticum_aestivum_Traes_5BL_286F38830.1	Ia
		Triticum_aestivum_Traes_3AL_EC4C2C4251.1	IIb	genome duplication
		Triticum_aestivum_Traes_3B_E6042ABAA.1	IIb
		Triticum_aestivum_Traes_3DL_23437C2CC.1	IIb
Vitis vinifera	2	Vitis_vinifera_GSVIVT01014847001	I
		Vitis_vinifera_GSVIVT01029435001	IIb
Zea mays	3	Zea_mays_GRMZM2G067555_T01	Ib
		Zea_mays_GRMZM2G039878_T01	IIa
		Zea_mays_GRMZM2G132403_T01	IIb
Zostera marina	4	Zostera_marina_Zosma53g00050.1	I
		Zostera_marina_Zosma216g00170.1	IIa
		Zostera_marina_Zosma31g00100.1	IIb	other
		Zostera_marina_Zosma15g01450.1	IIb
Chlamydomonas reinhardtii	0
Coccomyxa subellipsoidea	0
Dunaliella salina	0
Micromonas pusilla	0
Micromonas sp. RCC299	0
Ostreococcus lucimarinus	0
Selaginella moellendorffii	0
Volvox carteri	0
