# Supplementary material for: Divergence and Conservative Evolution of XTNX Genes in Land Plants
Source: Front Plant Sci. 2017 Oct 26;8:1844. doi: 10.3389/fpls.2017.01844 (PMC5662649; doi:10.3389/fpls.2017.01844)
Supplement: TABLE S3 — Gene structure of 143 XTNX genes. [file Table_3.XLSX]

## Sheet: Table S3
Gene List	Chromosome/Scaffold	Start	End	Strand	Frame
Amaranthus_hypochondriacus_AHYPO_000273-RA	scaffold_1	582283	585030	-	0
Amaranthus_hypochondriacus_AHYPO_022809-RA	scaffold_1795	2118	5060	+	0
Amborella_trichopoda_evm_27.model.AmTr_v1.0_scaffold00061.49	AmTr_v1.0_scaffold00061	794270	797215	+	0
Amborella_trichopoda_evm_27.model.AmTr_v1.0_scaffold00009.149	AmTr_v1.0_scaffold00009	4253214	4256480	-	0
Ananas_comosus_Aco000835.1	LG02	16344890	16347865	+	0
Ananas_comosus_Aco000235.1	LG12	3442432	3444897	+	0
Ananas_comosus_Aco024261.1	LG13	3963345	3963354	-	0
	LG13	3963270	3963298	-	2
	LG13	3960574	3963156	-	0
	LG13	3959324	3959356	-	0
	LG13	3959203	3959250	-	0
	LG13	3958812	3958845	-	0
	LG13	3958178	3958298	-	2
	LG13	3957839	3957968	-	1
Ananas_comosus_Aco008893.1	LG09	11914784	11914810	-	0
	LG09	11910213	11913179	-	0
Ananas_comosus_Aco010468.1	LG03	2889589	2892621	-	0
Aquilegia_coerulea_Aquca_017_00484.1	scaffold_17	2884613	2887618	-	0
Aquilegia_coerulea_Aquca_009_00586.1	scaffold_9	3435842	3438727	-	0
Aquilegia_coerulea_Aquca_013_00262.1	scaffold_13	1596703	1597025	-	0
	scaffold_13	1594020	1596612	-	1
Arabidopsis_halleri_Araha.7805s0012.1	Scaffold7805	38185	40575	+	0
	Scaffold7805	40857	41186	+	0
Arabidopsis_halleri_Araha.5498s0001.1	Scaffold5498	21	1994	+	0
Arabidopsis_lyrata_950279	scaffold_8	17374867	17377785	+	0
Arabidopsis_lyrata_492529	scaffold_7	8090439	8093273	-	0
Arabidopsis_thaliana_AT5G56220.1	Chr5	22754871	22757792	+	0
Arabidopsis_thaliana_AT4G23440.1	Chr4	12237765	12240659	+	0
Boechera_stricta_Bostr.26833s0641.1	Scaffold26833	3434217	3437126	-	0
Boechera_stricta_Bostr.7867s0136.1	Scaffold7867	848223	851120	+	0
Brachypodium_distachyon_Bradi4g33350.1	Bd4	38967484	38970429	+	0
Brachypodium_distachyon_Bradi3g39360.1	Bd3	41424526	41427504	-	0
Brachypodium_distachyon_Bradi2g50590.2	Bd2	50212074	50215082	+	0
Brachypodium_stacei_Brast05G160600.1	Chr05	14759403	14762348	+	0
Brachypodium_stacei_Brast03G267000.1	Chr03	22782565	22785537	-	0
Brachypodium_stacei_Brast01G138100.1	Chr01	8504133	8507141	-	0
Brassica_rapa_Brara.J01057.1	A10	10185702	10188620	+	0
Brassica_rapa_Brara.A01344.1	A01	7238957	7241764	+	0
Brassica_rapa_Brara.C04682.1	A03	25021257	25023974	+	0
Capsella_grandiflora_Cagra.3745s0019.1	Scaffold3745	63887	66808	+	0
Capsella_grandiflora_Cagra.1226s0015.1	Scaffold1226	58433	61339	-	0
Capsella_rubella_Carubv10025819m	scaffold_8	8851902	8854823	+	0
Capsella_rubella_Carubv10007193m	scaffold_7	6587524	6590436	+	0
Carica_papaya_evm.model.supercontig_12.63	supercontig_12	522520	523884	-	1
	supercontig_12	520901	522454	-	0
Carica_papaya_evm.model.supercontig_214.13	supercontig_214	233694	236699	-	0
Citrus_clementina_Ciclev10007343m	scaffold_1	24294489	24297455	+	0
Citrus_clementina_Ciclev10018684m	scaffold_3	1705989	1708979	-	0
Citrus_clementina_Ciclev10018685m	scaffold_3	1705989	1708979	-	0
Citrus_sinensis_orange1.1g003354m	scaffold00013	1874874	1877233	-	0
	scaffold00013	1874689	1874812	-	1
Citrus_sinensis_orange1.1g001913m	scaffold00009	795011	798001	+	0
Citrus_sinensis_orange1.1g001918m	scaffold00009	795011	798001	+	0
Citrus_sinensis_orange1.1g001919m	scaffold00009	795011	798001	+	0
Cucumis_sativus_Cucsa.041670.1	scaffold00540	241766	244720	+	0
Cucumis_sativus_Cucsa.303290.1	scaffold02951	1253173	1253203	+	0
	scaffold02951	1253299	1255802	+	2
Eucalyptus_grandis_Eucgr.F01987.1	Chr06	26229469	26229486	-	0
	Chr06	26226581	26229328	-	0
Eucalyptus_grandis_Eucgr.D01831.1	Chr04	31823065	31826016	-	0
Eutrema_salsugineum_Thhalv10012581m	scaffold_2	10001931	10004843	-	0
Eutrema_salsugineum_Thhalv10024327m	scaffold_1	7149461	7152340	-	0
Fragaria_vesca_mrna01435.1-v1.0-hybrid	LG3	28961598	28964507	-	0
Fragaria_vesca_mrna32518.1-v1.0-hybrid	LG5	1750717	1753719	+	0
Glycine_max_Glyma.04G114100.1	Chr04	12960809	12963037	+	0
Glycine_max_Glyma.06G321200.1	Chr06	50989510	50992485	-	0
Glycine_max_Glyma.01G220900.1	Chr01	55001858	55004857	+	0
Glycine_max_Glyma.11G022700.1	Chr11	1636647	1639673	-	0
Glycine_max_Glyma.05G209300.1	Chr05	39132085	39133418	+	0
	Chr05	39133850	39135380	+	1
Glycine_max_Glyma.08G016000.1	Chr08	1265398	1268391	+	0
Gossypium_raimondii_Gorai.009G455000.1	Chr09	70609985	70612945	+	0
Gossypium_raimondii_Gorai.009G310300.1	Chr09	28779260	28782220	-	0
Gossypium_raimondii_Gorai.011G236200.1	Chr11	55749351	55752344	+	0
Gossypium_raimondii_Gorai.012G006200.1	Chr12	739171	742098	-	0
Kalanchoe_marnieriana_Kalax.0046s0099.1	scaffold_46	1103542	1106001	-	0
Kalanchoe_marnieriana_Kalax.0050s0004.1	scaffold_50	19853	22723	+	0
Kalanchoe_marnieriana_Kalax.0095s0034.1	scaffold_95	254737	257577	+	0
Kalanchoe_marnieriana_Kalax.0259s0030.1	scaffold_259	304875	307715	+	0
Kalanchoe_marnieriana_Kalax.0055s0100.1	scaffold_55	748064	750673	-	0
Kalanchoe_marnieriana_Kalax.0349s0020.1	scaffold_349	122294	125284	+	0
Kalanchoe_marnieriana_Kalax.0382s0022.1	scaffold_382	213655	216612	+	0
Kalanchoe_marnieriana_Kalax.0425s0021.1	scaffold_425	200099	203056	+	0
Linum_usitatissimum_Lus10032275	scaffold291	426550	429486	-	0
Manihot_esculenta_Manes.05G204600.1	Chromosome05	27975361	27978333	-	0
Manihot_esculenta_Manes.02G021100.1	Chromosome02	1691014	1694007	+	0
Marchantia_polymorpha_Mapoly0134s0035.1	scaffold_134	344068	347676	-	0
Medicago_truncatula_Medtr3g009560.1	chr3	2112926	2115895	-	0
Medicago_truncatula_Medtr8g098575.1	chr8	41134178	41137156	+	0
Mimulus_guttatus_Migut.E01078.1	scaffold_5	13414504	13417269	-	0
Mimulus_guttatus_Migut.A00741.1	scaffold_1	4148371	4151262	-	0
Mimulus_guttatus_Migut.H01708.1	scaffold_8	17474961	17477918	-	0
Musa_acuminata_Ma03_t10650.1	chr03	8027730	8030666	+	1
Musa_acuminata_Ma09_t18490.1	chr09	17947636	17950578	+	1
Musa_acuminata_Ma04_t24410.1	chr04	26410201	26412831	-	1
Musa_acuminata_Ma05_t21920.1	chr05	33675653	33678673	+	1
Oryza_sativa_LOC_Os09g30380.1	Chr9	18491726	18494713	+	0
Oryza_sativa_LOC_Os08g38970.1	Chr8	24633987	24636947	+	0
Oryza_sativa_LOC_Os11g36760.1	Chr11	21705480	21708029	+	0
Oryza_sativa_LOC_Os01g55530.1	Chr1	31992197	31995205	-	0
Panicum_hallii_Pahal.F01546.1	Chr06	44119036	44122038	+	0
Panicum_hallii_Pahal.H01408.1	Chr08	41880020	41882482	-	0
Panicum_hallii_Pahal.C02140.1	Chr01	24219351	24222359	-	0
Panicum_virgatum_Pavir.Fa00559.1	Chr06a	7823818	7826823	-	0
Panicum_virgatum_Pavir.Fb01857.1	Chr06b	48271665	48274670	+	0
Panicum_virgatum_Pavir.J18198.1	contig199729	968	2239	+	0
Panicum_virgatum_Pavir.Aa02075.1	Chr01a	33890351	33892693	-	0
Panicum_virgatum_Pavir.Ab01572.1	Chr01b	28081155	28081365	-	0
	Chr01b	28078362	28080766	-	2
Phaseolus_vulgaris_Phvul.005G005000.1	Chr05	387270	390230	+	0
Phaseolus_vulgaris_Phvul.002G158300.1	Chr02	30009430	30009640	+	0
	Chr02	30009716	30012453	+	2
Phaseolus_vulgaris_Phvul.002G291100.1	Chr02	45421441	45424428	+	0
Physcomitrella_patens_Pp3c1_30350V3.1	Chr01	21564674	21567691	+	0
	Chr01	21567836	21568204	+	0
	Chr01	21568406	21568630	+	0
Physcomitrella_patens_Pp3c17_15630V3.1	Chr17	10639419	10642424	+	0
	Chr17	10642507	10642878	+	0
	Chr17	10643045	10643296	+	0
Physcomitrella_patens_Pp3c2_11110V3.1	Chr02	7481665	7484649	-	0
	Chr02	7481153	7481521	-	0
	Chr02	7480727	7480951	-	0
Picea_abies_MA_10261150g0010_medium_confidence	MA_10261150	2740	3431	-	2
	MA_10261150	3709	6177	-	0
Picea_abies_MA_115260g0010_medium_confidence	MA_115260	1085	4474	-	0
Picea abies_MA_178762g0010_medium_confidence	MA_178762	5128	8364	-	0
Populus_trichocarpa_Potri.001G472200.1	Chr01	50327309	50330293	+	0
Populus_trichocarpa_Potri.003G129600.1	Chr03	14951379	14951404	+	0
	Chr03	14952447	14955438	+	1
Prunus_persica_Prupe.6G035600.1	Pp06	2675624	2678620	+	0
Prunus_persica_Prupe.5G103200.1	Pp05	11008135	11011137	+	0
Ricinus_communis_28657.m000381	28657	34343	36271	-	0
Ricinus_communis_30190.m011239	30190	2745542	2748541	+	0
Salix_purpurea_SapurV1A.0395s0180.1	Scaffold0395	138293	141274	+	0
Salix_purpurea_SapurV1A.0790s0090.1	chr03	11307231	11310251	+	0
Setaria_italica_Seita.6G198000.1	scaffold_6	31950977	31953982	+	0
Setaria_italica_Seita.8G161300.1	scaffold_8	30319317	30321773	-	0
Setaria_italica_Seita.1G161200.1	scaffold_1	22782892	22785900	+	0
Setaria_viridis_Sevir.6G205400.1	Chr_06	31354205	31357210	+	0
Setaria_viridis_Sevir.8G172200.1	Chr_08	30182166	30184625	-	0
Setaria_viridis_Sevir.1G162500.1	Chr_01	22391588	22394596	+	0
Solanum_lycopersicum_Solyc07g066180.2.1	SL2.40ch07	64884958	64887325	+	0
	SL2.40ch07	64887403	64887407	+	2
Solanum_lycopersicum_Solyc08g081260.1.1	SL2.40ch08	61486528	61489521	+	0
Solanum_tuberosum_PGSC0003DMT400096975	chr07	52072753	52075662	-	0
Solanum_tuberosum_PGSC0003DMT400032132	chr08	43225587	43228580	-	0
Sorghum_bicolor_Sobic.007G218100.1	Chr07	64616844	64619897	-	0
Sorghum_bicolor_Sobic.002G358000.1	Chr02	72051689	72054106	+	0
Sorghum_bicolor_Sobic.004G146300.1	Chr04	45392051	45395059	+	0
Sphagnum_fallax_Sphfalx0028s0162.1	super_28	2196868	2199033	+	0
	super_28	2199324	2199695	+	0
	super_28	2199982	2200200	+	0
Spirodela_polyrhiza_Spipo12G0024400	pseudo12	2067822	2070743	+	0
Spirodela_polyrhiza_Spipo31G0006900	pseudo31	676876	676956	-	0
	pseudo31	674721	676741	-	0
	pseudo31	674495	674552	-	1
	pseudo31	673222	673316	-	0
	pseudo31	672209	672364	-	1
	pseudo31	671844	671853	-	1
Spirodela_polyrhiza_Spipo3G0102200	pseudo3	8043117	8043199	+	0
	pseudo3	8043250	8045761	+	1
Spirodela_polyrhiza_Spipo11G0057900	pseudo11	4152552	4155434	-	0
Theobroma_cacao_Thecc1EG030509t1	scaffold_7	78203	81196	-	0
Theobroma_cacao_Thecc1EG043276t1	scaffold_10r	4935029	4938019	-	0
Triticum_aestivum_Traes_5BL_286F38830.1	ta_iwgsc_5bl_v1_10836401	14	2449	+	0
Triticum_aestivum_Traes_3AL_EC4C2C4251.1	ta_iwgsc_3al_v1_4380464	7010	10024	-	0
Triticum_aestivum_Traes_3B_E6042ABAA.1	ta_iwgsc_3b_v1_10765179	6790	9807	+	0
Triticum_aestivum_Traes_3DL_23437C2CC.1	ta_iwgsc_3dl_v1_6956101	1392	4406	+	0
Vitis_vinifera_GSVIVT01014847001	chr19	10527535	10527901	+	0
	chr19	10527986	10528560	+	1
	chr19	10528672	10529298	+	0
	chr19	10529583	10529669	+	0
Vitis_vinifera_GSVIVT01029435001	chr9	22940972	22941014	+	0
	chr9	22941504	22941576	+	1
	chr9	22942508	22942862	+	2
	chr9	22942992	22943357	+	0
	chr9	22943412	22945580	+	0
Zea_mays_GRMZM2G067555_T01	4	198294593	198297637	+	0
Zea_mays_GRMZM2G039878_T01	4	201813234	201815687	+	0
Zea_mays_GRMZM2G132403_T01	4	218124759	218127767	+	0
Zostera_marina_Zosma53g00050.1	scaffold_53	23923	26952	-	0
Zostera_marina_Zosma216g00170.1	scaffold_216	131913	134321	+	0
	scaffold_216	134591	134620	+	0
Zostera_marina_Zosma31g00100.1	scaffold_31	26920	29874	+	0
Zostera_marina_Zosma15g01450.1	scaffold_15	995527	998697	+	0
