# Supplementary material for: Divergence and Conservative Evolution of XTNX Genes in Land Plants
Source: Front Plant Sci. 2017 Oct 26;8:1844. doi: 10.3389/fpls.2017.01844 (PMC5662649; doi:10.3389/fpls.2017.01844)
Supplement: TABLE S4 — TIR and NBS domains identified in XTNX genes. [file Table_4.XLSX]

## Sheet: Table S4
Gene	Domain name	From	To	Length	E-Value
Marchantia_polymorpha_Mapoly0134s0035.1	TIR_2 superfamily	353	471	118	6.94038e-06
Musa_acuminata_Ma09_t18490.1	TIR_2 superfamily	173	262	89	0.000285284
Mimulus_guttatus_Migut.A00741.1	TIR_2 superfamily	128	201	73	3.80842e-05
Mimulus_guttatus_Migut.A00741.1	AAA	416	518	102	0.00403898
Mimulus_guttatus_Migut.E01078.1	TIR superfamily	104	250	146	5.44211e-08
Mimulus_guttatus_Migut.E01078.1	AAA	389	522	133	8.35982e-06
Solanum_lycopersicum_Solyc08g081260.1.1	TIR_2 superfamily	172	248	76	9.17057e-06
Solanum_lycopersicum_Solyc08g081260.1.1	NB-ARC superfamily	457	652	195	0.000400629
Solanum_tuberosum_PGSC0003DMT400032132	TIR_2 superfamily	172	248	76	1.13609e-05
Solanum_tuberosum_PGSC0003DMT400032132	NB-ARC superfamily	462	652	190	7.27748e-05
Kalanchoe_marnieriana_Kalax.0055s0100.1	TIR_2 superfamily	162	251	89	2.29289e-05
Kalanchoe_marnieriana_Kalax.0055s0100.1	AAA	465	598	133	0.000740155
Kalanchoe_marnieriana_Kalax.0349s0020.1	TIR_2 superfamily	163	264	101	4.10229e-05
Kalanchoe_marnieriana_Kalax.0349s0020.1	AAA	466	599	133	0.000999899
Kalanchoe_marnieriana_Kalax.0382s0022.1	TIR_2 superfamily	176	252	76	0.000167932
Kalanchoe_marnieriana_Kalax.0382s0022.1	AAA	465	598	133	0.000258474
Kalanchoe_marnieriana_Kalax.0425s0021.1	TIR_2 superfamily	163	252	89	6.28345e-05
Kalanchoe_marnieriana_Kalax.0425s0021.1	AAA	465	598	133	0.000241812
Vitis_vinifera_GSVIVT01029435001	TIR_2 superfamily	196	287	91	3.58168e-06
Vitis_vinifera_GSVIVT01029435001	NB-ARC superfamily	468	658	190	0.00483121
Theobroma_cacao_Thecc1EG043276t1	TIR_2 superfamily	176	252	76	6.45248e-06
Theobroma_cacao_Thecc1EG043276t1	AAA	464	578	114	0.000325627
Musa_acuminata_Ma03_t10650.1	TIR_2 superfamily	185	261	76	4.47932e-05
Musa_acuminata_Ma03_t10650.1	NB-ARC superfamily	439	634	195	6.90777e-07
Carica_papaya_evm.model.supercontig_214.13	TIR_2 superfamily	178	254	76	1.23935e-06
Carica_papaya_evm.model.supercontig_214.13	AAA	471	603	132	0.000176335
Eutrema_salsugineum_Thhalv10024327m	TIR_2 superfamily	147	223	76	1.64935e-08
Eutrema_salsugineum_Thhalv10024327m	NB-ARC superfamily	421	611	190	2.82684e-05
Brassica_rapa_Brara.A01344.1	TIR_2	130	206	76	3.22143e-09
Brassica_rapa_Brara.A01344.1	NB-ARC superfamily	396	588	192	0.000355588
Brassica_rapa_Brara.C04682.1	TIR_2 superfamily	127	203	76	1.37398e-07
Brassica_rapa_Brara.C04682.1	NB-ARC superfamily	367	562	195	0.000231555
Arabidopsis_halleri_Araha.5498s0001.1	NB-ARC superfamily	235	433	198	3.59431e-05
Arabidopsis_lyrata_492529	TIR_2 superfamily	127	203	76	1.56024e-08
Arabidopsis_lyrata_492529	NB-ARC superfamily	398	596	198	7.19955e-06
Arabidopsis_thaliana_AT4G23440.1	TIR_2 superfamily	147	223	76	1.36496e-08
Arabidopsis_thaliana_AT4G23440.1	NB-ARC superfamily	418	616	198	2.64837e-05
Boechera_stricta_Bostr.7867s0136.1	TIR_2 superfamily	148	224	76	1.55082e-08
Boechera_stricta_Bostr.7867s0136.1	NB-ARC superfamily	419	617	198	3.59083e-05
Capsella_grandiflora_Cagra.1226s0015.1	TIR_2 superfamily	151	227	76	1.06432e-08
Capsella_grandiflora_Cagra.1226s0015.1	NB-ARC superfamily	422	620	198	4.46358e-05
Capsella_rubella_Carubv10007193m	TIR_2 superfamily	153	229	76	1.0876e-08
Capsella_rubella_Carubv10007193m	NB-ARC superfamily	424	622	198	1.00787e-05
Ananas_comosus_Aco000835.1	TIR_2 superfamily	178	267	89	6.11351e-06
Ananas_comosus_Aco000835.1	AAA	459	589	130	6.00356e-06
Citrus_clementina_Ciclev10018684m	TIR_2 superfamily	176	252	76	3.59776e-06
Citrus_clementina_Ciclev10018684m	P-loop_NTPase superfamily	463	581	118	0.00631564
Citrus_clementina_Ciclev10018685m	TIR_2 superfamily	176	252	76	3.59776e-06
Citrus_clementina_Ciclev10018685m	P-loop_NTPase superfamily	463	581	118	0.00631564
Citrus_sinensis_orange1.1g001913m	TIR_2 superfamily	176	252	76	3.59776e-06
Citrus_sinensis_orange1.1g001913m	P-loop_NTPase superfamily	463	581	118	0.00631564
Citrus_sinensis_orange1.1g001918m	TIR_2 superfamily	176	252	76	3.59776e-06
Citrus_sinensis_orange1.1g001918m	P-loop_NTPase superfamily	463	581	118	0.00631564
Citrus_sinensis_orange1.1g001919m	TIR_2 superfamily	176	252	76	3.59776e-06
Citrus_sinensis_orange1.1g001919m	P-loop_NTPase superfamily	463	581	118	0.00631564
Cucumis_sativus_Cucsa.303290.1	TIR_2 superfamily	21	97	76	2.03666e-05
Eucalyptus_grandis_Eucgr.D01831.1	TIR_2 superfamily	173	249	76	3.21867e-08
Eucalyptus_grandis_Eucgr.D01831.1	NB-ARC superfamily	463	653	190	0.000133413
Fragaria_vesca_mrna32518.1v1.0hybrid	TIR_2 superfamily	177	253	76	1.5042e-06
Fragaria_vesca_mrna32518.1v1.0hybrid	AAA	468	599	131	0.00169295
Populus_trichocarpa_Potri.003G129600.1	TIR_2 superfamily	182	258	76	3.12293e-07
Populus_trichocarpa_Potri.003G129600.1	AAA	473	605	132	0.000120983
Medicago_truncatula_Medtr8g098575.1	TIR_2 superfamily	163	252	89	7.18426e-05
Oryza_sativa_LOC_Os09g30380.1	TIR_2 superfamily	189	265	76	0.000325775
Oryza_sativa_LOC_Os09g30380.1	NB-ARC superfamily	454	650	196	9.48683e-07
Phaseolus_vulgaris_Phvul.002G158300.1	TIR_2 superfamily	160	247	87	0.000184506
Phaseolus_vulgaris_Phvul.002G291100.1	TIR_2 superfamily	176	252	76	1.97465e-05
Glycine_max_Glyma.01G220900.1	TIR_2 superfamily	177	253	76	1.5623e-06
Glycine_max_Glyma.01G220900.1	P-loop_NTPase superfamily	466	566	100	0.00938222
Glycine_max_Glyma.05G209300.1	TIR_2 superfamily	177	253	76	1.37014e-05
Glycine_max_Glyma.08G016000.1	TIR_2 superfamily	178	254	76	1.02072e-05
Glycine_max_Glyma.11G022700.1	TIR_2 superfamily	186	262	76	2.43199e-05
Glycine_max_Glyma.11G022700.1	P-loop_NTPase superfamily	475	575	100	0.00800817
Gossypium_raimondii_Gorai.009G310300.1	TIR_2 superfamily	166	242	76	6.79954e-05
Gossypium_raimondii_Gorai.009G310300.1	AAA	454	554	100	0.00323869
Gossypium_raimondii_Gorai.011G236200.1	TIR_2 superfamily	178	255	77	9.91238e-08
Gossypium_raimondii_Gorai.012G006200.1	TIR_2 superfamily	160	236	76	1.62229e-05
Gossypium_raimondii_Gorai.012G006200.1	AAA	443	557	114	0.00163155
Linum_usitatissimum_Lus10032275	TIR_2 superfamily	156	292	136	1.37041e-05
Linum_usitatissimum_Lus10032275	NB-ARC superfamily	437	631	194	9.7323e-06
Triticum_aestivum_Traes_5BL_286F38830.1	TIR_2 superfamily	6	83	77	4.7815e-07
Triticum_aestivum_Traes_5BL_286F38830.1	AAA	276	408	132	2.00041e-05
Manihot_esculenta_Manes.02G021100.1	TIR_2 superfamily	175	251	76	3.06683e-07
Manihot_esculenta_Manes.02G021100.1	AAA	466	598	132	0.000752725
Prunus_persica_Prupe.5G103200.1	TIR_2 superfamily	176	252	76	3.40792e-06
Prunus_persica_Prupe.5G103200.1	NB-ARC superfamily	466	657	191	0.000189087
Ricinus_communis_30190.m011239	TIR_2 superfamily	176	252	76	6.13521e-07
Ricinus_communis_30190.m011239	AAA	467	599	132	0.0066219
Salix_purpurea_SapurV1A.0790s0090.1	TIR_2 superfamily	182	259	77	1.13565e-07
Salix_purpurea_SapurV1A.0790s0090.1	AAA	474	604	130	0.000178988
Brachypodium_stacei_Brast05G160600.1	TIR_2 superfamily	177	265	88	8.75657e-06
Brachypodium_stacei_Brast05G160600.1	AAA	448	600	152	4.30841e-07
Brachypodium_distachyon_Bradi4g33350.1	TIR_2 superfamily	176	264	88	1.64875e-05
Brachypodium_distachyon_Bradi4g33350.1	AAA	447	599	152	8.29732e-06
Oryza_sativa_LOC_Os08g38970.1	TIR_2 superfamily	173	267	94	0.000212343
Oryza_sativa_LOC_Os08g38970.1	AAA	454	585	131	4.93117e-06
Brachypodium_stacei_Brast03G267000.1	TIR_2 superfamily	189	275	86	2.78865e-05
Brachypodium_stacei_Brast03G267000.1	NB-ARC superfamily	450	646	196	0.000215419
Brachypodium_distachyon_Bradi3g39360.1	TIR_2 superfamily	178	277	99	1.98766e-05
Brachypodium_distachyon_Bradi3g39360.1	NB-ARC superfamily	452	648	196	0.00526867
Sphagnum_fallax_Sphfalx0028s0162.1	TIR_2 superfamily	70	143	73	7.44214e-05
Sphagnum_fallax_Sphfalx0028s0162.1	AAA_16	262	425	163	0.000180749
Zea_mays_GRMZM2G067555_T01	TIR_2 superfamily	198	300	102	0.0074726
Zea_mays_GRMZM2G067555_T01	AAA	480	611	131	7.38149e-06
Sorghum_bicolor_Sobic.007G218100.1	TIR_2 superfamily	203	301	98	0.000175358
Sorghum_bicolor_Sobic.007G218100.1	AAA	483	614	131	2.41812e-06
Setaria_italica_Seita.6G198000.1	TIR_2 superfamily	199	285	86	9.52489e-05
Setaria_italica_Seita.6G198000.1	AAA	467	598	131	1.38086e-05
Setaria_viridis_Sevir.6G205400.1	TIR_2 superfamily	199	285	86	9.52489e-05
Setaria_viridis_Sevir.6G205400.1	AAA	467	598	131	1.38086e-05
Panicum_virgatum_Pavir.Fa00559.1	TIR_2 superfamily	200	276	76	0.00137037
Panicum_virgatum_Pavir.Fa00559.1	AAA	465	598	133	5.73108e-06
Panicum_virgatum_Pavir.Fb01857.1	TIR_2 superfamily	200	286	86	0.000312267
Panicum_virgatum_Pavir.Fb01857.1	AAA	467	606	139	1.27924e-05
Panicum_hallii_Pahal.F01546.1	TIR_2 superfamily	199	285	86	0.000570283
Panicum_hallii_Pahal.F01546.1	AAA	464	597	133	1.40231e-06
Aquilegia_coerulea_Aquca_017_00484.1	TIR_2 superfamily	212	288	76	0.000410073
Mimulus_guttatus_Migut.H01708.1	TIR_2 superfamily	179	278	99	0.001544
Solanum_lycopersicum_Solyc07g066180.2.1	TIR_2 superfamily	163	251	88	0.000759369
Solanum_lycopersicum_Solyc07g066180.2.1	AAA	429	572	143	0.000216863
Physcomitrella_patens_Pp3c1_30350V3.1	TIR_2 superfamily	391	476	85	5.35066e-07
Physcomitrella_patens_Pp3c1_30350V3.1	AAA_16	655	801	146	4.16518e-05
Solanum_tuberosum_PGSC0003DMT400096975	TIR_2 superfamily	166	254	88	0.00320972
Amaranthus_hypochondriacus_AHYPO_000273RA	TIR_2	146	235	89	1.90761e-10
Kalanchoe_marnieriana_Kalax.0095s0034.1	AAA	409	539	130	1.6804e-05
Kalanchoe_marnieriana_Kalax.0259s0030.1	TIR_2 superfamily	140	231	91	0.00376495
Kalanchoe_marnieriana_Kalax.0259s0030.1	AAA	409	539	130	1.97664e-05
Kalanchoe_marnieriana_Kalax.0046s0099.1	TIR_2 superfamily	35	124	89	0.000218385
Kalanchoe_marnieriana_Kalax.0046s0099.1	AAA	283	416	133	3.98273e-05
Kalanchoe_marnieriana_Kalax.0050s0004.1	TIR_2 superfamily	175	264	89	2.82217e-05
Kalanchoe_marnieriana_Kalax.0050s0004.1	AAA	420	553	133	5.55177e-05
Vitis_vinifera_GSVIVT01014847001	TIR_2 superfamily	160	261	101	0.000738541
Cucumis_sativus_Cucsa.041670.1	TIR_2 superfamily	190	266	76	5.95116e-06
Cucumis_sativus_Cucsa.041670.1	AAA	447	580	133	1.08795e-05
Medicago_truncatula_Medtr3g009560.1	TIR_2 superfamily	174	263	89	0.000754785
Medicago_truncatula_Medtr3g009560.1	AAA	452	607	155	7.16215e-08
Phaseolus_vulgaris_Phvul.005G005000.1	TIR_2 superfamily	179	268	89	0.000110621
Phaseolus_vulgaris_Phvul.005G005000.1	AAA	454	584	130	2.6255e-05
Physcomitrella_patens_Pp3c17_15630V3.1	TIR_2 superfamily	345	434	89	1.11537e-06
Glycine_max_Glyma.04G114100.1	TIR_2 superfamily	211	300	89	0.000154147
Glycine_max_Glyma.04G114100.1	AAA	487	617	130	0.00035123
Glycine_max_Glyma.06G321200.1	TIR_2 superfamily	183	272	89	6.14165e-05
Glycine_max_Glyma.06G321200.1	AAA	459	609	150	4.17417e-06
Fragaria_vesca_mrna01435.1v1.0hybrid	TIR_2 superfamily	167	272	105	0.00100861
Prunus_persica_Prupe.6G035600.1	TIR_2 superfamily	189	290	101	5.83619e-05
Salix_purpurea_SapurV1A.0395s0180.1	NB-ARC superfamily	455	647	192	3.58368e-05
Populus_trichocarpa_Potri.001G472200.1	AAA	460	590	130	5.62906e-05
Manihot_esculenta_Manes.05G204600.1	TIR_2 superfamily	184	288	104	0.000482943
Manihot_esculenta_Manes.05G204600.1	NB-ARC superfamily	459	644	185	0.000113617
Theobroma_cacao_Thecc1EG030509t1	TIR_2 superfamily	189	278	89	5.94466e-05
Theobroma_cacao_Thecc1EG030509t1	NB-ARC superfamily	458	651	193	1.92837e-05
Gossypium_raimondii_Gorai.009G455000.1	TIR_2 superfamily	188	277	89	0.000607397
Physcomitrella_patens_Pp3c2_11110V3.1	TIR_2 superfamily	378	461	83	6.28357e-08
Physcomitrella_patens_Pp3c2_11110V3.1	AAA_16	666	790	124	0.000171426
Citrus_sinensis_orange1.1g003354m	TIR_2 superfamily	43	144	101	1.50295e-05
Citrus_sinensis_orange1.1g003354m	AAA	313	444	131	7.90903e-07
Citrus_clementina_Ciclev10007343m	TIR_2 superfamily	183	284	101	1.81321e-05
Citrus_clementina_Ciclev10007343m	AAA	453	584	131	5.57065e-07
Carica_papaya_evm.model.supercontig_12.63	TIR_2 superfamily	184	283	99	3.73515e-05
Carica_papaya_evm.model.supercontig_12.63	NB-ARC superfamily	499	621	122	0.00858307
Eucalyptus_grandis_Eucgr.F01987.1	TIR_2 superfamily	119	218	99	2.14814e-05
Eucalyptus_grandis_Eucgr.F01987.1	AAA	389	540	151	5.38117e-05
Eutrema_salsugineum_Thhalv10012581m	TIR_2 superfamily	167	254	87	0.00242345
Eutrema_salsugineum_Thhalv10012581m	NB-ARC superfamily	438	633	195	2.91675e-05
Brassica_rapa_Brara.J01057.1	TIR_2 superfamily	165	252	87	0.00262524
Boechera_stricta_Bostr.26833s0641.1	TIR_2 superfamily	170	257	87	0.00242083
Capsella_rubella_Carubv10025819m	TIR_2 superfamily	170	257	87	0.00243132
Capsella_grandiflora_Cagra.3745s0019.1	TIR_2 superfamily	170	262	92	0.0015694
Arabidopsis_thaliana_AT5G56220.1	TIR_2 superfamily	170	257	87	0.00243132
MA_10261150g0010_medium_confidence	TIR_2 superfamily	280	353	73	0.000399635
MA_10261150g0010_medium_confidence	NB-ARC superfamily	617	808	191	1.20201e-06
Arabidopsis_lyrata_950279	TIR_2 superfamily	169	256	87	0.0024287
Arabidopsis_halleri_Araha.7805s0012.1	TIR_2 superfamily	168	255	87	0.00225552
MA_178762g0010_medium_confidence	TIR_2 superfamily	201	277	76	1.498e-05
MA_178762g0010_medium_confidence	AAA_16	547	664	117	2.07656e-05
MA_115260g0010_medium_confidence	TIR_2 superfamily	250	326	76	1.44023e-05
Amborella_trichopoda_evm_27.model.AmTr_v1.0_scaffold00009.149	AAA_16	547	666	119	4.8641e-05
Aquilegia_coerulea_Aquca_009_00586.1	TIR_2 superfamily	146	235	89	4.27161e-07
Aquilegia_coerulea_Aquca_009_00586.1	P-loop_NTPase superfamily	436	538	102	0.00475231
Spirodela_polyrhiza_Spipo3G0102200	TIR_2 superfamily	37	126	89	7.51178e-06
Spirodela_polyrhiza_Spipo3G0102200	AAA	332	437	105	0.00109611
Spirodela_polyrhiza_Spipo31G0006900	TIR_2 superfamily	74	150	76	0.00857208
Musa_acuminata_Ma04_t24410.1	TIR_2 superfamily	53	142	89	9.1263e-07
Musa_acuminata_Ma04_t24410.1	AAA_16	346	468	122	0.000810145
Amborella_trichopoda_evm_27.model.AmTr_v1.0_scaffold00061.49	TIR_2 superfamily	157	246	89	1.20742e-05
Amborella_trichopoda_evm_27.model.AmTr_v1.0_scaffold00061.49	NB-ARC superfamily	445	631	186	6.2452e-06
Ananas_comosus_Aco000235.1	NB-ARC superfamily	274	477	203	1.22191e-05
Zea_mays_GRMZM2G039878_T01	TIR_2 superfamily	61	147	86	0.000680082
Sorghum_bicolor_Sobic.002G358000.1	TIR_2 superfamily	57	143	86	0.00864444
Panicum_hallii_Pahal.H01408.1	NB-ARC superfamily	288	479	191	2.38931e-07
Panicum_virgatum_Pavir.J18198.1	NB-ARC superfamily	288	417	129	4.74907e-06
Spirodela_polyrhiza_Spipo11G0057900	TIR_2 superfamily	160	236	76	7.72541e-05
Spirodela_polyrhiza_Spipo11G0057900	NB-ARC superfamily	428	644	216	4.91891e-05
Zostera_marina_Zosma53g00050.1	TIR_2 superfamily	179	283	104	2.6317e-05
Zostera_marina_Zosma53g00050.1	NB-ARC superfamily	467	683	216	2.22316e-06
Zostera_marina_Zosma31g00100.1	TIR_2 superfamily	162	238	76	9.13355e-06
Zostera_marina_Zosma31g00100.1	NB-ARC superfamily	454	645	191	8.42051e-06
Zostera_marina_Zosma15g01450.1	TIR_2 superfamily	189	318	129	1.32973e-07
Zostera_marina_Zosma15g01450.1	AAA_16	451	585	134	7.71433e-07
Musa_acuminata_Ma05_t21920.1	TIR_2 superfamily	185	261	76	3.47922e-05
Musa_acuminata_Ma05_t21920.1	AAA_16	475	594	119	0.000308389
Ananas_comosus_Aco010468.1	TIR_2 superfamily	187	263	76	0.000901578
Ananas_comosus_Aco010468.1	AAA_16	478	597	119	0.00589527
Ananas_comosus_Aco008893.1	TIR_2 superfamily	191	267	76	0.00324341
Ananas_comosus_Aco008893.1	NB-ARC superfamily	466	657	191	9.69264e-06
Panicum_virgatum_Pavir.Aa02075.1	NB-ARC superfamily	248	488	240	3.9956e-07
Panicum_virgatum_Pavir.Ab01572.1	NB-ARC superfamily	340	580	240	6.08368e-06
Panicum_hallii_Pahal.C02140.1	TIR_2 superfamily	171	267	96	9.13573e-06
Panicum_hallii_Pahal.C02140.1	NB-ARC superfamily	470	710	240	1.06617e-05
Setaria_italica_Seita.1G161200.1	TIR_2 superfamily	171	290	119	8.22053e-06
Setaria_italica_Seita.1G161200.1	NB-ARC superfamily	470	710	240	8.17174e-08
Setaria_viridis_Sevir.1G162500.1	TIR_2 superfamily	171	290	119	8.54222e-06
Setaria_viridis_Sevir.1G162500.1	NB-ARC superfamily	470	710	240	8.02538e-08
Spirodela_polyrhiza_Spipo12G0024400	TIR_2 superfamily	162	251	89	0.000417887
Spirodela_polyrhiza_Spipo12G0024400	AAA	439	570	131	3.13007e-06
Zea_mays_GRMZM2G132403_T01	TIR_2 superfamily	171	290	119	2.45358e-05
Zea_mays_GRMZM2G132403_T01	NB-ARC superfamily	470	710	240	1.63704e-09
Sorghum_bicolor_Sobic.004G146300.1	TIR_2 superfamily	173	262	89	2.46432e-05
Sorghum_bicolor_Sobic.004G146300.1	NB-ARC superfamily	470	710	240	4.37889e-08
Oryza_sativa_LOC_Os01g55530.1	TIR_2 superfamily	171	262	91	1.42039e-05
Oryza_sativa_LOC_Os01g55530.1	NB-ARC superfamily	470	710	240	0.000245187
Brachypodium_stacei_Brast01G138100.1	TIR_2 superfamily	171	262	91	1.35387e-05
Brachypodium_stacei_Brast01G138100.1	NB-ARC superfamily	470	710	240	1.28627e-05
Brachypodium_distachyon_Bradi2g50590.2	TIR_2 superfamily	171	262	91	1.84023e-05
Brachypodium_distachyon_Bradi2g50590.2	NB-ARC superfamily	470	710	240	8.58819e-07
Triticum_aestivum_Traes_3AL_EC4C2C4251.1	TIR_2 superfamily	172	264	92	0.000182007
Triticum_aestivum_Traes_3AL_EC4C2C4251.1	NB-ARC superfamily	472	712	240	5.24924e-07
Triticum_aestivum_Traes_3B_E6042ABAA.1	TIR_2 superfamily	173	265	92	0.000142071
Triticum_aestivum_Traes_3B_E6042ABAA.1	NB-ARC superfamily	473	664	191	5.59715e-07
Triticum_aestivum_Traes_3DL_23437C2CC.1	TIR_2 superfamily	172	264	92	0.000206111
Triticum_aestivum_Traes_3DL_23437C2CC.1	NB-ARC superfamily	472	712	240	5.95393e-07
Aquilegia_coerulea_Aquca_013_00262.1	TIR_2 superfamily	149	225	76	8.12889e-05
Amaranthus_hypochondriacus_AHYPO_022809RA	TIR_2 superfamily	155	231	76	1.03216e-05
Amaranthus_hypochondriacus_AHYPO_022809RA	AAA_22	446	563	117	0.000592323
