# Supplementary material for: Divergence and Conservative Evolution of XTNX Genes in Land Plants
Source: Front Plant Sci. 2017 Oct 26;8:1844. doi: 10.3389/fpls.2017.01844 (PMC5662649; doi:10.3389/fpls.2017.01844)
Supplement: DATA SHEET 1 — The alignment of XTNX genes. [file Data_Sheet_1.FASTA]

>Marchantia_polymorpha_Mapoly0134s0035.1
ATGGATAATGGTTCCGCATCTGCTGGTGCATCATCGCAT---------------------------------------------------TTGACGGACAATTCAGCGCGAGCGGCTTCTTCGCCATCTTCGGTGCCCGACGCTTCGACGAATCCCGCTCTCTCGTCGTCCTCGTCGTCGTCGCTCGCGTGCCCTCGTCCTCCGGTGCCGTGGTCGGAACCTCCAGTTCCCTCGCCGCTGCCGCACCCGCCTCTGCTCGGCAGCAATGTCTCCTTCCCCTCGCCCGCGCGCCGCAGCAGCGCCGCTGGCTCTGGAGTGCGATTCACCGACCCTTCGTCGTCGCCCTCGTCGCCCTCCGTCTCTCACAGCATTGCCCCTCTCATCTCTCCTCCTCCTCCTCCTCCTGCTCCTCCTCTC------GCTGGCGCTTCTCCTGCGCGTGCACAGTCCGGC---------------------------------------------------GGATCCTCCTCGACAATCTCCTCATCTTCTTCCTCGTCGCCATCGTCTGCAGGA------------------------TCGACCTCGCTCTCGTCGTCGGGCTCG------------TCGTCCGTCTCG------------TCTCTCGGAGCTTCCCCGGACAAAACCTCAAGCGCCACGGTCCTCATGTCC---------------------ACTCCATCGACATCAGCAGCA---------------------------------------------------------------------------------------------------------------GCAGCAGCGGGGATTGGGGGCGGTGCAGGTGCAGGTGCAGGTGCAAGTGCAGGAGCAGGAGCAGGAGCATCGACATCGATTCCTTCGAACGGAGGATCGCCGTCGCGCTCGTTTCGAAATCCCGGCTCGCCCACGTACTCGGCGTTCGCATCAGCGTCCGACTCG------CCATTCTTCTCGCCATCGACGCCGACCTCGGCCACTCCGTTCCTCACGCCGCCCTCGGGCTCGTTCTCGTCGTCTGCCATCCACACTCCT------------------------------------CGAGGAGACCGAGCGCCGCCCGCCGTCGTCGTGCGCCCGAATCCCGCTCTCCTCGTCAGCCCGCTGCGCGAATCGCCCTTCTCGCCGCCGCAATACGGCGCCTCGTCGGGCGCATTCCAATCTGCAGCAGCAGCAGGAGAGAGCCCGGGGCCG---AGCTTCCTGCGCACGGCTGCGAGCCCCGGATCGACATTTCTGCGGCAATCCACGTCGCCG---------ACGTCGGCAGGCAGGCCGAGGAGCTGCGATGTGTTCATCAGCCTGTATGGG------------CAGTGCCCGGCGCTGGTGCGA---TTCGCCAAGTGGATGCGCGCGGAGCTGGAGCTGCAGGGGGTGGCATGCTTCTCGGCGGATCGATCGCTGTTTTCGGACACGCGCAGCCATGATATCAGT---CGGCGAATTATGAACTCGGCCACGTTCGGCGTGGTCATCATTTCGCGAAGTGTGTTTCGGAATCGATGGACGATGGAGGAGCTGCGCGTGTTTCTGGACCGCAGGAACCTGGTGCCGGTCTTCTTCGATTTGGCCCCGGCCGAC---ATTGCCGTGCAGGACATCGTCCAGAGGCGCGGCAAAATCTGG---GAGAAGCACGGCGGCGAGCTCTGGGCCGCGTACGATGGC---GACGAGGCCGAATGGAAGGATGTGGTGCACGGCGTGCTGAGATCCGAAGAG---TGGCGCCTCGAAGCTCATGATGGCAATTGGCGCGCCTGCATTCGCAAGGCCGTCAGCCTGCTCGGCACCCGC---CTCGGCCGCCGAAGCATCGCC---------GAGCGCGAGCGCGTGCAGACGGAGCGAATCGATGTC---------------------------------GATGAATTCCCCTTCCCCCGCAACGCATCCTTCACGGGCCGCGAGAAGGAGCTGAAGCATCTCGAGGAAATGCTGTCGCTCACCATGGACTACCCGCAGCAGGAGCTGCAG------------------------------------------GAGCCATCGAGAAAGCCCGGCGATCCGGCCGAC---------------------------------------------------------------------AGCAGCAGCAGCCAGAAATTT---------------------------------------------------------CGAGGCGCCTCGTCCAGCGCCGCCCAACAGCAGCAGCTGAAGGGCAAGGAGCTCGAGGAAGAAATTGGA---------------------------------------------------------------------ATTCAACCCTCGGGGGGCAGGCCGGAG---------ATCGAGGCCGACAAAGAGGCTGCTGCAGCGCTTCGAGGGCGCGAGCCGCAGCGGGGG------------CGCGACATGCAACGCGGGAGGCAGCTGCACCGCGAGAGGCACATGCAGCGCAAGCGCGAGGCGCATAACGCCAAGGACAACGTGGATCCGACCTCATCGCGCAATCAGGGCTGCGCCTGCATCTCGGGCGCAGCAGGGATCGGCAAGACGGAGCTGGCGCTCGAGTATGCTTACCGAAACACGGACAAGTACAGGACGATTTTGTGGCTTAGCGCCGAGAATCGATACATTCGGCAAAATTACTTGAATCTGGCGGCGTTTCTGGGCGTGGACGTGGGG---------------TCGGAGACGCAGGCAGGCCCCGAT---------------------CGCGCTCGAGTGCGGTCGTTCGACGAGCAGGAGACCGACGCCTACCAGCGCATCAAGCGCGAAATGTCGAGGGACGTGCCCTACCTTTTAATTGTCGACAATTTGGAGAGCGAGCGCGACTGGTGGGACGGC---------AAGGAGATTACAGAATTGCTGCCGAGT------------CCGGGCGGCGCATCGCACGTCATAATCACGACGAGGCTGCCGCGA---GTGATGCACCTCAAG---------------------------------------------------TGCATCGAGCTCTCGACCTTGTCCAACACGGAGGCCGTGGATCTCATGCGCGGCGGTCGG---------------CACCTCTCGCCGCTGGAGCTCGAGGCGCTCCGTGACATCGACGAGAAGCTCGCTCGCCTGACGCTGGGCCTGGCCATCGTGAGCCGGCTGCTGGCCGAGCTGCAC---ATTATGCCGTCGGAATTGCTCGAGCTCATGGGCAAGGCCGAGGGCATCACGGAC------------------------GTGCGCAATCGCGAG------------------------------------------------------------------------GACGAGGTGCTGCGCAAC---------------------------------AATCCGCATTTGTTCAGATTGCTGAATGTGTGTATGGCGCTGCTCGAG------------AGCAGCAGCGGGCCCGTCAAG---CTGGCCGCCAAAATGGCGCTGGTCGGGGGCTGGTTTGCGCCCGTGCCGATCCCGTTCGATCTGCTGGCGCAGGCGGCCTCGACCTTTCGG------------GAAAAATCGCCCCTTTGTAAATGC---TGGCGCAGCTGCACGGGCGTCGTGTTCTGGTGC---------------------TGTATGGCGTCGAAATCT------------------------CGCAGGGCCGGGGGCGAG------------------GCGGCGTATCTGCTGATCCAGTACGGGGTCGCGCGACGCGCATCG---------------------------AGGCAA---------------------GGGTGCGTT---TATTTCAGCGACGTGGTGCAGGTGTTTCTGAGA------AGGAGAGGGGGCGTGGCGGCGGCCAGGGCCGTGGTG---------------CAGGGCGTGAGGAGG------------AGCGGGGTGCTGGCGCTGCATCTGGAGCAGTTCTGGGCGGCGTGTTTTCTGGTGCTGCGCTTCGGGAAC------GATCCCGTGACGGTGGAG---CTGCGCGTGCCGGAGCTGCTCAGCTTCACGCGCAAGGTGGTGCTGCCGCTGGCGCTCCGAACCTTCTCGTCCTTCACGCGGTGCCAGGCGGCGCTGGAGCTGCTGCACTTGTGCTTCAATGGCCTGGACGACATCGAGAAGTCGTTCGTGTCGCAGATCGGC------------------------GACAAATCC---------------------------------TTCTGCTGGCGCCGCGCCAAG---GGCAGGTCCCATCAGGTGGAC------------------------------------------------------------------GACTACGTGTGGCACGATCTGACGCTGCTCAAGGCGCACCTCTTGGAGACTCGCGCCAAGCTGCTGCTCCGAGGCGGCCTCTGCGACGCGGGCGAGGAGCTGTGCCGGACCTGCATCAGCATCCGCATGGTCATGCTCGGAGCC---------------------------------------------------------------------------------------------------------------------------------------------------------------------------------------------------------------GAGCACCCGGACACC---------------------------------------------------------ATCTCCGCCCAGGAGACTCTGGCCAAATTGGTCCGGGCTCGCAACAACGCCTGA-----------------------------------------
>Sphagnum_fallax_Sphfalx0028s0162.1
---------------------------------------------------------------------------------------------------------------------------------------------------------------------------------------------------------------------------------------------------------------------------ATGAAGAAGAAGAGTCCACAGAAGAAGAGG------------------------------------AGCACCTTTCCTCAGTCT------------------------------------------------------------------------------TTGTCGCCTCGCAGAGGAGGAGGAGGA---------------------------------------------------GGAGGAGCTTTGGCAATGTCATCATCCTCGTCG------------------------------------------------------------------------------------------TTGTCG------------TTGGCGCATCCTCCT------------------------------------------------------------------------------------------------------------------------------------------------------------------------------------------------------------------------------------------------------------------------------------------------------------------------------------------------------------------------------------------------------------------------CCTCCTTCC------------------------------------------------------------------------------------------------------------------------------------------------------------------------------------------------------------------------------------------------------------------------------------------------------------------CGCAGCAGCAGTTGCGACGTTTACATCAGCGTCTACGGCTGC---------TTGGATCCAGGCTTGCTACGC---TTCTCCAAATGGATGCGAGCGGAACTGGAGCTGCAGGGAGTGGCATGCTTCGTAGCAGATCGCTCCTTGTACTCGGAGCAACGGAGTCACGACATCGCC---ATGCGAATCATGAACTCTGCCACCTTCGGCATTGTCATCATCTCGCGCAAGCTCTTCCGGAATCCGTTCTCCATCCAAGAGATTCGCACCTTCCTGGAGCGCAAGAACTTGGTTCCAGTTTTCTTCGACTTGTCGCCCGCGGAT---TGCGTGGTGAGCGACATCGTGGAGCGACGAGGCCGGATCTGG---GAGTACGAAGGCGGCGAGCTTTGGAAGCTCTACGAGGGTGGTCAAGAGCGCGAGTGGAAAGACGTCGTCGATTCGCTCGTGCGCGTCGACGATTGCTGGCGTCTGGAAGCTTTTAGCGGGAACTGGCGCGACTGCATCCAGCGAGCTGTTGCGTTGTTGGGTTCTCGT---CTAGGTCGTCGCAGTAGTGCCGCCTTCTCCTGGGACCACAGAGAACGAGTCCGCTGGCAGCAGCAGCAACAGCAGCAGGCCGAGAGAGTGGTGGACTTGGAAGAGCTTCCATTCCCGAGAAACCCCGACTTCATCGGACGCGAGAAAGAACTGCAGACTCTGGAGTCTCTTCTATTCTCCAAGAGCTCCTCAGAGGATGTCGACAACAAG------------------------------------------GAAGACTCGAACGAGAAGATTGCAGCAGCAGCA---------------------------------------------------------------------GCAGCATCCTCCTCT---------------------------------------------------------------GCAGCTGCATCCTCCTCCTCATGCAGGCGA---------------------------------------------------------------------------------------------------------------------------GCACGACCA---------------------------------------------------------------------------------------------------------------------------------------------------------------------------------------------AACCTTGTGTGCATCACTGGCGTTGCAGGGATTGGGAAAACGGAGTTGGCGCTGGAGTACGCCTACACCCATCTCCAGAAGTACAGAATGGTGTTGTGGGTGGGAGGAGAAGCCAGGTACCTCCGGCAGAACTATCACAACCTGTCTTTGTTTCTGGGAGTGGATGTGAGC---------------ACAGACACCCAGTTGGGTCCAGAACCACGAGGAGGAGGAGGAGGTGGAAGAGGATTGCGCAGTTTGGAAGAACTGGAAGCAGATGCAGTGGAGAAGGTGAAGAGAGAACTGCAACGAGATGTGCCCTACTTGCTTATCATTGATAACTTAGAGATGGAGAAAGACTGGTGGGATGGA---------CATCCTGTCTCAGAGCTTTTGCCCAGA------------GTGGGCTGTGCTTCCCATGTGATCATCACAACTCGACGGCGAAGACAAATTCTGGACTTGGAACAACAACAACAACGAGAAGCACCACAACAACAAGCACCTTTCTTTTTCCCCTTTTTGGTGCTCTCCTGTTTGTCTGGGGCAGAAGCATTGACTCTCATGAAGGGAGGCAAG---CCA---GAGCAGCACTTTCCTGTGCGAGAGTATGACAAACTGAAGGAGCTTGAGGATCGACTTGCTCGCCTCACTCTTGGGTTGAGCATCATTGGTAAGATCCTTGTTGAGTTTCAC---ATGCGACCCACTGAACTACTGGAGCTAATCAACAAGGTGAAAGAAGAAATTCCT------------------------GTCGCAACAAGAGACAGACATGGTGATGGTGATGATGACAATGAGGAGAAGGAGGACCAGCCGGAGGAGGATGATGAGGACAATGATGATGCCATTCTTCGGAGA---------------------------------AACCCTTTTCTTGTCAGGCTTCTGCATGTATGCTTTACTCTGCTGGATGGAGGAACTTCTTCTTCAGAAGGTGAGAAGAAGAATCTTGCCACCAGAATGGCTTGGGTGGGAGGGTGGTTTGCACCGTATGCGATACCCTATTCTTTGTTGGCCTTCGCAGCATCCAAGCTATATGAAGATTCTTCTTCTTCAGGAGGTGGTGGTGGCAGTGCTCGTCGCAGGTTTCGAGGTAAGGGTGTTGGTGGTGGTGTGACCAAGATGTTCTTGTGTTGTGTTGCACCCAATTCT---------------TCTTCCCGCCGCATGGAAGCTGAA------------------GCAGGTGCACATCTGATCAAATGCAATATTGCCCGT---------------------------------CGCAGCATGCAG------------------GAAGGATGCATCTACTTCCATGCTATTGTACAGACTTATGCTCGC------AAGCAGGGGGGTGAATTGGCAGCAAGGGCAGCAGTG---------------CAAGCTGTGCGGAAA------------GGCGGAAACCTAATGCTTCATTATGACCATTTCTGGGCTGCTTCTTTCTTGGTTTTTCGGTTTGGAAATAAGGCTCCTCCTGTCATGGTGGAC---TTGAGGGTGACAGACTTATTGCTGTTTACTAAGAAAGTTGTATTACCCCTTGCTCTGCGTGCCTTCACAAACTTCTCTCACTGTAATGCTGCCCTGGAGCTTCTGCGGCAATGCAACAGTGTGTTCGAGGAAATGGAGAAGTCATTTGTGTCACAAGTTCAGGACTGG---------------TGGGACAAGTCC---------------------------------CTTTGCTGGATGAGAGGTGGT---TATGAGGGCCATCAGGTGGAT------------------------------------------------------------------GAGTATGCATGGCAAGAGTTGACATTATTGAAAGCCGTGTTGCTTGAGACGCAGGCAAAGCTGCTGATGAAAGGTGGTCAATTTGATAGAGGGGAGGAGGTGTGTCGCACCTGCCTTAACATCCGTTCTGTTATGCTGGGGCCA---------------------------------------------------------------------------------------------------------------------------------------------------------------------------------------------------------------GATCATGTTGACACC---------------------------------------------------------ATAGCTGCACAAGAAACCTTGGCCAAATTGGTTCGTTATAGAAACACCATGTAA-----------------------------------------
>Physcomitrella_patens_Pp3c1_30350V3.1
ATGGACTTGGAGCGTGAGGGACCAACACCTCAA---GCTCACGAAGAATCATTTGCTCCTCCTTTGATTCAAATCATACACACGACTGCGTTGGATTCTTCAGCAACTCCACCATTGTCGGTAGAAGGTCACACTCCTAGCACCGCTGCGAGGAAATCGACGCCCTCTGGGCGCCCCGAAAATTCTCGTGGGCGTAGAGAAGCCTGCGACCAACCGTCGACGCTGCTCCTATCTCTCACTTTCCCCCCTAGAAATGCTTCTTCTAGCCACGAAATCCGCCCACCAGATCGTCGCCATAGTGAA------TCATCGGTACCGTCATTCGATCCCGATGAGCTTTTCTCTCCAACCAGCGTCACGGGAAAAGCCCGCTTTGCATTGGCGTTGGACTCGTACACCCCTGCCATCTCTCGC------GCTGGCCCCGAAATCTCTACCAACTCTCCGGTG---------------------------------------------------TACTCTTCCTTCGAGCACCTGACT------TCCAGCCCAAAACAATCTTCCCCGTCATTCTCCTCTCTTCCCCCTTCAATCGAGTCCTTACTTCCTCTCTCGCAT------------TCTGAATCCAAG---TCTGCTCTTCCAGAAATTCGGAACCCTTCCGATGCAAGATCTGGAGGACCCTTACTAGACCTTATA------------------------------------------------------------------------------------------------------------------------------------------------CCGCTATCTTTACGTCCTGACCAAACCCTCTCATTCGTGAACCCCTTGACTGCATCGAGTACTCCCTTGACACTGACGCCGTCGACGATTTATTCTCATGGTGCGCCAACGGAGTGTCACACTCCTCAGTCTCCGCCTCCATTTGCATTGCCTTCGTCTGCCACATCC------CCGCTGCATTATGTCACCGAATCGGATCGATCA---GGGTTTCTCACGCCAGATACGGGAGATTATCTCTCCAGCAGCGCGAGCACGTCGTTC---------------------------TGCACACCGGGCGACGTGCTGCGGAATGAGATTCCCTTGCAGTCCTTGCCTGGGGCGGCCCTGAACGTGCCCGTGAATCGGGACGCCACTCGACGAAATTCTTTCGCGTTAGAGTATCAG---AAGTCCAAGGATGGGGTTCCCGTTGTATCGTCGGCA---TCGACGCAGGAATCGACCACGGAGGGGAAGTTGGATGCGCCTAGAATTTCGTTGTCGCCG---------GGATCCGCAACGCACCCGCGGAGTTGTGACGTCTACATCGGCATGTTCGGG------------GGTGATCCGTTGCTGCTCAGG---TACTCCAAATGGATGCACGCGGAGCTGGAGCTGCACGGATTGGCGTGTTTCTCTGCGGACCGATCTCTGTATGCGGACCAGCGTAGCCACGACATTGCT---CGGGGAATCCTGCATTCGGCAACGTTCGGCGTGGTGCTCATCTCCCGGAACGCGTTCAAGAATCCTTACACAATTGAGGAGCTGACCATCTTTCGGGACCGGGGGAACTTGGTGCCGGTGTTTTTTGATGTTGCGCCCCCTGAC---TGCCTGGTGAGAGACATCGTGGAGAAGCAGGGGGACATCTGG---GAGGTCGAAGGAGGGGAGCTTTGGAAAGTTTACATGGGC---GAGGAGGATGGCTGGTTGGAAGCGGTGAAGGGGCTCCTCATGGTGGAGGAT---TGGCGAGTGGAAGCGTACAGGAAGAATTGGAGGGAGAGCATTCAGCAGATAGTGAGTATAGTGGGGTCGAAG---TTGGGACGGACCAGCATCACG---------GACAGCGAGAAAATCCGGATAGAGCGAGCAGCGACA---------------------------------GAGGAGATACCGTGGCCGAGGAATGTCTACTTCGCAGGAAGGGAGAAAGAGTTGAAGCTTTTGGAGAAGATTTTGTTTGCTAATACTCAAGCGCCGCCAGTA---------------------------------------------------------GCGGCACAAACCCTACCGTCACGAAGG---------------------------------------------------------------------AGTGACGTCTCTAGTAAAGCT---------------------------------------------------------GGTGAAGGTGAGGAGACAGAACCGAGGCTTTCGAATTATGACAGC---------------------------------------------------------------------------------------------------GAGAATCACGACGAGGTTTCG------------------------AATCAAAGCGAGGGGGAGCGAGGAAGGGAC------------------------CATGCCGGAACTCGGCGAAGTGGAGCCCGACGGCCAAGCTCTCAAGTTCGCGAGAAGCGGCGAGACTCGGCGGATCGGAAAAGAGAGGGTGACAGAACCAGGTATACTCAGACGTGCATTGTGACGGGAATTCCTGGAATTGGGAAGTCTGAGCTCGCTTTAGAATTTTGCTACAGGCATGCACAAAAATATAGGATGGTGCTATGGGTGGGCGGGGAGTCTCGGTACCTCCGGCAAAGCTATTTGAATCTGTCCACTCTGTTGGGTGTGAATGTGGGT---------------ACGGAGACTGGACCGGGGTCAGAA---------------------AGGAGGCGAATGCAGTCGTTCGATGAGCAGGAGGCAGAAGCACTGCAGAGGGTGCGACATGAGCTGCAGAAAGACATTCCCTACCTTCTCGTCATCGACAATTTGGATATGGAGCGCGACTCGTGGGATGGG---------CGGGAGCTCTCAGAACTGTTACCTCGA------------CCAGGAAGCGCAACGCACGTCATTATTACCACTCGTCTCCCTCGC---GTCATGCACCTGGATACT---------------------------------------------------TTTGAGCTGCCCTACTTGTCGAGCTTTGAAGCACTCACCCTCATGCGTGACGGGAAG---AAGTCGGAAAGATCGTTCTCTGTCCAACAAATTGACAAGTTCAAAGAATTCGAGGACAAACTCCGTCGTCTCCCATTCGGGTTAGCCATCGTCGGGAGGCTCATCAACGAATTCAAC---ATGAAACCCTCGGAGATTCTTGCAAAGATGGGGACAATCGATACCAAGCGA---------------------------ACTTTCTCCATCGAGAGA------------------------------------------------------------------GACGACGTGGTGTTGCGCTGT---------------------------------AACCCATTTTTGGTGAAGCTTCTGGACGTTTGCTTTAATCTTATGGGGGGT---------------GCGAGCGGTGCCAAAAGCCTTGCAATTTTCATGGCGTATGTTGGCGGATGGTTTGGGCCCGCACCTTGTCCCCTCTCGCTCCTCACATTGGCTGCCAAAAAGCTCAAG---------------AAGGAGCTCGGGGGG---------CGGACCAAA---------AAGATGTTAAGC------------------------TGCTGGATATCCAAAACA---------------------AATGCACACACCGAGGCTGAT------------------GCCAGAGACCTCTTGACCAGGCTTGGCCTTGCGCGCGCCTCCATG---------------------------CGCCCC---------------------GATTGTCTC---TATTTCCCTGACATCATCCAGGTTTATTGTCAA------AAGAGGGGAGGCGCGATAGCGGCTCGGTCCTTTGTG---------------CGTGCCATTCTGAAG------------AGCGGCAGTGTTGTTCACAATTATGATCAGTTCTGGGCTGCAGCTTACTTAGTTTGTCGTTATGGCAGC------GACCCGGCTGTGGTGGAA---TTTCAAGCGCCAGATCTCCTTGACTTTACAAGACGCCTTGTGATGCCACTGGCAATTCGTGCCTTCAACAATTTCTCGCGCTGCACGGCTGCCCTGGAGGTGTTACGCCTTTGTTATGAGATGTTAGAGGACGTTGAGAAATCTTACGTTTCCCAGATT---CAGGATCGC------------TGGGATCGGTCC---------------------------------CTGTGCTGGAGGCGTGGCAATAGTGGTCCATCGCATCAGGTGGAC------------------------------------------------------------------GAGTATGTATGGCAAGACCTGACCCTCCTGAAAGCTCTGCTGCTAGAGGCGCGAGCGAAGCTCTTGCTAAGAGGCTGTCAATACGAATCTGGAAAGGAACTCTGTCGCACTTGTATCAATATACGAACTGTCATGCTGGGAATC---------------------------------------------------------------------------------------------------------------------------------------------------------------------------------------------------------------GATCACCCGGATACT---------------------------------------------------------CTGGCTGCCCAAGAAACCCTGTCCAAGTTTGACGTTCGAAACAGAGCTAGCTTTTCGTAA-----------------------------------
>Physcomitrella_patens_Pp3c17_15630V3.1
ATGGAAGTGGAGCATGAGGGATCATCAACACCT---CAAACCTCCGGAGGG------------------CAGTCTTCGCAATTGCCACTTGAGAAGGAATCACCACCTCCAGTGTTGTCGGCTACTAGTGGTGTAAGT------GCTGCGAGGTTATCATCATCATCTGGGTCTGTGTGGGAGTCGACCGGTGAGAAA---------GGCCATCAAGCCACCTCGTTCGCGTCGCCTGCTATTCCTCCA---AATAATCCTCTCTCCACTCAAGTTCGCCCCAGT---CGTGTATTCAGTGAG------TCCTCGGAGCCACTCTTTGAACCCGATGAGTTGCCTCGACCA------GCTGATGAGAGTGTAGATTATGAAGCCGGC---------------------------------------GCCAAGGAAATCTTGAGCACCTCACCAGAA---------------------------------------------------TATTTTTCCTTAGAGCATCCGACTTTTGTCGCTGTAGTCGAACAGTTGTCACCT------------------------------TCAATCATCCTGCCTCATTCT------------GCTGCGCAGGACTCGCAAACCCTCTCCGATCTACCAGTTTCCAGCACATGCTCAGATACTGTAGTTTCCTCAGGAATAAGATCTAAAGAGTTGCAGGTCTCATCCTTA---------------------------------------------------------------------------------------------------------------------CAACTGAGCTTGTTCAATTCTGCCATTGTCCCTGAGAAACAGACATTTGAAGGTCTCTCAGTTGAGACGAGT---ACTCCCCTTACAGCACACTCTCATGGCATGTCTTCGGAGCCTCCAACACCTGGATCTCCCCCTCTTCCTTCTCAGACTTCTCCTGCTCCCTCCCCAGCGCAGCTTCACGACATTTCCGAGCCGCATCGATCACCCTCTCTCAAGGTTGCCAGCACTGGACCATCGCAGTCCACGTCAACTTCCCCG---------------------------------------------------------------------------------------GTAGCTTTGAGTTTGCCA---CGGCGAGATACCACTGGAAGGTATTCGTTTAGGGAATCGGAACATCAAAAGAGAAGGAATCAGCCTGCGCTACTGGGAGGTCCA------TCGTCGTCTAGTCGGGGGAACACGACTGAAGAGAAGAAAGCTGCCGAGAATGATTTGTCG------TCATTGGAAACCTCATCAAAAAACTGCGATGTATACATTGGACTATTCGGG------------ACGGACCTCTTGTTGGCTAGA---TATGCGAAGTGGATGCATGCGGAGCTGGAGTCCCACGGGACTTCATGCTTTATCGCCGACCGGTCCTTGTACTCTGAACAGCGGAGCCATGACATTGCG---CTGAGTGTTCTTCATTCAGTTACTTTTGGCGTGGTCCTCATCACTAAGAAAGCGTTCCGGAATCCGTATACCATCGAGGAGATTAGCATCTTCCTGGACCGGGGTAATCTTGTGCCAGTGTTTTTCGATGTAGCTCCTCCTGAT---TGCCTGATGAGAGACATCGTGGAGAAACGAGGGGAGATTTGG---GAGGTCGACGGCGGGGAGCTTTGGAGTGTGTACAAGGGG---GGTGAGAAAAGCTGGTCAGATGCCGTGGAAGGGCTGTTGACGGTGGAAGAT---AGGCGCGTGGAGGCGAACTGGCGGAATTGGCGAGAGAGTATTCGTCAAGTAGGAAGGTTGGTCGGTTCTTCA---TTGGGACGACACAGCGCTGCGGACATC---GAGGATCAACGAGAA------GCTCAC------------------------------------------GAGGAGCTCCCGTGGCCAAGAAATGCGTACTTTGCAGGGAGGGAAAAGGAGTTGAAGGTAGTGGATAAAATGTTGTTCTCTGGTGGCAATGCTACGACTGTGGATTCATCA------------------------------------------GGAACAGTTGCACAAACCTTG---GCACGCAGG---------------------------------------------------------------------AGCGACGACTCCAGCAAGGCG---------------------------------------------------------GAAACAGAAGACTTGGAGGCCACTCGACTCTCAAATTACGGTGAGTCTCACGAGGAGATTGTTGTGTGG---------------------------------------------------------------------CCTTATCAATCCTCAGGTCAATTCTCAGGACTGTGCAGGGATCCCTTTCAGACCCAAAGCCAATTAGAGCGAGGAAGAGAAGGCTTCAGTGGGAACTTGAAGGAACATTCTGGTTCTCGACGAGGAACGTGGGGACGGTCGTCACGCGAGCAA------AAGCGGCGTGATTCTAACGATCGGAGAGGAGAAAATGACAAATTCAGGTTCAGTCATTACTGCGTAGTGACAGGAGCTCCCGGGATCGGAAAGTCCGAGCTCGCGTTAGAGTATGCATACAGGAATGCGCAGAAGTTTGAGATGGTACTGTGGGTCAATGGGGAATCTCGATATCTCCGTCAAAACTATCTGAATCTATCCAGTGTCTTGGGCGTGGACGTGGGTTCCACGGAGAATCAGAGTCAGACGGGTAATACTACAGGA---------------------AGGGGGCGAGTGATGACATTCGACGAGCGAGAGGCAGAAGCTGTGCAGACGATTAGACACAAATTGCAGACAGACATTCCTTACCTTCTCATCATCGATAACTTGGATGCTGAGCGCGACCCTTTGGATGGA---------CGGGATCTTACAGAACTTCTGCCACGA------------CCAGGAAGCGCCACCCATGTCATCATCACGACACGTCTACCTCGC---GTCATGCATTTTGATATTTCT------------------------------------------------CTGGAGCTGCCCCACTTGTCGAGCTTTGAAGCGCTTACTCTCATGCGCGACGGGAAG---TGGGAGGAACGATCCTTTTCCGTGCAACAGATCGACAAGTTCAAAGAATTTGAGGATAAGCTTGGTCGGCTTCCGTTTGGGCTTGCCATAGTGGGGAGACTCATCAATGAATTCGAT---ATGAAGCCCTCGGAGATTCTTGCAAAGATGGGGACGGTAGAAACCAAGAAATCGTCGTTTACT---------------TCTAATTCCATGGGTAGA------------------------------------------------------------------GACGATATGGTTCTGCGCAGT---------------------------------AATACGTTTCTGGTGAAACTTTTGGACGTGTGCTTCAATCTCATGGCTGGA---------------GGAACCGGCGCCAAGAGCCTGGCAGTTCGCATGGCGTATGTGGGAGGATGGTTTGGACCCAGCCCTTGCCCGCTCTGGCTTCTCGCATTGGCTGCGAATAAGCTTGAA---------------AAGGAATTGGGGGGA---------CGGACGAATTTTTTTATTTCAATGTTGAGC------------------------TGTTGGATGTCGACATCG---------------------AATGGACGCTCCGAGGCCGAT------------------GCTAGAGATCTTTTGACTAGGCTCGGACTTGCGCGCGCCTCTGCT---------------------------CGGGAT---------------------GATAGTCTC---TACTTCCCTGACATCATACAGTCTTATTGTCAA------ATGCGAGGAGGTGAACCTGCAGCGCGGTGCTTCGTG---------------CGTGCTGTTCGCAAG------------AGTGGCAGCGTTGTGCTCCATTACAATCACTTCTGGGCCGCAGCCTATCTAGTGCTACGATTTGGCAGC------GAGCCAGCCGTTGTGGAG---ATGCAGGTGCCGGATCTCATTATTTTCGCCCGGCGTCTTGTGTTGCCTCTCGCACAGCGTGCCTTCAACACTTTCTCCCGCTGCTCGGCTGCAGTTGAGGTCCTGCACCTGTGCTACGTGTTGTTGGAGGAAGTTGAGAAATCGTACGTCTCGCAGATAAATCAGGACCGG------------TGGGATCAATCT---------------------------------CTATGCTGGAGATCCGGAAATGCTGGCCCATCGCATCAGGTTGAC------------------------------------------------------------------GAGTACGAATGGCGAGACCTGACCCTTCTGAAAGCCCACCTTCTGGAATCTCGAGCCAAGCTCTTGATGCGAGGCGGACAATACGACGCGGGGGAGGAGCTTTGCCGCACATGTATAAGTATTCGACTCGTTATGCTGGGAGCG---------------------------------------------------------------------------------------------------------------------------------------------------------------------------------------------------------------GATCATCCTGAAACC---------------------------------------------------------CTCGCTGCCCAGGAGACCTTCTCTAAAATCAAAAGTGCTACAGAAGTTCCACATAAACTGCATCGCAATCTTTTAATTCTGGATTAA--------
>Physcomitrella_patens_Pp3c2_11110V3.1
ATGGACTTGCAACATGAGGGCTCAAAACCCCAA---GATTTTGCAGGATCC---TCTCTCGCTTCGATTCAATCCACTCAGGAGACTACGTTATATTCTTCAGCAGCTCAATCTTTGTCGACTTTGAGGAGCGCTCCACGTAATGTAGCGACGAAATTGACGTTGTCTCGGCTCTCCGAGGAATCTCGCAGTCCGAGAGTTGCTAGCAATCAGCCGACGACGCTGTTCATAGCCCTCACTTTCCCCCCCACTACTGTTCCT---ACACTTAAAATACGCTCGGGCGGTCGCCGCAGCAGAAAA------GCTTTGGTGCCGTCATTTAAACCCGATGAGCTGTTTCCTTCACCCAGCGTTTCCGAGAAATCCCATTTTGCGTCGGGGTTGGACTCCACTGCCCCCATCATCTCCCTC------ATAGGCACCGAAATCTCGACAAACTCACCAGTC---------------------------------------------------TACTCCTCCTTCTCACATCCGACT------CCTAGTTTAGAACAATCCTCGCCTCCCTTCTCATCTTTCCCTCCCTCCGTCGAATCCCTGCTCCCACCCTCGCAT------------TCTGAA---------CCCTCCTATACAGAAATTCGGAATTCGTTTGATGCAACATCTGGAGAGCCGCTACAAGAACTTTTT------------------------------------------------------------------------------------------------------------------------------------------------CCGCTAGCTCTACCTTCCGGGCAAAATGTCCCATTTGTGAATCCCTTGACTGCGACAAGCACTCCCGTGTCTCTGACGCCGTCGACAGCCCACTCCCATGGCGCGTTTATCGAATGCCACACTCCTCGATCTCCACCTCCGTTCGCATTGCCCTCTTCGGCCGCCTCC------CACTACGAGTACGTTTCTGAGTCAGATCGATCA---GGATTTTTCACGCCAGAAACTGGAAGCTTCCTCTCCAATAGCGCGAGCACAGCATAC---------------------------TTCACGCCGGGCACAGTCCCCGGGAATGGAACCCCTCCACGGTTATTGCCAGGGGCGGCTCTCAACGTGCTTGAGAAACGGGATGTCCCTCGACGAAATTATATTGCATCTGATTATCAAACAAAGTCCAGGAATGGAGGTGGAACATTTGGATCGACG---------------TCGTCGACGCAG---------GATACACCTTGGATTTCTTTGTCACCG---------GGATCCGCAGCGCACCCCCGGAGCTGCGATGTGTACATAGGTTTGTTCGGG------------AGGGATCCGATGCTGCTCAGA---TACGCTAAGTGGCTGCACGCGGAGCTGGAGTTGTATGGGTTTGCCTGTTTCTCTGCGGACCGATCACTGTATGCTGATCAGCGGAGCCACGACATTGCG---CGAGGGATTCTGCATTCGGTTACTTTCGGCGTGGTACTCATCTCCCGGAAGGCTTTTAAGAATCCCTACACCGTTGAAGAACTGACCATCTTTCTGGACCGGGGGAACCTGGTGCCAGTGTTTTTTGATGTGGCGCCGCCCGAC---TGCCTGGTGAGGGACATCGTGGAGAAGCAGGGGGACATTTGG---GAGGTCGATGGAGGGGAGCTTTGGAAGGTGTACATGGGT---GAGGAGGACGGGTGGTCGGAAGCAGTGAAGGGGTTGCTTACGGTGGAGGAT---TGGCGGGTGGAAGCCTACAGAAAGAATTGGCGAGAGAGCATCCAGCGAGTAGTAGGCTTGGTGGGGTCGCAG---TTAGGAATGCGCAGCATTGCA---------GAGAGGTTGAAGATCCGTGCGGAGCAAGAAGCTACA---------------------------------GAGGAAATTCCATGGCCGAGGAATGTTTACTTCGCAGGAAGGGAAAAGGAGCTGAAAATTCTAGAGAAGCTGTTGTTTGCTGATACCAAAGCGTCGCCG------------------------------------------------------------CTAGCACAAATGCTACCCTCACGGAGG---------------------------------------------------------------------AGCGACGTCTCCAGCAAGGCT---------------------------------------------------------AGCGACGAGGACGAAACAGAATCGAGGCTGTCGAATTATGACAGT---------------------------------------------------------------------------------------------------GAGAATTTTGAAGAGTTTTCG------------------------AACCAGAGTGAAGGGGAGCGAGGAAGGGAC------------------------CATGCCCGTAGTCGGCGAGGTGCAGTCCCCCGCCCAAGTGCGCAAGCCTGCGACAAACGGCAAGACTCTGCAGATCGGAGAGGAGAGGGCGGCAAAACCAGGTTTACGCACACGTGTGTTGTGACGGGAATTTCAGGACTTGGGAAATCTGAGCTAGCTTTAGAATTTGCCTACAGGCACGCACAGATGTATCGGATGGTGTTGTGGGTGGGCGGGGAGTCGCGGTACCTCCGGCAGAACTATATAAATCTGTCCACTCTGTTGGGCCTGAATGTTGGT---------------ACGGAGAATGGACCTGGGTCAGAA---------------------AGGGGTCGAATGCGGTCGTTCGATGAGCAGGAGGCAGAAGCAGTGGAGAGGGTGCGACATGAATTACAGAAAGACATTCCATACCTTCTTATCATTGACAATTTGGACTCAGAGTGCGACTCCTGGGATGGG---------CGAGAGATTTCAGAGCTTTTGCCTCGG------------CCAGGAAGTGCAACGCACGTTATCATCACCACTCGTCTCCCTCGC---GTCATGCACCTGGATTCG---------------------------------------------------ATCGAGCTTCCTTACTTGTCAACCTTTGAAGCTCTCACCCTCATGCGCGACGGGAAG---AAGTCGGAAAGATCGTTTTCTATTCAACAGATTGACAAGTTCAAAGAATTCGAAGAAAAACTCCGCCGTCTGCCGTTTGGATTAGCCATCGTCGGGAGGCTCATTAACGAATTCAAC---ATGAAACCCACGGAGATTCTTGTGAAGATGGGAACGATTGATGCCAAACGA---------------------------ACTTCCACCGTACAGAAA------------------------------------------------------------------GACGACATGGTGTTGCGCAGT---------------------------------AATCCATTCCTGGTGAAGCTTCTGGACGTTTGCTTCAATCTCATGGGGGGT---------------GTGAGCGACGCCAGCGGCCTAGCAGTGCGCATGGCGTATGTTGGGGGATGGTTTGGCCCGGGGCCTTGCTCTCTCTCGCTTCTTTACAAGGCTGCCAAGAAGCTGAAG---------------AAGGAACTCGGTGGG---------CGGACCAGA---------AACATGTTTAGC------------------------AGCTGGATGTCTAAAACT---------------------AGCACACGCGGTGAGGCTGAC------------------TCCAAAAACCTCTTGACCAGACTCGGTCTCGCTCGCGCCTCTGTG---------------------------CGTCCC---------------------GATTGCCTC---TACTTCCCAGATATAATCCAGGTTTATTGTCAG------AAACGGGGAGGCGCAGCAGCGGCTCGGTCCTTCGTG---------------TATGCCATTCGAAAG------------AGCGGCCATCTTTTACACCATTATAATCTCTTCTGGGCCGCAACTCACTTAATATGTCGGTTGAGCAAT------GAACCAGTGGTCTTAGAA---TTCCAAGTGCCAGAACTCCTTGACTTAACAAGGCGCCTTGTAATGCCATTGGCAATTCGTGCCTTCAACAATTTCTCGCGCTGCACAGCTGCATTGGAGATATTGCGCTTGTGTTACGTGATGTTGGAGGACGTTGAGAAACTATACGTTTCACAGATT---CAGGATGGG------------TGGGATCGGTCC---------------------------------CGGTGCTGGGGGTGTAGCCGCAATAGTTCATTGCATCAGGTGGAC------------------------------------------------------------------GAGTACGTATGGCAAGACCTGACCCTCCTAAAAGCCCTCCTGCTAGAAGCGCGAGCGAAGCTCATGCTGCGAGGTGCCCAATACGACGCTGGACAGGAGCTCTGTCGCACTTGTATCAGTATCCGACACATCATGCTTGGACCC---------------------------------------------------------------------------------------------------------------------------------------------------------------------------------------------------------------GAGCATCCGGACACT---------------------------------------------------------CTCGCTGCCCAGGAAACCCTCTCCAAGTTCGACGTCCGAAACAAACTCAGCTACAAGTAA-----------------------------------
>MA_10261150g0010_medium_confidence
------------------------------------------------------------------------------------------------------------------------------------------------------------------------------------------------------------------------------------------------ATGGACAGTGCAGAAAAGTCCGAGTCACAGACACCATCCTCTGCTTTTCATATTGATCTTGACACTTCTTCTGCTATTGGTGGTGTTCAAACTTTGTCTCCTTCTAAAACTAAGCCTAGATTGAAGCCATTAACAGTGAGATTCTCAGATTTTCATCCCAAGAATTCATCAGTCTCCCCACCCAAGGCTTCATCTCCATTGCTTCCAAACTTGTCA---------------------------------------------GATTCATCCCTGTACAACTCCCCCACA------------------------------------------------------------------AACTTCTCCCCTGCCTCA------------TCAGCCTTCGTT------------TCGGCCTCACAGTCCCCATTCTTATCCCCAAGGCTTCTGCAATTGCCCAATGATTCTCAGTCACCCTTGCTGTCACCAAATGCAGCAGGCTTATTATTGCAATTGCCCCATGGTTCTGCCTCTGATTCCCCCTACTTGTCCCCCAATTCATCAGGCTTTCTGCAGTTGCCCAATGATGTTGAGCAGCAACAACAGAAGCAGCAGCAGCAGCAGCAAGAACTAGAGTATTCCCCGTTTTCACAGTCAGGTTCGCATTCAGATGATATCCCAAGTTCTTCTTAT------------------------------------------------------------------------------------------------------------------------------------------------------------ACCCCCCCAGCAGAAAATGACAGTATCGATCTGGCAAACTGTGTTCAAAGTCACAGTATCCATCTAACAAACTATGTCTCTGAGGATTTCTCGGATGACATCCAGAGGTCTAGAGCACAGGCAGCCTCTGATCAT---------------GCCCCTCCTCGAGTGTCATTTTCATTCCCTGTGCCTCGGGTGTCCTTTGCTAAAGGG------------------------------------------------------------CCCATGTCTCCT---------CCCTCATCAAGCAAGCTAAGAAGCTGTGATGTTTACATTGGAATTCATGGGCAG---------------AACTCCAAGTTGCTTCGGTTTTCAAAATGGCTTCATGCTGAACTCGAGCTTCAGGGCATAGCCTGCTTTGCAGCTGACAGGGCCCGGTATTCTGACAGTCAGAGCCATGACATTGCC---GATAGAATCCTCTCGTCTGCAACTTTTGGGGTTGTGATCGTAACCAGGAGTACATTCTTCAATCCCTTTGGCATTGAGGAAATCAGGGTGTTTTTGCAGCGGAAGAACCTGGTCCCAATATTTTTTGACCTTCCACAATCAGAT---TGCTCGGCAAATGATATCGTTGAGAAGAAGGGCGAGTTTTGGGAGAAGCAAGGGGGTGAACTGTGGAGGATCTGCGGAGTGCAG------GAAAAGGAATGGAGGGAAGCTATTGAAGGGCTTGGGAGAATCCAG---GAATGGAAATTGGAGGCTAATAGGGTCAATTGGAGGAACTGCATTTTAAGGGCTGTTAGTTTGTTGGGTAGTAGG---CTAGGGAGGAGATCAGTTGCA---------GAGAGGGAGAGCGTGAAGAAGGAAAGAGTAGATGGG---------------------------------GAAGAGTTTATTTTCCTGCGAAATACTGGGTTTGTAGGAAGGGAAAAGGAACTGACTGAGATTGAGAACATTTTGTTTGGAAGGGATGCTGATGATGAAGAGGATTTTCAATTGTGTTGTTTTGGAGGA---------------TACGAGAAGGATAGAGGGCAAGAAAGTGCAGAGAGCTTCATGCCGAGAAGAAGAAGTGATGTGGATATGTGGGCTAATATGAAGGGATTGGGTTTTACAGAGGGTTATGTAGAACGGAGAAAAAGTGATGCAGATAGA------------------------------------TGTGTTTGGCAGGAAGGCAAGAAGAAGGAGGCAGATACTCTCAAATATAAAAGCAGAGGGCATTTGGAAACAAAA---------------------------------------------------------------------------------------------AGATGCAAAGAGCCC---ACGTTAGAAGCTTGGATTGAGCCTCCTCTAGAGCTAGTAAACAGAGGAAGAAGTCCACAGAAA------------TTGCGTATGAAAGCAAAGTCGGCACACAGGTCAAGACATGGTCACAAGCACAAGGATGACAATAGTAGAGCAGAATCTCGAAATCTGTCATATGGC------AGTGGGATTGCCTGCATCCATGGAGTTTCAGGAATAGGAAAGACTGAACTGGCTCTGGAATTTGCTTACAGGAACTCACAGCGGTACAGAATGGTGTTATGGGTGGGGGGAGAAGCCAGGTACTTTCGGCAAAATTTTCTGAATTTATCTCTGCTTTTAGGTTTGGATGTCAGTACA---------GAGACCCAAATGTGTCCT---------------------------GAAAAAGGCCGGATTAGGACTTTCGAGGAACAGGAACATGAGGCCTTACAGAGAATCAGGAGAGAATTGTTAAGAGATGTACCTTATTTGCTTGTTATTGACAATTTGGAAAGTGAGATGGATTGGTGGGATGGT---------AGAGACATTTTGGAGTTGCTCCCTCGTATT------------AATGCAGCTACCCATGTGATAATCACTACTCGGCTTCCA---AATGTAATGAATTTTAAGCCTCTAGAG---------------------------------------------------TTATCGTATCTATCTGGAGTTCAGGCAATGCTTCTGATGAAGGGGAAAAAA---------------GATTTTCCTTCTCAGGAGTTGGATGCATTGAGAACCATAGAGGAGAAGTTGGGTCGGTTGACTTTTGGTTTGGGGATTGTTGGAACACTCCTTTCAGAGCTT---TCAATTACTCCCTCTGCACTGTTGGAGGCCATCAATAAGCTTCTC------------------------------------------------------------------------------------------------------------------------------------------------------------------AAACTAAGAGATGGGAGGCAGATGCTGTTGCTTTGTTACTTCGATTTGGCATTGCGAAAAGAACAAGCAGGCAGG---------GATGGA---------------------TTCAGGCAGGGA---------------------------------------------------------------------------------------------------------------------------------------------------------------------------------------------------------------------------------------------------------------------------------------------------------------------------------------------------TGGATTCATTTTCATGAAATAATTCAGCTATATGCTCGTAAG------AAAGGAGGTGTCCCAGCTGCCAAAGCTATGGTC---------------CAAGGGATCAAGAAG------------AAGGGAATCGTTTCTGTCCACCCTGAACATTTTTGGGCAGCCTGCTTCCTTTTATTTGGATTTGGGAAT------GATCCAGTGATTGTAGAA---TTCAAAGTGATGGAGTTGATTTTGTTCATTAAGAGAGGAGTTCTTCCACTTGCAGTTCGTGCCTTTACAGTATTTTCTCGATGCCATGCTTCCATGGAGCTCCTAAGGCTGTGCACCAATGCACTGGAGGAAGTGGAGAAATCCTTTGTGTCACAGATTGAGGATTGGTGT------------------------------------------------GACAGATCTTTGTGTTGTAAAAAA---------------GCAGCTCATTCAGGT------------------------------------------------------TATCATGTGGATGAGTATGTCTGGCAGGATGTCACTCTGTTGAAGGCCTTACTTCTGGAAACCCGAGCAAAGTTAATGCTAAGGGGAGGGCAATTTGATGCAGGTGAAGAACTATGCAGGACCTGTATCAGCATCAGGACAGTGATGTTGGGACAT---------------------------------------------------------------------------------------------------------------------------------------------------------------------------------------------------------------GATCATCTCCAAACA---------------------------------------------------------CTTGCTGCCCAAGAGACACTGGCCAAGCTAGTG------------------------------------------------------------AG
>Amborella_trichopoda_evm_27.model.AmTr_v1.0_scaffold00061.49
---------------------------------------------------------------------------------------------------------------------------------------------------------------------------------------------------------------------------------------------------------------------------------ATGGATGCAACATCAACCCAACTTTCC---------------------------------------------CTCTCAACTTCTCCAATCAATGATTCAAGAGATCCCCACATTGCACCCAAGCCCCTAACCATCAGATTATCGACTTCAGATAATCCAAATAACAAAATATCACCTGAA---------------------------------------------------AACTCTCAATACAATTCTCCTTCT------------------------------------------------------------------CTCATCTCTCCTCCATCC------------TCTGCCTTTGTC------------TCAGCATTACAATCTCCATATATATCACCAAGAGCTTTAGCC---------------------------------TTACCT---------------------------------------------------------------------------------------------------------------------------------------GAAAATAATACCCCATCTGATATACCAAGATCCCCTGTTTCCGATGACATACCAAGCTCTTCATAC------------------------------------------------------------------------------------------------------------------------------------------------------------ACCCCACCAATAGAATCT------------------------------------------------GATGACCTGACTGATCAGATAATCAAAATTCCTGTAATTGGGTCGGATCCA---------------------------------AATGCCCCTCGAGTCTCATTCTCATTTCCAGTCCCTCGGATTTCATTTAGGACCTCG---------------------------------------------------------------GTTTCTCCC---------TCTACAAATACAAAGCTCAGAAGCCATGATGTCTATATTGGTTATCATGGCCAA---------------AACCTAAATCTCATTCGGTTTTCTAAGTGGTTGAAATCAGAGCTTGAGCTTCATGGGGTAGCTTGTTTTGGGGCTGATCGATCCAAGTACTCAGATTCTCAAAGCCATGAGACAGCT---GATCGAATTATTTGTTCGGCCACATTTGGGGTGGTGGTTATTACTGGAGGAGCACTATTGAATGCTTTTACAATTGAGGAGATCAGGATTTTCTCTCAAAGGAAGAACTTGGTCCCTGTTCTTTTTGATAGTGATTCTAGTGAG---ATAGCGGGG------TTTCTAGACCGAAAATCTGGCGAGAAGCTAGAT---------------------------------------------AGAGAATGGAAGGAAGCGATTGAGGGGCTGATCAGAGCTCAT---GAGTTCAAGCTTGAAGCCTGCGATGGCAATTGGAGGGCCTGTATTTCAAGAACAGTTGGGATCTTAAAGTCCAAG---CTTGGAAGGAAGAGT---------------ATTGAAGAAAAGGAG------CCATAT---------------------------------------TTGGAGGAGTTTTTTTTCCCTAGAAACAATGATTTTGTGGGGAGAGAGAAAGAGTTGCAAGAGATAGAAGCTGCATTCTTTGGTATCACAGGTTTAGCAGAAGAAGAC------------------------------------------GACCACCCAAAATCCAGATTTAGCGGGGGTTCC---------------------------------------------------------------AGTCGAGTATCTCTAGATGAAGAAGCTGAT---------------------------------------------------ACTATGAGAACTAGAGGG---AGATTTATCAGCTTAGAGATGAGG---------------------------------------------------------------------------------------------------------------------AAATGCAAGGAACCA---ACTTTAGAAGCATGGATAGAACCG------------GCAATGGAGCTCACAAAC------------------------AGGGGTAAAAGCCCACATCACCATAGGCATAAGCACAAGAAAACAAGACATGGAAACAGGAGTTTGAGCAGATCAGAACATGTTTTCTTCCCTTCTAATAGCACTGTGGCCTGTATCAGTGGAGCTTCAGGTATAGGAAAAACTGAGCTTGCTCTTGAATTTGCTTATAGATACTCTCAAAGATACAAGATGGTTTTGTGGGTTGGTGGAGAAGCAAGGTATTTCAGGCAAAGTATAATGAATCTCTCTGTAAATTTGGGGTTGGATGTGAGTGCA---------GAGACACAACACAAT------------------------------GAGAGAACCAGGATAACGAGCTTTGAAGACCAAGAATTTGAGGCATTCCAGAGGGTGAAGAGAGAGTTATTCAGAGATGTGCCTTATTTGCTCATAATTGATAACCTCGAATCCGAAAAGGAATGGTGGGATGGG---------AGAGAATTACACGAACTTATTCCTAACAAT------------ACAGGTGCAACCCATGTTATTATAACCACCAGGCTCTCT---AAGGTTGTGAGCTTCAAACCAATGCAT---------------------------------------------------CTTTCTCCATTGCCAATGGCTGAAGCTCTAGTTTTAATGGAGGGAAAGAGA---------AAGAAAGGGTACCCATCTGAGGAATTGGACGTTTTGAGAAGAATGGGAGATGAATTGGGGTGGCTCAGTTTTGGGTTAGGACTAATTGGCGCCCTTCTATCCGAGCTC---TCTCTCTCTCCTACATCTCTCTTTGAAACGATCAAGAAGGTCCCC------ATAAACTTGAACTACTCTCCCCCCTCTGCAACTTCTACAATGGATGATCAG---------------------------------------------------------------------------------------------------------ATATTCAAGAAAAACCCATTTTTGGTGAGAGTATTGGGGTTTTCTTTTGGTGTTTTAGAGCAGAGTCAAGGGACT---------AAGAGC------CTGGCTTGGAGAATGGCTTTAGCAGGAGGTTGGTTTGCTCCAAGACCAATCTCTGCAACACTTTTAGCAGAAGCAGCTAAGAAGGTCTCA---------------TCAGCGAGAAACCCATTTCATCAATGGGAAAAATGCTTGAACACAATTCTTTGTTAT---------------------TGCTGT---AATTGCTGCTTG---------GCATCACAAACCAGAAGAACTGAAACTGAT------------------TCAGCTCTTCTTCTCGTGAGATTGGGTCTAGCAAGAAGAACCAAG------------------------AAAGAACCT---------------------GTGTGCCATATCGAACTCCATGAGATCACACAATCTTTCTCAAGGAAG------AGAGGGCCTTTACCAGCTCCAAAAGCCATGGTT---------------CAGGGCTTGCTAAAAATG---------GGA---AATCTTGCTGAAACTTCTGACCATTTTTGGGCTGCCTGTTTTTGGGTTTTCGGGTTCAGATCA------GAACCAGTTACAGTTCAG---CTAAAACCCATGGAATTGGTACGATTCATTAAGAGAATCGTGCTTCCTCTTGCCATTAGAGCTTTTGCTACTTTCTCAAGGTGTAATGCTACTCTGGAGCTTCTAAAAACTTGCACAAACCAGCTCGAAGAGGTCGAGAAATCATTTGTTTCTCAGATACAAGACTGGTGC------------------------------------------------CACGGCTCCTTTTGTTGGAAAAAGAAG------------AAGACACAATCGAAC------------------------------------------------------CAGAGAGTGGATGAATTTGTGTGGCAAGATGTTACTTTGCTTAAGGCTACATTGCTCGAGACCAGATCTAAGCTTTTACTTAGAGGGGGTCAGTTTGATAATGGAGAGGAGCTTTGCAGGACTTGTATCAGTATTAGGACTGTGATGTTAGGTCAT---------------------------------------------------------------------------------------------------------------------------------------------------------------------------------------------------------------CACCATGCCCAAACC---------------------------------------------------------TTGGCTGCACAGGAAACCTTGGCTAAATTGGTGAGATTTAGACATAAAATATGA-----------------------------------------
>Zostera_marina_Zosma53g00050.1
---------------------------------------------------------------------------------------------------------------------------------------------------------------------------------------------------------------------------------------------------------------ATGGATGAACAACGTAGTCATCAACCGCCGTCGTCTATTTTTGAACAA------------------------------GATAAGTACATGGATAAAGGTGATGGTGGTGGTAATGGTAAGGAGGATCTACTTCTTTCTGTTTCATCACTTACAGTCAAAATTTCTGGTAAATCATCATCTGGTGAGATCTCATTTTCGACG------------------------------------------------TCTCCGCATTTAAACTCACCGTCGTCA---------------------------------------------------------------AATTACTCACCTCCGTCT------------TCGAAGTTCGTC------------TCTGCTTTGCAATCCCCGTACATTTCTCCGAGAGCTACACTT---------------------------------ACTTCC------------------------------------------------------------------------------------GAAACCAACACCACG---------------------GATGTTACCACCACAACGATTCCGTCTCCCATTTCGACCACTGAT---TCTCACTCCGATGATGTCCCCACTACT---------------------------------------------------------------------------------------------------------------------------------------------------------------TCTTATACTCCGTCTGAAAGA------------------------------------------------TACGATTTCTCCACCGATCCAAATGAGCAGAAGCCTAAATTCTCCGACGGG---------------------------------GTTCAACCAAGGATATCCTTCTCGTTTCCTGTTCCGAGAATCTCTCTCACCAAGAACTCCGTC---------------------------------------------------------ACGCCA------------ACTGCCAACGCCAAGCTCCGGAGCTGTGATGTTTACATTGGATTCCATGGC---------------CAGAACACGAATCTGATAAGATTCTGCAAATGGCTTAAGGCGGAGCTTGAGCACCAGGGAATAGTTTCGTTTGTAGCGGATCGAGCCAAGTACTCTAATACACAGAGCCATGACATCGCT---GATCGGATCATTTGCTCGGCCACTTACGGCGTCGTTGTTGTTACCGCTTCCAGCTTTCTCAACCCTCACAGCATCGAAGAAATCCGGTTCTTCGCACAGAAGAAGAATCTGATCCCTCTTTTATTTGACATCGATCCGTGTGAG---ATCACGAAG------CTTTTCGAAGGTCATCAT---CCGGACGAG------------------------------------------------AAAGATTGGAAAGAGGCATTGGAAGGGTTGTCGAAATGTCGA---GATTTCAAACTCGAAGCAAACGAAACCAACTGGAGGAGTTGCGTGTCAAGATCCGTTGAGATTTTGAAGTCGAAG---CTCGGAAGGAAAACGTTAGAG------AACGAAGAC------AAGATGTTTGATGTTTTTGCCGAGGAG---------------------------------CAGATGCCATTTCCAAGGAACAGTTTCTTTGTTGGTAGAGAGAAGGAGCTCACGGAAATCGAAGCTGCCTTCTTCGGATGCTGCGACGCC---ACCGGAGAAAGTGAGTGCCCAAGGCCA---------------------------------------------CTTTGTGAATCA---------------------------------------------------------------AAAGGA---TTCGCCGATGAAGAGAGCGAC---------------------------------------------------AGAGTCAGA---GCCAATAGTAGATACATCAGTTTAGAGATGAGA---------------------------------------------------------------------------------------------------------------------AAATCCAAGGAACCGCCAACACTGGAAGCCTGGATAGAGCCGGCACCGGCGTTCGGATTTACGGCAACAACT------------------------AACGGTCGAGGTTTACAGAAGCAGCGATCGAAGCACAGGAAATCTAAATGGAGCGGCGGCGGAAGTGGCGGTAAGAACCATCATGGAAAC---------ACCAATTCCATCTTCATAAATGGATCATCAGGTATCGGGAAGACGGAGGTCGCTTTGGAGTTTGCATACCGATATACGGAGAGGTACAAGATGGTATTGTGGATAGCCGGAGAAGCCAAATATTTTCGGCAGAGCATACTGAATCTTGCAACGAAGTTGGGTTTGGATGTAAGCGCC---------GAAGCTGAAAAG---------------------------------GAAAGAGGTCGGATTAGGAGCTTCGACGAGCAAGAAATCGATGCTTTTGATAAGGTAAAAAGGGAACTGTTCAGAGATATTCCTTACTTGGTGGTGATCGATAATCTCGAATCGGAGAAAGAATGGTGGGATGGTGGTGGTAACAAGGATTTACACGACTTGATTCCGAATAAC------------ACCGGAGCCAGTCATGTGATCATCACAACTCGTCTGTCC---AGAGTTATGGGGTTCGAACCGATGCAA---------------------------------------------------CTTGAGCCGCTGTCACTGCCGGAGGCATTGGTTCTGATTAGAGGGAGACGG---------AAGAAGAACTATGAAGACGGCGAATCTGAAGTCTTGAAAAAGTTAGACGAAAGATTAGGAAGATTAAGCTTTGGATTGTGGTTGATCGGATCACTTCTTTCGGAGCTT---GATATAACTCCGTCTGAACTTCTCGAAGCGATTGACAAGATGACA------GCACATTTTAAC---------------------GAATCCTCCGACGAAGGT---------------------------------------------------------------------------------------------------------ATGTTCCCGAACAATCCTTTTCTGATCAAAGTCATCACGTTCTGCTTCGCCATCCTAGACCAGAAAGGCAAGAGA---------CGCAAT------CTAGCCTACAGAATGGCTCTAGCAGGCGGATGGTTCGGTCCAGTGCCGATTTCGTCAAATCTGTTAGCCGCTGCGGCTAATAGTATTCCG---------------ACGAAGGAGAAG------AATATATGGAAATGGCAGAAGAATTGCTGCTTC---------------------------TTCGGA------TGCTAT------TTGAAA---TCACACGAACGACGGAGGGAAGTCCAA------------------TCGGCAGCCATGCTGGTAAAGCTAGGATTAGCCAGAAGAGGCAATGGTCAGCGTCACAAT------CAGCATCAGTGT---------------------AACTACTGGATTCAATTCCACCCAATCACCAAGCTGTTCACCAAACGG------AGAGGTGGGTTAGTCTCAGCAACGGCGAGCGTG---------------------GTCGGGACGGCA---------AGGATGAAAAAACCGGTATCGTCTTACCATCTCTGGTCATCTTCATTCCTGATCCTTGGGTTCAAATCC------GAACCACCTCTAGTCCAA---CTCAAACCCAACGACGCCGTCCAATTCATACAAAACGTCGTGATCCCTCTAGCCATCCAATCATTCATGACTTTCTCAAGGTGCAGGTCAGCGCTGGACCTTCTGAAAGTATCGACGAACGTTCTGGAGGAAATCGAGAAGTCATTCGTCTCGCAGATACAAGATTGGAGGAAC---------------------------------------------CACCGGTCGTTATGCTGGAATAAGAAGAGGAAGAAGAAGAAGAAGAAGAGCAATTGTGGT------------------------------------------GGTAGGGAGATTTTGGATGAATATGTGTGGAGTGATGTGACACTTTTGAAGGCCACTCTACTGGAAACTCGCGCTAAGTTACTTCTGAGAGGTGGTCATTTCGACAGCGGCGAGGAGCTCTGTAGGACTTGTATCAGCATCAGAACAGTCATGTTTGGACAT---------------------------------------------------------------------------------------------------------------------------------------------------------------------------------------------------------------AACCATCTCCAGACA---------------------------------------------------------CTCGCTGCTCAGGAAACTCTGGCCAAGTTGATAAGACTCAGGAGTAAGATTTGA-----------------------------------------
>Spirodela_polyrhiza_Spipo12G0024400
---------------------------------------------------------------------------------------------------------------------------------------------------------------------------------------------------------------------------------------------------------------ATGGCGGGCGGCGGA---GAAGAAGGAGACGAGGACCGGTTCTTCTCC---------------------------------------------ATGGAAGCTAAGCCGCTCACCGTCAGAATCTCCGGC---------GGGGCTCGCGGCGACTCCGGCGAGAAGTCCATCCCCATCTCGCCGGCCATCTCCATCTCCATC------------------------------------------------TCCCCCCACCTGAACTCCCCTTCTCTC------------------------------------------------------------------ATCTCGCCGCCCTCC------------TCCGCCTTCGTC------------TCCGCCCTCCAGTCGCCCTACATCTCTCCGAGGGCCTTCATC---------------------------------CCGCCG------------------------------------------------------------------------------CCGCCGTCCACCGCCGCCACT---------------------ACCACCACCAACACCTCCCTCCCGTCGCCCACCTGCTTCTCC---------------GACGATCTCCCCAGCACC------------------------------------------------------------------------------------------------------------------------------------------------------------TCCTACACCCCTCCGTCGGAGAGC------------------------------------------------TTCGACTACCCGAAACCCGAAGCGGCGGCGCCG---------------------------------------------------CCGCCGCCGCGGATCTCCTTCTCCTTCCCCGTGCCCCGAGTCTCCTTCACCAAGGCCTCC------------------------------------------------------------ATCTCCCCC---------TCCTCCAACGCGAAGCTCCGCAGCTGCGACGTCTTCATCGGCTTCCATGGC---------------CAGAACCCTAATCTCGCCCGCTTCTGCAAGTGGCTCAAGTCGGAGCTCGAGCTCCAGGGCATCGCCGCCTTCGTCGCCGACCGGGCGAAGTACTCGGACACTCAGAGCCACGAGATCGCC---GACCGGATAATCTGCTCGGCCACCTTCGGCGTGGTGATCGCCACCAGTTGCAGCTTCCTGAACCCCTTCACCATCGAGGAGATCAGATTCTTCGCCCAGAAGAAGAACCTCGTTCCTCTCTGGTTCGACACCGAGCTCTGCGAG---ATCGCGAGG------CTGCTCGAAAGCAAC------CCAGACGAC------------------------------------------------AAGGAATGGAGGGAGGCCTTCGATGGGCTGAGCAGGTTCAGC---GAGCTCAAGCTTGAAGCAGATGAGAGCAACTGGAGGGCCTGCATCTCCAGAGCAGTCGCCGTCCTGAGATCGAAG---CTGGGGAGGAAGGGCCTCGCG---------GAGGGGGAGCTCTTGCCC------------------------------------------------------GAGCTCCCATTTCTTCGGAACAGATCGTTCGTCGGGCGGGAGAAGGAGCTCGCAGAGATCGAATCTGCCTTCTTCGGCTGCGGTTCTTCC------CAGGACAACGACTCCTCCAAGCCT------------------------GTGGGCGCCAATGGCGGCGCCGGCGGGCTCTCC---------------------------------------------------------------GACGGA---TTCGCCGACGAGGAGACCGAC---------------------------------------------------GCCGTTAGG---AGCAACGGGAGATTCATCAACCTGGAGGTGAGG---------------------------------------------------------------------------------------------------------------------AAGTCCAAGGAACCC---ACTGCGGAGGCCTGGATCGACCCGCCG------CCGATTGAAATCGCCGGCAGA------------------------GGAAGGAACCCGCTCCAGAAGCAGAGATCGAAGCAGAAGAGATCGAAG---CTCGTCGGCGGGAAGAGCCACGGCGCT---------------------GCCAACGTCGTGTGCGTCAGCGGCCCTCCCGGCATGGGGAAGACGGAGCTCGCTCTGGAGTTCGCCCACCGCTACTCCCAGAGGTACAGGATGGTCCTCTGGGTCGGCGGCGAGGCCAAGTTCTTCCGGCAGAACGTTCTGAACCTGTCGATGAATCTGAGGATGGATGTCAGCGCA---------GAGATGGAGAGG---------------------------------GAGCGGGGGAGGATCAGGAGCTTCGAGGAGCAGGAGATGGAGGCCTTCCAGAGGGTGAAGAGGGAGCTCTTCAGAGATCTTCCGTACCTGCTGGTCATCGATAACCTAGAGACAGAGAAGGAGTGGTGGGAAGGG---------AAGGACCTCCATGATCTGATCCCCAGGAAC------------ACCGGAGCGACCCACGTGATAGTGACCACGAGGCTGCCC---AAGGTGATGAGCTTCGAGCCGATCCAC---------------------------------------------------CTCCAGCCGCTGTCAATGGCGGACGCGTTGACTCTGATGGGCGGGAGGAGG---------AGGAAGGAGTACTCCGCGGGGGAGTTGGAGGTCCTGCGGAAGTTCGACGACCGGCTGGGGAGGTTGACCTTTGGTTTGTCGGTGGTGGGGTCTCTGTTGACCGAGCTGGAGGAGATCTCTCCGGCGCAGCTGTTCGAGGCCGTCGATGGCGTCTCC------CTCTGCGACGACTTC---------TGCGCCGCCGGA---GATGAAGACCCC---------------------------------------------------------------------------------------------------------CTCTGGCAGAGCAACCCGTTCCTCATGAAGATGTTGATCTTCTGCATGGCGATTCTCGACCAGGCCGCCGGAACG---------AAGAGC------CTCGCCTCGAGGATGATCCTCGCCGGCGCCTGGTTCGCTCCAGCGCCGGTCTCCGCCGCTCTCTTGGCGGCGGCGGCCGGCGACATCCCG---------------GAGAAGGGGAGC------CACCGGCGG---CGGCCGTGGGGGACCTCTCTCTGCTGC---------------------TACTCATCCCCCTGTCTG------CAGGTC---CCTCGAGCTCGGAGGAGCGAGGTGGAG------------------TCCGCTGTAATGGCGGTGAAGCTGGGTCTTGCCAGGAGAGCCACC------------------------AAGCGACCG---------------------GGCTTCTGGGTCCATCTCCACCCCATCACCCAGTCCTTCGCCAGGAGA------AGATCCGGGACGCCGCCGGCGAAGGCGGCGGTC---------------AACGGGATGAAGAAGATC---------GGC---GACCCAGCGGCGAACTGGGACCACCTCTGGGCCGCCACCTTCCTGGTCTTCGGCTTCAAATCG------GAGCCCCCTCTGGTTCAG---CTCCAGGCGGCGGAGATGGTCGTCTTCATCAAGAGGATCGCCCTCCCGCTGGCGATCCGCGCCTTCGCGACCTTCTCGAGGTGCAGCTCTGCGCTGGAGCTTCTGAAGGTCTGCACGGGGGTGATGGAGGAGGCGGAGAAGACGTTCGTGTCGCAGGTGCAGGGATGG---CGG---------------------------------------------CGGGGATCTTCTTGCTGGAAGGGG---------------AAGTTGCAGGCGGGGGGG---------------------------------------------------CAGAAGGTGGACGAGCTCGTGTGGCAGGAGGTGACGCTGTTGAAGGCGGCCCTGCTGGAGACGAGGGCGAAGCTGCTGCTCCGAGGAGGGCACTTCGACAGTGGGGAGGAGCTCTGCAGGACCTGCATCAGCATCAGGACGGTGATGCTCGGCCAT---------------------------------------------------------------------------------------------------------------------------------------------------------------------------------------------------------------GGCCATGCCGAGACC---------------------------------------------------------TTGGCCGCTCAAGAGACGCTGGCCAAGCTCGTCAGGTTCCGCAGCAAGGTTTGA-----------------------------------------
>Musa_acuminata_Ma09_t18490.1
---------------------------------------------------------------------------------------------------------------------------------------------------------------------------------------------------------------------------------------------------------------ATGGATGAACAGATTCCATCTGAAGCTCCTCGAGGCCTTCCGATCCCTGATGTTTTC---------------------CCAGATCCCACGGAACCAAATACGAAGATGTTAACCATCAAAATAGCAGGG------------CCTTCATCTGAGAACGGCGAGACATCTAACCCCATCTCGCCTTCCATATCAATC------------------------------------------------------TCTCCACACCTGAATTCACCT---------------------------------------------------------------------------TCTCCACCATCC------------TCTGCATTTGTT------------TCAGCATTACAGTCACCTTATATATCTCCAAGAGCCTTAGAA---------------------------------CTACCA------------------------------------------------------------TGTGAGAACAACAACACTACACCATCAGCTACA---------------------------------------------ATCCCATCGCCGGTTTCGTACTCCTGT---TCACATTCTGACGACATCCCAAGCACT------------------------------------------------------------------------------------------------------------------------------------------------------------TCCTACACTCCTCCATCAGAAAGA------------------------------------------------TACGGCTCTCTAGCTGACCAGATCGACCAAAAGCCCAAGTTCTCCGATGCAGCAGCACCT---------------------------------CGTATCTCATTCTCCTTTCCGGTCCCTCGGATCTCATTCACAAAATGCTCG------------------------------------------------------------GACTCTCCT---------TCGGCCAATGCCAAGCTCCGAAGCTGTGATGTGTACATCGGATTCCATGGC---------------CAAAACAACAATCTCATTCGTTTCTGTAAATGGCTCAAGTCTGAGCTTGAGCTCCAAGGAATAGCCTCATTTGTTGCTGATCGAGAAAAGTATTCGGATACTCAGAGACATGAGATCGCC---GATCGAGTCATATGCTCTGCGACCTTTGGTGTCATTGCAGTGACACCATCTAGTTTTCTTAATCCTCTGAGTGTCGAGGAGGTCAGGTTCTTTGCTCAGAAGAGAAATCTCATTCCGCTTCTGTTCGATACCGAGCTCTCAGAG---ATCGCAAGT------CTTCTTGATGGGAGG------TTGGAGGGT------------------------------------------------AAGGAATGTAGGGAAGCATTTGAAGGATTGACCAAGTGCAAT---GAGTTCAAGCTCGAAACAAACCATAGCAACTGGAGAAGCTGCATATCGAAGGCGGTCGCGATCCTAAAATCGAAA---CTTGCAAGGAAGAGTAGCACA---------GACAAGGAAAACGAT------GGCTTT------------------------------------------GAAGAATTACCCTTTCCTCGAAACAGACATTTTGTCGGTAGAGAGAAGGAGATGACGGAGATCGAGGCTACTTTCTTCGGATGTTGTGAAGTT------CATGAGATGGAGCATCCAAAGCAG------------------------CCGCTGGTGAATGGTGGCTCGAGT------------------------------------------------------------------------GATGGA---TTCGCCGATGAGGAGAGTGAT---------------------------------------------------ACAGTTAGA---ACAAGCGGGAAGTACATTAGTCTGGAAATGAGG---------------------------------------------------------------------------------------------------------------------AAGTGCAAAGAGCCT---ACTTTGGAAGCTTGGATAGAACCA---------GTGATCGAGCTTACAAGC---------------------------AAAGGAAGAAGCCTTCAGAAGCAACGGTCGAAGCACAAGAAATCACGTAGCGGAGGCAAC---AAAGGTTATGGC------------AAT---------GCCAACGTGTTCTGTGTCAATGGGGCTTCAGGCATCGGGAAGACAGAGCTCGCCTTGGAGTTTACCTACAGGTACGCTCAGAGATACAAGATGGCGCTGTGGATTGGTGGTGAAGCAAGGTACTTCAGGCAGAACATTCTGAATCTGTCAATGAACTTGGGATTGGATGTCAGTTCA---------GAGGGAGAGAAG---------------------------------GAAAGAGGGAGGATAAGGAGCTTCGACGAACAGGAGTTTGATGCATTCCAAAGGGTGAAGAGGGAGCTCTTCCGAGATATCCCTTACTTGCTGGTGATCGACAATCTTGAGACAGAGAAGGAATGGTGGGAAGGA---------AAAGATCTGCATGATCTGATTCCAAGGAAC------------ACCGGAGCCACCCATGTGATCATCACGACGAGGCTTCCC---AAGGTAATGAGCTTCGAGCCAATGCAA---------------------------------------------------CTTCCACTGCTTTCCTCGGCAGATTCTCTCCTCCTCCTTAGAGGCAGAAGG---------AAG---GACTACTCGGCCGAGGAGATTGAAGTACTAAAAAAATTCGACGAGAGGTTGGCAAGGTTGAGCTTTGGGTTGTCGGTAATCGGCTCCCTTCTTTCTGAGATG---GCAATTTCACCATCCGAATTGCTTGAAGCAATCGACAGGATCTCC------CTCAGCGATAGTAGC---------GTTCCCTTGGTTGGTAGCGAGGATGGT---------------------------------------------------------------------------------------------------------TTCTGCGGGAACAATGCATTCCTAATCAAAGTATTGGTGTTCTGCTTTGCGGTACTGGATCGAGCTAAAGGA------------AGAAGC------CTTGCGTCAAGGATGGTGCTCACTGGTGCATGGTTCGCTACTGCCCCCGTTTCTTCAGCATTACTAGCAGCTGCTTCTAATAATTTACCC---------------ACAAAAGGAAGC---TTTCATCAATGGGGGAAAGGTCTCACTGCTGCTTTCCTCCTC---------------------TGTGGCTCCAGATGCTAT------TTACCA---CCCCAAGCTCAAAAAATCGAAGTGGAA------------------TCTGCTCTCCTGCTGGTTAAACTTGGCCTGGCAAAAGGAACTGCA------------------------AGACAGCCT---------------------GGATGCTGGATCCAATTCCACCCGATCACCCAAACGTTTGCCAGGAGG------AGAGGCGGGCTGCCGCCAGCCATGGCCACGGTG---------------CATGGCATGATGAAGGTC---------GGT---AACGCCACGGCGAACTTTGACCACCTATGGGCTTCAGCGTTTCTTATCTTCGGATTTAAATCA------GAACCCCCTCTGGTTCAG---CTCAAGGCAGCTGACATGGTCTTCTTCATCAAAAAGACGGCACTTCCTCTAGCAATCCGGTCCTTCATGACCTTCTCAAGGTGCAGTTCAGCTCTGGAGCTCCTGAAGGTGTGCACCAACGTGCTCGAGGAGGTGGAGAAATCATTTGTATCTCAGATACAGGATTGG---AAC---------------------------------------------CAAGGATCTTTGTGCTGGAAAAAG---------------AGGCTGCACTCCGAT------------------------------------------------------CAGAAGGTGGATGAATATGTTTGGCAGGATGTGACGCTCCTCAAAGCGACATTGCTGGAGACTCGGGCGAAGTTGCTGCTGAGGGGAGGGCATTTTGACAATGGCGAAGAGCTATGTAGAACTTGTATCAGTATCAGGACGGTGATGCTAGGCCAT---------------------------------------------------------------------------------------------------------------------------------------------------------------------------------------------------------------AACCACGCTCAGACT---------------------------------------------------------TTGGCTGCTCAGGAAACATTAGCCAAGTTGGTCAGATATAGAAGCAAGATATGA-----------------------------------------
>Musa_acuminata_Ma03_t10650.1
---------------------------------------------------------------------------------------------------------------------------------------------------------------------------------------------------------------------------------------------------------------ATGGATAAACCAATTCCAGCTGAGGCTCCTCATGACCTTCCTATCACTGATGTTTTC---------------------CCATATTCCACTGAACCAAATACAAAGATATTAACCATCAAAATAGCAGGA------------CCTTCATCCGAGAATGGGGAGAAATCTGTCCCCATCTCACCTTCCATATCGATT------------------------------------------------------TCTCCACACTTGAATTCACCT---------------------------------------------------------------------------TCTCCACCATCC------------TCTGCATTTGTC------------TCAGCATTACAGTCACCGTACATATCTCCGAGAGCCTTAGAA---------------------------------CCACCG------------------------------------------------------------AGCGAGAACAAC---ACTGTACCGACGACCACA---------------------------------------------GTCCCATCACCAGTTTCATACTCTGGT---TCACATTCTGATGACATCCCAAGCACT------------------------------------------------------------------------------------------------------------------------------------------------------------TCCTACACTCCTCCATCAGAAAGA------------------------------------------------TACGACTTTGTGGCTGACCAAATCGACCAGAAGCCCAAGTTTTCCGATGCAGCACCGCCT---------------------------------CGTATCTCGTTCTCTTTCCCAGTCCCTCGTATCTCGTTTACAAAATGCTCG------------------------------------------------------------GACTCTCCT---------TCTTCCAATGCCAAGCTCCGTAGCTGTGATGTTTACATTGGATTCCATGGC---------------CTTAACAATAATCTCAGTCGCTTCTGTAAATGGCTCAAGTCTGAGCTTGAGCTCCAGGGAATAGCCTCATTTGTCGCTGATAGGGAAAGGTATTCAGATACTCAGAGACATGAGATTGCT---GATCGAGTCATATGCTCCGCGACCTTTGGTGTCATTGTGGTGACACCGTCAAGTTTTCTTAACCCTCTCAGTGTCGAGGAGATAAGGTTCTTTGCTCAGAAGAAAAATCTCATTCCACTATTGTTTGATACTGAGCACTCAGAG---ATCATGAGT------CTCTTTGATGGGAGG------TTGGAGGAT------------------------------------------------AAGGAGTGTAGGGAAGCATTTGAAGGGTTGACCAGGTGCAAT---GAGTTCAAGCTCGAAACAAATGATAGCAACTGGAGAAGCTGCATCGTGAAGGCTGCTGGGATTCTAAAATCAAAA---CTTGGTAGGAAGAGCAGCACG---------GTGAAGGAAAACGGA------GTTTCT------------------------------------------GAAGAATTACCCTTTCCTCGAAACAGACATTTCGGCGGTAGAGAGAAGGAGCTGACAGAAATCGAGGCTGCTTTCTTTGGATGCTGTGAAGTT------CATGAAATAGAGTATCCAAATCAC------------------------ACCCTGGTGAAAGCTGGCTCAAGT------------------------------------------------------------------------GATGGA---TTTGCTGATGAGGAGAGTGAT---------------------------------------------------ACCGTAAGA---ACAAGTGGGAAGTACATTAGTCTAGAAATGAGG---------------------------------------------------------------------------------------------------------------------AAGTGCAAAGAACCT---ACTTTAGAAGCTTGGATAGAACCA---------GTGATGGAGCTAACAAGC---------------------------AAAGGAAGAAGCCTTCAAAAGCAACGCTCAAAGCACAAAAAATCAAGGAGTGGAGCCAGC---AAAGGCTATGGC------------AAC---------GCGAATGTATTCTGTATCAATGGAACCTCAGGCATAGGGAAGACAGAGCTTGCCTTGGAATTTGCCTATCGATATGCTCAGAGATACAAGCTGGTTCTGTGGATTGGTGGTGAAGCAAGGTGCTTCAGGCAGAACATTTTGAATTTGTCGACGGACTTGGGTCTGGATGTCAGTGCA---------GAGGGAGAAAAG---------------------------------GAAAGAGGGAGGATAAGGAGCTTCGACGAACAAGAGTTTGATGCATTCCAAAGGGTAAAGAGGGAGCTCTTCCGAGATATCCCTTACTTGCTGGTCATCGACAATCTTGAAACAGAGAAGGAATGGTGGGAAGGG---------AAAGACCTGCATGATCTGATTCCGAGGAAC------------ACTGGAGCTACCCATGTGATCATCACGACGAGGCTATCC---AAGGTTATGAGCTTCGAGCCAATGCAA---------------------------------------------------CTTCCACTGCTTTCCTTGGCCGATTCACTACTTATACTTAGAGGCAGAAGG---------AAG---GAGTGCTCGGTTCAGGAGATCGAAGTGCTAAAAAAATTCGATGAGAGATTGGGGAGGTTGAGCTTTGGGTTGTCAGTAATAGGTTCCCTTCTTTCTGAGCTG---GCTGTTTCACCATCCGAATTACTCGAAGCAATTGACAGGATCTCC------CTTAACGACAATACT---------TTTTCTTTGGGTGGTAGTGAGGATGCT---------------------------------------------------------------------------------------------------------TTCTGCAGGAACAACACTTTCTTAATGAAAGTCCTCGTGTTTTGCTTTGCAGCACTGGATCGAGCTAAGGGA------------AGAAGC------CTTGCATCGAGAATGGTCCTCACTGGTGCATGGTTTGCTTCTGCCCCAGTTTCTTCAACCATATTAGCAGCTGCTTCTAATAATTTACCC---------------ACAAAAGGAAGC---TTCCATCAATGGGGGAAAGGTCTCACGATCGCTTTC---TTA---------------------TGTGGCTCGAATTGCTGC------TTATCA---CCCCAAGCTCGAAAAAATGAAGTGGAG------------------TCTGCTCTGCTGCTGGTAAAACTAGGCCTGGCAAAGGGAACACTG------------------------AGACAGCCG---------------------GGATGCTGGATCCAGTTCCACCCGATCACCCAAATGTTTGCCAAGATG------AGAGGGGGGCTGCCACCGGCCAAGGCCATGGTC---------------CATGGAGTCATGAAGGTT---------GGT---AACGCTGCAACGAACTTAGACCATCTATGGGCTTCAGCATTCCTCATCTTCGGGTTCAAATCA------GAACCCCCTCTCGTTCAG---CTCAAACCAGGCGACATGGTCTTCTTCATAAAAAAGACCGCACTTCCATTAGCAATTCGGGCATTCATGACCTTCTCGAGGTGCAATTCAGCTTTGGAGCTCCTGAAGGTATGCACGAATGTGCTCGAGGAGGTGGAGAAATCATTTGTGTCACAGATACAGGACTGG---CAC---------------------------------------------CGAGGTTCCTTGTGCTGGAAAAAT---------------CGGCTCCATTCTAAC------------------------------------------------------CAGAAGGTGGATGAATATGTCTGGCAAGATGTGACTCTCCTCAAAGCCACATTGCTTGAGACTCGAGCTAAGTTGCTGCTGAGAGGAGGGCTTTTTGATAACGGGGAAGAATTATGCCGAACTTGTATTAGTATTAGGACTGTGATGCTTGGCCAT---------------------------------------------------------------------------------------------------------------------------------------------------------------------------------------------------------------AACCATCTTCAGACT---------------------------------------------------------TTGGCTGCTCAAGAAACGCTAGCCAAGTTGGTCAGGTATAGAAGTAAGATATGA-----------------------------------------
>Ananas_comosus_Aco000835.1
---------------------------------------------------------------------------------------------------------------------------------------------------------------------------------------------------------------------------------------------------------------ATGGATGAAACTTCCACCCAAGAAGCTCCTGAAAATGTTCCTCGC---------------------------------------ACCAATGAAATCAACACAAAGGCATTGACCATCAGGATAGCAGGATCA---------CCATTGCTAGAAACTGGAGAGACATCCAACCCAATCTCTCCTTCCATTTCCATC------------------------------------------------------TCCCCACATTTGAACTCTCCT---------------------------------------------------------------------------TCTCCTCCTTCC------------TCAGCTTTTGTA------------TCAGCTTTGCAATCTCCTTACATTTCCCCAAGAGCCTTGGAA---------------------------------CCCCCT------------------------------------------------------------CTACCAAATAGCACCATCACCACCACCACCACCACCACC---------------ACCACCTCACAGCCCACAAATGCAATCCCTTCACCAATCTCATACTCC------TCTCACTCTGATGACATTCCAAGCACT------------------------------------------------------------------------------------------------------------------------------------------------------------TCCTACACTCCCCCATCCGAAAGA------------------------------------------------TCCGATTTTTCGATTGAACCAACAGGCCAAAAGCCCAAATTTTCCGATGCCGCGGCTCCGCCG------------------------------AGAATCTCCTTCTCCTTCCCTGCCCCTCGAATCTCCTTCACTAAAGGCTCA------------------------------------------------------------GCCTCCCCT---------TCTTCCAACGCAAAACTCCGAAGCTGCGATGTTTATATCGGTTTCCATGGC---------------CAGAACCTCAATCTAAGCAGATTCTGTAAATGGCTCAAGTCTGAGCTTGAGCTCCAAGGAATAGCTTCTTTCGTCGCCGATCGAGCTAAGTATTCCGACTCCCAAAGCCACGAGATTGCC---GACCGTATCATTTGCTCTGCCGCTGTCGGTGTCGTAGTTGTTACTCCTTCGAGCTTTTTGAATCCTTTTAGTTTGGAGGAAATCAAGTTCTTTTCTCAGAAGAAGAATCTGGTTCCTCTATTGTTTGATACCGAGCTAGCAGAG---ATTACCAGC------CTTTTAGATGGTAAG------GAGGAAGAT------------------------------------------------AAGGAATGTAAAGAGGCCTTTGAAGGGCTAGTTAAGTGTAGC---GAGTACAAGCTCGAAACAAATGATACCAACTGGAGAAGTTGTGTGTTAAAGGCTGTCGCAATCTTAAGATCGAGA---CTTGGAAGGAAGAGTATTACG---------GAGAAGGAGAAAGAA------GGTCCC------------------------------------------GAGGAGTTGCCATTTCCCCGAAATCGGCATTTTGTCGGTAGGGAAAAGGAGATAATGGAAATCGAAACTGCTTTCTTTGGGTGCTGTGATTTT------ATTGATATAGAGTGCCCGAAGCCA------------------------GTGGTGATTAATGGCGGATCGAGTGGGTTGTCG---------------------------------------------------------------GACGGA---TTTGCTGATGAAGAGAGCGAT---------------------------------------------------ACGATTAGA---ACCAATAGTAGATTCATCAGTTTGGAGATGAAA---------------------------------------------------------------------------------------------------------------------AAGTGCAAGGAGCCT---ACTTTAGAAGCTTGGATTGAGCCG---------GTGTTTGAAATAACGAGT---------------------------AAAGGAAGAGGCCTTCAGAAGCAGAGATCAAAGAGCAGGAAATCGAGGAGCGGAGGAAAC---AAAGGCTGTGGTGGTAATAGT---AGT---------TGCAGTGTTTTCTGCATAAATGGGGCTTCAGGTATCGGAAAGACCGAGCTGGCGTTAGAGTTTGCTTACAGATACTCCCAGAGGTACAAGGTGGTTTTGTGGGTGGGCGGAGAAGCAAGGTATTTGAGGCAGAATGTATTGAATTTGTCGATCAATTTGGGCTTGGACGTTAGTGCC---------GAAGGAGAGAAG---------------------------------GAGAGAGGGAGGATAAAAAGCTTTGAAGAACAGGAGCTCGATGCTTTTCAGAGAGTGAGGCGCGAGCTATTTAGAGATGTACCTTACTTGCTCGTGATTGATAATCTCGAGAGTGAGAAAGATTGGTGGGAAGGC---------AAAGATCTTCATGATCTGATACCGAGAAAT------------ACCGGAGCTACCCATGTAATTGTTACTACTAATCTGTCG---AAAGTGATGAGCGTCGATCCCATGCAG---------------------------------------------------CTCCCACCTTTATCCTTATCCGATGCGTTGGTTTTGATCAAAGGGAGGAGG---------AAGAAGGACTACCCTGCGGAGGAAATCGAAGTTCTTCGTAAGCTTGATGAGAGATTGGGAAGATTGAGCTTCGGGTTGTGGGCTATTGGGTCCTTGCTATCGGAACTA---TCAATATCTCCTTCGGCACTTTTTGAGGCCATCGAGAGGATTTCC------TTCAATGATAATGCC---------TTCTCTTTAGGTGTTACTGATGACGGC---------------------------------------------------------------------------------------------------------TTCTGGAGGAACAATTCTTTCTTGATGAAAGTAATGGTTTTCTGCTTCGCCTTAATGGATCGAGCTAAAGGA------------AGGAGC------CTTTCGTCACAAATGGTTCTCGTAGGTTCCTGGCTTGCTCCTGCTCCTATTTCGTCGACTCTACTAGCTGCTGCAACTAATAAGCTTTCC---------------GCAAAGGGAAGCGGTTTCCACCAGTTGGGAAAATCTCTTTCCATGTCTCTT---------------------------------------TGTTTTGGTTGTTTGGAC---CCACAATCTCGCAAAAATGAATTCGAA------------------TCCGCTCTGTTGCTGGTTAAGCTAGGGTTGGCTAAAAGAGCGAAC------------------------CGCCAGTCG---------------------GGTTTTTGGATTCAAATTCACCCGATCGCACAAATGTTCGGCAGAAGG------CGAGGCGGGCCTTCGGCTGCCATGTCAGCGGTG---------------CACGGAGTGACCAAGTTG---------GGC---AATGCTGCATTGTACTCGGACCACTTATGGGCTTCTGCTTTTCTCGTATTCGGGTTCAAATCC------GAGCCCCCTCTCGTTCAG---CTTAAGCCCGTAGAAATGGTCCTTTTCATCAAGAAGGTGGCGCTCCCCCTCGCGGTCCGGTCATTCGCGACCTTCTCAAGGTGCAGTTCAGCTCTCGAGCTCCTGAAAGTGTGCACGAATATTCTAGAAGAGGTTGAGAAGTCGTTCGTGTCGCAAATTCAGGATCCG---AAA---------------------------------------------AATAGATCACTATGTTGGAAGAAGGAC---------AAGAAGCCTCAATGCAGT------------------------------------------------------CAAAGAGTGGATGAGTATTTGTGGCAGGAAGTGACTTTACTGAAGGCGGCGTTGCTCGAGACGAGGGCGAAACTGCTTCTGCGAGGAGGGCTTTTCGACAGCGGCGAGGAGCTGTGCAGGACATGCATTAGTATTAGGACAGTGATGCTTGGCCAT---------------------------------------------------------------------------------------------------------------------------------------------------------------------------------------------------------------GGCCATGCACAAACT---------------------------------------------------------TTGGCTGCTCAAGAAACACTAGCTAAGTTGGTGAGGTATAGGAGTAAGATATAG-----------------------------------------
>Oryza_sativa_LOC_Os09g30380.1
---------------------------------------------------------------------------------------------------------------------------------------------------------------------------------------------------------------------------------------------------------------ATGGAGGGAGAA------GAAAAAGTTTCACCATTTCTTGATGTGCCC------------------------------AAGGATATCCCCATTGCCACC---AAGTCCCTCACCATCAAGACGACGAAC------ACCAATGGCGGGCGCGGCGGCGGCGACTGGTCGAACCCCATCTCGCCGGCCATCTCCTTC------------------------------------------------------TCGCCGTACCTCAACTCGCCG---------------------------------------------------------------------------TCGCCGCCGTCC------------TCCGCGTTCGTC------------TCCGCGCTGCAGTCACCCTACGTCTCCCCTCGCCTCGCCGAC---------------------------------CCGCCGCCGCCGCAGCAGCCG------------------------------------CAGCCGCAGACGCCGCGACAGCGGCAGCATCGGGAGACCAAGGCGTCC---------------GATGTCGCCGCGGCCGCCGCGTCGACGCCGACGTCGTGCACCGACGTGTCC------CACTCGGAGGACACCGACGCGCCG------------------------------------------------------------------------------------------------------------------------------------------------------AGCGCCTCCCGC------------------------------------------------------------------------------------------------------------GGCGGCGGCGGCGGCGCGCCG---------------------------CCGCGCGGGTCGTTCACCTTCCCGGTGCCGCGCGTCTCGTTCACCCGGGGCATGGTG---------------------------------------------------------GCGTCGCCC---------ATGTCCACCACCAAGCTCCGGAGCTGCGACGTCTACATCGGCTTCCATGGCGGCGCGGGCGCGGGCGCGGGCGCGGCGCTCACCAGGTTCTGCAAGTGGCTCAAATCCGAGCTCGAGCTCCAGGGCATCGCCTCGTTCATGGCGGACCGGGCAAGGTACTCCGACGCGCAGAGCCACGAGGTCGCA---GACCGGATCATCTGCTCGGTGACCTTCGGCGTCGTGGTGGTCACCATGGCCAGCTTCCTCAACCCGTTCAGCCTCGAGGAGATCCGGTTCTTTGCTCAGAAGAGGAACCTGGTGCCCATCCTGTTCGACACCGAGGTGCTCGAC---ATTGCCGGG------CTGTTCGATGATGACAAATTCGAAGGTAAC------------------------------------------------AAGGAAGGTGTGGAAGCATTTGAGGGGCTAATGCGATGTCAT---GAGTTCAAGCTCGAGACTGATGAGAGCAACTGGAGAGGTTGTGTGTCAAGAACAGCAGCCGTGCTGCAATCGAAG---CTCGGCCGAAGGTGCATTGGT---------GAGAAGGAGAGCCAT------GGTGTT------------------------------------------GAGTGCCTGCCATTTCCGCGGAACAAGCATTTTGTTGGAAGGGAGAAGGAGCTCTCTGAGATTGAGGGCATGTTCTTCGGGCGCGCAGACGATGCCGGAGAAGATTTCGGGTGCCCAAGAGGT---------------------GCCATGACTACTGGTGAATCAAGCGTTGGTGCTTCA---------------------------------------------------------------GATGGT---TTTGCTGATGAGGATAGTGAC---------------------------------------------------ACTGTGAGGACATCCAATGGCAGGTTCATCAGCTTGGATTTGCGC---------------------------------------------------------------------------------------------------------------------AAGTGCAAGCAACCT---ATGTTAGAGGCATTTGTTGATCCT---------GTCATAGGGAAGTTCTCGGGT------------------------AAAGGGAGAAGCATTCTGAGGCAGAGATCAAAGAACAAGAAGTCAAGATTCAGGTGTAGCAGCAAGAGCCATGGCAAT---------------------GCCGGTGTGATCTGCATCAATGGCGCTTCGGGCATCGGCAAGACGGAGCTTGCATTGGAGTTTGCGTACCGATACTCGCAACGATACAAGATGGTGTTGTGGATTGGAGGTGAGGCCAGGTACTTGAGGCAGAATATACTGAATTTGTCGATGTATTTGGGATTGGACATCAGTGCT---------GAGGCTGAGAAG---------------------------------GAGAGGGGCAGGATCAGGAGCTTCGAGGAGCAAGAACATGATGCATTTCAAAGGGTGAAGCGAGAACTTTTCAGGGATGTTCCTTACCTTCTTATCATCGACAACATCGACAATGAGAGGGATTGGTGGGAAGGG---------AAGGACCTTCATGACTTCATACCTAGGAAC------------ACTGGAGCAAGCCATGTCATTGTGACAACACGACTACCC---GTTGTGATGAACATTGAACCAATGCAG---------------------------------------------------CTTCTGCAGCTCTCATTTCCTGAAGCTGTGATCCTGATGAAGAGGAAAATG---------AAGGAGGACTACCCTTCCGAGGAAATTGAAGTTCTTCGAAAATTCGATGAGCGGTTGGGCGGACTGAGCTTTGGCTTGTGGATTGTCAGTTCTCTGTTGTCCGAGTTG---ATGATTGCTCCTTCTACGCTGTTTGAGGCTGTTGACCAGATATCG------TTGAGCGATACCATG---------CTCGCTCTTGGTGCCAATGATGAAAGC---------------------------------------------------------------------------------------------------------TTATGGCAGAACAATTTGTTCCTGATTAAGGTACTAGTCTTCTGCTTTGCATTGATGGACAGGGTGAAAGGG------------GGTAGC------CTTGCCTTGAGAATGATCACTGCTGGTTCATGGTTAGCTCCAGCTCCCATGTCATCAACCCTACTAGCTACCATGGCCAGCAAGCTACCA---------------ACAAAAGCCAATAGCATTCAGTTGTGGGGTGAATCCCTCAAGACGGCATTG---TTA---------------------TGCGGCACACACTGCTTC------CTAGCT---CCACAAGCAAAGAAGGCTGAGGTGGAG------------------TCATCCCTCTTACTAGTAAAACTCGGCTTGGCACGAAGAACAACG------------------------CATCACCCG---------------------GGCTTCTGGATCCAGTTTCACCCAATCATGCTGCTGTTTGGCAAGATC------AGGGGTGGTTTGGCACCTGCAACTGCAGCTGTA---------------TCAGGTGTCATAAGGTCT---------AGA---AACATATCTGTGTACTCAGACCACATGTGGGCTAGTGCGTTTCTTGTGTTCGGCTTCAAGTCT------GAACCACCTGTTGTTCAG---CTCAAGCCGGGTGACATGGTGCTCTTCATCAAGAAGATGGCGCTGCCCCTCGCAATCCAAGCCTTCATGACATTCTCTCGGTGTGGTTCAGCATTGGAGCTTCTTAAGGTGTGCACCAACATCCTCGAGGACGCAGAGAAGTCGCTCGCATCGCGGATACAGGACTTG---AAG---------------------------------------------CAGGGGCCATTGTGCTGGAAGAAG---------------AAGCTGCAGACGAAC------------------------------------------------------AGCCATGCCGATGAGTTCATCTGGCAAGAGGTGACACTGCTCAAGGCAACGCTGCTCGAGACAAGGGCGAAGCTGCTGATGCGAGGCGGGTTATTCGACAGCGGCGAGGAGCTCTGTAGAACCTGCATCAGCATCAGGACTGTCATGCTTGGGCAT---------------------------------------------------------------------------------------------------------------------------------------------------------------------------------------------------------------GACCATTCCCAGACA---------------------------------------------------------CTGGCTGCTCAGGAGACATTGGCAAAGCTGGTTAGATACAGGAGTAAAATCTGA-----------------------------------------
>Triticum_aestivum_Traes_5BL_286F38830.1
------------------------------------------------------------------------------------------------------------------------------------------------------------------------------------------------------------------------------------------------------------------------------------------------------------------------------------------------------------------------------------------------------------------------------------------------------------------------------------------------------------------------------------------------------------------------------------------------------------------------------------------------------------------------------------------------------------------------------------------------------------------------------------------------------------------------------------------------------------------------------------------------------------------------------------------------------------------------------------------------------------------------------------------------------------------------------------------------------------------------------------------------------------------------------------------------------------------------------------------------------------------------------------------------------------------------------------------------------------------------------------------------------------------------------------------------------------------------------------------------CAGGGGGCTGCCCTCGCCAGGTTCTGCCGGTGGCTCAAGGCAGAGCTTGAGCTGCAAGGGATCGCCGCGTTCACGGCCGACCGGGCCAGGTACTCCGGCGCGCACAGCCATGAGGTCGCA---GACCGCATCATCTGCTCGGCGGCTTTCGGCATCGTGGTGGTCACCACGTCCAGCTTCCTCAACCCGTTCGTCCTCGAGGAGATCCGGTTCTTTGCTCAGAAGAGGAACCTGCTGCCAATCTTGTTTGACACCAGGGTGTCAGAC---ATCGCCGGG------CTGTTTGATGGCAAA------CCTGAAGAT------------------------------------------------AAGGAGGGGATGGAAGCTTTGGACGGCCTAATGCGGTGCCAT---GAGCTGAAGCTCGAGACAGATGAGAGCAGCTGGAGGAGGTGTGTGTCGACGGCGGTCACCGTGCTGCAATCGAAG---CTTGGCCGGGGTACAATTGCT---------GAAAAGGAGAGCGAG------GGAACT------------------------------------------GAGGGTTTGCCATTTCCGCGCAACAGGCATTTCATTGGAAGGGAGAAAGAGCTTGCTGAGATCGAGGGAATGTTCTTCGGTTGCGCCGGCGAAGTC---GAAGATGTGGAGTGCCCAGGGGGC---------------------AGCACCATGCCTAATTGTGTATCCAGTGGTGTGTCA---------------------------------------------------------------GATGGAGGATTTGCTGATGAGGACAGTGAC---------------------------------------------------AGGGTGAGGACAAGCAGTGGCAGGTTTGGCAGCTTGGAGTTGCAC---------------------------------------------------------------------------------------------------------------------AAGTGCAATCGGCCT---ATGTTGGAGCCATCGGTTGCTCCG---------GCGATCGATCTGTCGGCTGCG------------------------AAAGGGATCGGTCTTCTGAAGCAGAGATCAAAGCTCAGGAAGTCAAGATTCAGGTGCAACAGCAAGGATCATGGCAAT---------------------GGCAATGTGGTCTGCATCAATGGCATTTCAGGCATTGGCAAGACGGAGCTGGCATTGGAATTTGCGTACCGGTACTCACAGCGGTACAAGATGGTATTGTGGATTGGAGGCGAGGCAAGGTACCTGAGACAGAACATACTGAATTTGTCGGGGTATTTGGGACTGGATATCAGCGCC---------GAGGCTGACAGG---------------------------------GAGCACGGCAGGATCAGGAGCTTTGAGGAGCAAGAGTTGGATGCATTTCAAAGGGTGAAGAGAGAGCTTTTCAGGGATGTGCCCTACTTGCTCATAATCGATAACCTCGAGAGCGAGAGGGATTGGTGGGAAGGG---------AAGGACCTGCAAGATTTCATTCCTAGAAAC------------ACTGGAGCAAGCCATGTCATCGTGACAACACGGCTGCCG---CATTTCATGAACCTTGAGCCAATTCAT---------------------------------------------------CTTCCGCAGCTCTCGTTTCATGATGCTATGGTCCTGATAAAGGGGAAAAAG---------AAGAAGGATTACCCTCCTGAGGAACTGGAAGTTCTGAAGAAATTCGATGAGCAGCTGGGGCGAGTCAGCTTCGGGCTGTGGCTTGTTGGTTCACTGTTGTCCGAGTTG---ATGATAGACCCCGGTATTCTTTTTGAGGCTGTCGAGCGGGTGTTG------TTAAATGAGAACATG---------ATTGTGCTCTGTTCTGGTGATGACAAC---------------------------------------------------------------------------------------------------------TTATGGCAGAACAATTTGTTTCTGATCAAGGTATTAGTCTTCTGCTTTGCATTGATGAACCAGGTGAAAGGA------------GGTGGT------CTTGCCTTGAGGATGATCACAGTAGGTTCTTGGCTAGCTCCATCGCCCGTGTCGTCAACCCTACTAGCTGCCATGGCCAGTAAGCTGCCA---------------ACAAAAACCAATAGCATTCAGCTGTTGAGTGAATCACTTAAGGCGGCACTC---TTG---------------------TGCGGCACACACTGCTTT------CTGCAG---CCACAGGCAAGGAAAGCTGAGGTGGAG------------------TCGGCACACTTGCTGGTAAAACTTGGCTTGGCGCGGAAAACAACT------------------------CAGCGTCCA---------------------GGTTGCTGGATTCAGTTTCACCCGATCGTGCAGATGTTCGGCAAGATC------AGCGGCAGTCTGGCACCGGCATCCGCAGCAGTA---------------TCTGGTGTCATAAGGACC---------GGC---AATATGTCTATCTACTCAGACCACATGTGGGCTAGTGCATTTCTTCTGTTTGGCTTCAAATCA------GAGCCTCCTGTGGTTCAA---CTCAAGCCGGTCGACCTGGTGCTCTTCATCAAGAAGATAGCACTGCCCCTGGCAATCCAAGCGCTCATGGCATTCTCGCGCTGCGGCTCGGCCTTGGAGTTGCTCAAGGTGTGCACCAACATCCTCGAGGACGCGGAGAAGTCGGTCGCGTCACGGATACAGGACCTG---AAG---------------------------------------------CAGGGATCGCTGTGCTGGAAGAAG---------------AAGCTGCGGGCGGAC------------------------------------------------------AACCATGCCGACGAGTTCATCTGGCATGAGATGGCACTGCTGAAAGCAACGCTGCTCGAGACGAGGGCGAAGCTGCTGGTGCGAGGCGGGTTGTTCGACAGCGGGGAGGAGCTGTGCAGGACCTGCATCAGCATCAGGACGGTCATGCTTGGCCAC---------------------------------------------------------------------------------------------------------------------------------------------------------------------------------------------------------------GACCATGCCCAGACA---------------------------------------------------------TTGGCGGCTCAGGAGACGCTCGCAAAGGTGGTTAGATACAGGAGCAAAATCTGA-----------------------------------------
>Brachypodium_stacei_Brast05G160600.1
---------------------------------------------------------------------------------------------------------------------------------------------------------------------------------------------------------------------------------------------------------------ATGGAAGGACAG------CCAAAGGTTCCATTCTATCAAGATGTGCCC------------------------------AAAGACATCCCCATCGCCGGA---GCGTCCCTCACCATCAAGACGACTGGT------TCC---GGATGCCGCCGGGGCTCCGACTGGTCGAACCCCGCCTCG------------------------------------------------------------------------CCCTACCTCAACTCGCCG---------------------------------------------------------------------------TCGCCGCCGTCT------------TCCGCGTTCGTC------------TCCGCTCTGCAGTCGCCCTACATCTCCCCTCGAGTCACCGAG---------------------------------CCGCCGCCGCCGCCGCCG------------------------------------------------------------------CATCAAGAAACAAAGGTCTCC---------------AATGCCGCCGCCGCCACCACC---ATGCCTCCGCCGGCGTCCCGCACCAGCGGGTTCCTCTCGGAGGACACCGACGCCCCA------------------------------------------------------------------------------------------------------------------------------------------------------AGCGCCTCCCGCACGCCGCCGTCGGAGCGG------------------------------------------------TACGACTCTCGGGGCCTCGACCTGCGC---------AGGTCTTCCGATGGTGGTGGCGCGCCGTCGCCG------------------GCGCCGCGGGTGTCGTTCTCCTTCCCCATGCCGCGCGTCTCGCTCACACGTGGCGCCGTC---------------------------------------------------GCGTCGCCCATGTCC---------AAGTCCAACAACAAGCTCCGGAGCTGCGACGTGTACATTGGTTTCCATGGC---------------GAAGGGATCCCTCTTACGAGATTCTGCAAGTGGCTCAAGTCAGAGCTCGAGCTGCAAGGCATTGCTGCTTTCATGGCCGACCGGGCTAGATACTCCGGTGCACACAGCCATGAGGTTGCG---GACAGAATCATCTGTTCAGTGTCTTTCGGCATCGTGGTTGTCACCATGTCTAGCTTCCTGAATCCGTTCGTCCTCGAGGAGATCCGGTTCTTTGCTCAGAAGAGAAACTTGGTGCCAATCTTGTTCCACACCCGAGTGTCAGAC---ATCGCCGGG------CTGTTCGACAGCAAG------CCGGATGAC------------------------------------------------AAGGAGGGGATGGAAGCGTTGGAGGGGCTAATGCGCTGCCAT---GAGTTGAAGCTTGAAACAGATGAGAGCAACTGGAGGAGCTCTGTTTCAAGAGTAGTCGCCATGCTGCAATTAAAG---CTTGGTCGAGGGACAATTGGT---------GAAAAAGAGGGCGAA------GGGATT------------------------------------------GAGGGGTTGCCATTTCCGCGTAACATGCATTTTATTGGTAGGGACAATGAGCTTGCGGAGATTGAAGGAATGTTCTTCGGGTGCACAGGCGAGGCC---GAAGATGCGGTGTGCCAGAGTGGC------------------------ACCGTGCCAAATTGTGGATCCAGTGGTGTGTCA---------------------------------------------------------------GATGGA---TTTGCTGATGAGGAGAGTGAC---------------------------------------------------ACGGTGAGGACATCTAATGGC------------------------------------------------------------------------------------------------------------------------------------------------TGCAAGAAGCCT---ATGTTGGAGGCATTTGTTGATCCA---------GCGATTCAGTTCTCGTCAGCG------------------------AAAGTGCGAAGCCTTCAGAAGCAGAGACCAAAGCACATGAAGTCAAGATTCAGGTGCAACAGCAAGGATCATGGCAAT---------------------GGCAATGTGATCTGCATCAATGGCATTTCAGGCATTGGCAAGACAGAGCTGGCATTGGAGTTTGCATACCGGTACTCACAGCGGTACAAGATGGTGTTGTGGATTGGAGGGGAGGCCAAGTACATGAGGCAGAATATACTGAATTTGTCGAGGTATTTGGGGCTGGATATCAGCACT---------GAGGCTGAGAAG---------------------------------GAGCATGGAAGAATCAGGAGCTTTGAGGAGCAAGAGTTGGATGCTTTTCAAAGGGTGAAGAGAGAGCTTTTCAGGGATGTGCCTTACTTGCTTATCATTGATAACCTCGAGAGTGAGAGGGATTGGTGGGAAGGG---------AAGGACCTGCAAGACTTCATACCTAGGAAC------------ACTGGAGCAAGCCATGTCATCATGACAACGCGGCTCGTG---GTAGTGATGAACCTTGCACCAATGCAT---------------------------------------------------CTTCCGAAGCTCTCATTTCATGATGCTATGATCCTGATAAAAGGTAAA------------AAGGAGGACTACCCTCCTGAGGAAATAGAAGTTCTGAGAAAATTCGATGAGCAGCTGGGACGACTGAACTTTGGGCTATGGCTTGTTGGTTCACTGTTATCTGAGTTA---ATGATTGCTCCGGGTATTCTGTTTGAGGCAGTTGAGCGGGTATCA------CTGAATGATAACATG---------ATTGTGCTCAGTTCTGGTGATGACAAC---------------------------------------------------------------------------------------------------------TTATGGCAGAACAATTTGTTCCTAATTAAGCTATTAGTTTTCTGCTTCGCATTGATGGACCAGGTGAAAGGA------------GGTTGC------CTTGCCTTGAAGATGATAACAGTGGGCTCGTGGTTAGCGCCATCTCCTATCTCATCAACTCTGCTAGCTGCCATGGCCAGCAAGCTGCCA---------------ACAAAAGCCAATAGCATTCAGTTGTGGAGTGAATCCCTTAAGACCGCGCTC---TTG---------------------TGTGGCACACACTGCTTT------CTACCA---CCTCAGGCAAGGAAAGCTGAGGTGGAG------------------TCAGCACACCTACTAGTAAAACTTGGCTTGGCACGAAAAACAACT------------------------CAC---CCA---------------------GGTTGCTGGATCCAGTTTCACCCAATCATTCAACTGTTTGGCAAGATC------AGTGGTGGTTTGGCGCCTGCAACTGCAGCAGTA---------------TCTGGTGTCATAAGGACT---------GGC---AATATGTCTATGTACACGGACCACATGTGGGCTAGTGCATTCCTTTTGTTTGGCTTCAAATCA------GATCCACCCGTGGTTCAA---CTTAAGGCGGTCGATTTGGTGCTCTTCATCAAGAAGATAGCACTGCCCCTAGCAATCCAAGCATTCATGACATTCTCGCGCTGCAGTTCGGCATTGGAGTTGCTCAAGGTGTGCACCAACATCCTTGAGGGCACAGAGAAGTCAATCGCATCGCGGATTCAAGACCAG---AAG---------------------------------------------CAGGGATCACTGTGCTGGAAGAAG---------------AAACTGCAGACAAAC------------------------------------------------------AACCATGTTGACGAGTTCATCTGGCATGAGATGGCACTGCTGAAAGCAACGCTGCACGAGACAAGGGCGAAGCTACTGATGCGAGGCGGGCTATTCGACAGTGGTGAGGAACTGTGCAGAACCTGCATCAGCATCAGGACGGTCATGCTTGGCCAT---------------------------------------------------------------------------------------------------------------------------------------------------------------------------------------------------------------GACCATGCCCAGACA---------------------------------------------------------ATGGCGGCTCAGGAGACGCTTGCAAAGGTGGTTAGATACAGGAGTAAAATCTGA-----------------------------------------
>Brachypodium_distachyon_Bradi4g33350.1
---------------------------------------------------------------------------------------------------------------------------------------------------------------------------------------------------------------------------------------------------------------ATGGAAGGGCAG------CGAAAGGTTCCATTCTACCAAGATGTGCCC------------------------------AAAGACATCCCCATCGCCACA---GCGTCCCTCAGCATCAAGACGACCGGT------GCC---GGATGCCGCCGCGGCTCCGACTGGTCGAACCCCGCCTCG------------------------------------------------------------------------CCCTACCTCAACTCGCCG---------------------------------------------------------------------------TCGCCGCCGTCT------------TCCGCGTTCGTC------------TCGGCTCTGCAGTCTCCCTACATCTCCCCTCGAGTCACCGAG---------------------------------CCGCCGCCGCCG------------------------------------------------------------------------CATCAAGAAACAAAGGTCTCC---------------AATGCCGCCGCCGCCACCACTACCGTGCCTCCGCCGGCGTCCTGCACCAGCGGGTTCCTCTCGGAGGACACCGACGCCCCA------------------------------------------------------------------------------------------------------------------------------------------------------AGCGCCTCCCGCACGCCCCCATCGGAGCGC------------------------------------------------TACGACTCTCGGGGCACCGACCTCCGC---------AGGTCTTCCGATGGTGGCGACGCGCCGGCGGCG------------------GCGCAGCGCGTGTCGTTCTCCTTCTCCATGCCGCGCGTCTCGCTCACACGTGGCGCCGTC---------------------------------------------------GCGTCGCCCATGTCC---------AAGTCCAACAACAAGCTCCGGAGCTGCGACGTGTACATTGGTTTCCATGGC---------------GAAGGGATCCCTCTCACGAGATTCTGCAAGTGGCTCAAGTCAGAGCTCGAGCTGCAAGGCATTGCTGCTTTCATGGCCGACCGCGCTAGGTACTCCGGCGCACACAGCCATGAGGTTGCA---GACCGTATCATCTGTTCAGTGTCTTTCGGCATCGTGGTTGTCACCTTTTCTAGCTTCCTCAATCCGTTCGTCCTCGAGGAGATCCGGTTCTTTGCTCAGAAGAGGAACTTGGTGCCAATCTTGTTCCACACCCGAGTGTCAGAC---ATCGCCGGG------CTGTTTGACAGCAAG------CCGGAAGAC------------------------------------------------AGGGAGGGGATGGAAGCGTTGGAGGGGCTAATGCGCTGCCAT---GAGTTGAAGCTTGAGACAGACGAGAGCACCTGGAGGAGCTCTGTTTCAAGAGTAGTTGCCATGCTGCAATTGAAG---CTTGGTCGAGGGACAATTGGT---------GAAAAAGAGGGCGAA------GGGATT------------------------------------------GAGGGGTTGCCTTTTCCGCGGAATAGGCATTTTATTGGTAGGGAGAACGAGCTTGCGGAGATCGAAGGAATGTTATTCGGGTGCACAGGCGATGCC---GAAGATGCGGTGTGCCAGAGTGGC------------------------ACCATGCCAAATTGTGGATCCAGTGGCGTGTCA---------------------------------------------------------------GATGGA---TTTGCTGATGAGGAGAGTGAC---------------------------------------------------ACGGTGAGGACATCTAATGGC------------------------------------------------------------------------------------------------------------------------------------------------TGCAAGAAGCCT---ATGTTGGAGGCATTTGTTGATCCA---------GCGATTCAGTTTTCGTCAGCG------------------------AAAGTGCGAAGCCTTCAGAAGCAGAGACCAAAGCACATGAAGTCAAGATTCAGGTGCAACAGCAAGGATCATGGCAAT---------------------GGCAATATGATCTGCATCAATGGCATTTCAGGCATTGGCAAGACAGAGCTGGCATTGGAGTTTGCATACCGGTACTCACAGCGGTACAAGATGGTGTTGTGGATTGGAGGGGAGGCCAAGTACATGAGGCAGAATATACTGAATTTGTCGAGGTATTTGGGGCTGGATATCAGCACT---------GAGACTGAGAAG---------------------------------GAGCATGGCAGGATCAGGAGCTTTGAGGAGCAAGAGTTGGATGCTTTTCAAAGGGTGAAGAGAGAGCTTTTCAGGGATGTGCCTTACTTGCTTATCATTGATAACCTCGAGAGTGAGAGGGATTGGTGGGAAGGG---------AAGGACCTGCAAGACTTCTTACCTAGGAAC------------ACTGGAGCAAGCCATGTCATCGTGACAACACGGCTCGCG---GTAGTGATGAACCTTGCACCAATGCAT---------------------------------------------------CTTCCGAAGCTCTCATTTCATGATGCTATGATCCTGATAAAAGGTAAAACG---------AAGGAGGACTACCCTCCTGAGGAAATAGAAGTTCTGAGAAAATTCGATGAGCAGCTGGGACGACTGAACTTTGGGCTGTGGCTTGTTGGTTCACTGTTATCTGAGTTA---ATGATTGCTCCGGGTATTCTGTTTGAGGCAGTTGAGCGGGTATCA------CTGAATGATAACATG---------ATCGTGCTCAGTTCCGGTGATGACAAC---------------------------------------------------------------------------------------------------------TTATGGCAGAACAATTTGTTCCTAATTAAGCTATTAGTGTTCTGCTTCGCATTGATGGACCAGGTGAAAGGA------------GGCTGC------CTTGCCTTGAAGATGATAACAGTGGGCTCGTGGTTAGCTCCATCTCCTACCTCATCAACTCTGCTAGCTGCCATGGCCAGCAAGCTGCCA---------------ACAAAAGCCAATAGCATTCAGTTGTGGAGTGAATCCCTTAAGACCGCACTC---TTG---------------------TGCGGCACACACTGCTTT------CTACCA---CCGCAGGCAAGGAAAGCTGAGGTGGAG------------------TCAGCACACCTACTAGTAAAACTTGGCTTGGCACGAAAAACAACT------------------------CAG---CCA---------------------GGTTGCTGGATCCAGTTTCATCCAATCATTCAACTGTTTGGCAAGATC------AGTGGTGGTTTGGCGCCTGCAACTGCAGCAGTA---------------TCTGGTGTCATAAGGACT---------GGC---AATATGTCTATGTACACTGACCACATGTGGGCTAGTGCATTCCTTCTGTTTGGCTTCAAATCA------GATCCACCCGTGGTTCAA---CTTAAGGCGGTCGACTTGGTGCTCTTCATCAAGAAGATAGCACTGCCCCTAGCAATCCAAGCATTCATGACATTCTCACGCTGCAGTTCGGCATTGGAGTTGCTCAAGGTGTGCACCAACATCCTTGAGGACACAGAGAAGTCAATCGCATCGCGGATTCAGGACCAG---AAG---------------------------------------------CAGGGATCACTGTGCTGGAAGAAG---------------AAACTGCAGACAAAC------------------------------------------------------AACCATGTTGACGAGTTCATCTGGCATGAGATGGCACTGCTGAAAGCAACGCTGCACGAGACAAGGGCGAAGCTACTGATGCGAGGTGGGCTATTCGACAGTGCTGAGGAGCTGTGCAGAACCTGCATCAGCATCAGGACGGTCATGCTTGGCCAT---------------------------------------------------------------------------------------------------------------------------------------------------------------------------------------------------------------GACCATGCCCAGACA---------------------------------------------------------ATGGCGGCTCAGGAGACGCTTGCAAAGGTGGTTAGATACAGGAGTAAAATCTGA-----------------------------------------
>Oryza_sativa_LOC_Os08g38970.1
---------------------------------------------------------------------------------------------------------------------------------------------------------------------------------------------------------------------------------------------------------------ATGGAGGAAGAG------AAGGAGGCTGGGAGCTTTCTTGATGTGCCC------------------------------AAGGATATCCCCATTGCCGCCACCAAGTCGCTCACCATCCGCACCAAT---------GGCGGA---TTCAGCAGCAGCTCCGACCGGTCAAACCCCATCTCGCCGGCCATCTCCATC------------------------------------------------------ACCCCGCACCTCTACTCGCCG---------------------------------------------------------------------------TCGCCGCCGTCC------------TCCGCGTTCGTG------------TCGGCGCTGCAGTCGCCGTACATCTCGCCTCGAGTCCTCGAG---------------------------------CCCCCG------------------------------------------------------------ACTCCCGCTGCGGCGCCGCCGCCACCGCAG------------------------------------GAAGCGGCGGCGCCGTCGCCGCCGGCGTCCTACTCCAAC---------TCGGAGGACACCGATGCGCCG------------------------------------------------------------------------------------------------------------------------------------------------------AGCGCGTCGCGGACGCCGCCGTCCGAGCGC------------------------------------------------TACGACTCCGGCGGCATCGACCCGGCCACC------AAGGTCTCCGACTGCGGCGGC------------------------GGCGTGCAGCCGCGCGTGTCGTTCTCGTTCCCCGTGCCGCGGGTGTCCTTCACCCGCGGCTCCGTG---------------------------------------------------------GCGTCGCCG---------TCGTCGAACGCCAAGCTCCGGAGCTGCGACGTGTACATCGGCTACCACGGC---------------AATGGC---AGCCTCGGCCGGTTCTGCAAGTGGCTCAAGTCGGAGCTCGAGCTGCAGGGCATCGCCTCCTTCGTCGCCGACCGGGCCAAGTACTCCGACACGCAGAGCCATGAGATCGCC---GACCGGATCATCTGCTCCGTCGCATTCGGCGTCATAGTCGTCACCATGTCAAGTTTCCTCAATCCGTTCAGCCTCGAGGAGATCAGGTTCTTTGCTCAGAAGAAGAACCTGGTGCCCATACTGTTCGACACCGAGCCACCGGAG---ATCGCGGGG------CTTTTCGACGGCAAA------TTGGAGGAT------------------------------------------------AAGGAGGGGAAGGAAGCGTTCGAAGGATTGATGCGGTGCCAT---GAGTTTAAGCTTGAGGCGAATGAGACCAATTGGAGAAGCTGCGTGTCCAAGACGGTCACCTTGCTGCGGTCCAAG---CTTGGCAGGAAGAGCATTGCT---------GAGAAGGAGAGTGAA------GGGCCT------------------------------------------GAAGGAATGCCTTTTCCGCGGAACCGGCATTTCGTTGGAAGGGAGAAGGAGCTAAGTGAAATTGAAGGAATGTTCTTCGGTTCCACGGTGGAT---ATCCAAGAGGTTGATTGCCCGAGGGGT------------------------TCCGCTGCGAATGACAGATCGAGTGGTGTGTCT---------------------------------------------------------------GATGGG---TTTGCTGATGAGGAGAGTGAC---------------------------------------------------ACAGTGAGGACATCGAATGCCAGGTATATCAGTTTGGAGATGCGC---------------------------------------------------------------------------------------------------------------------AAGTGCAAGGAGCCG---ACATTGGAGGCCTGGATTGATCCA---------GTTATAGAGTTATCATCGGGT------------------------AAAGGGAGAAATCTTCAGAAGCAGAGATCAAAGCACAGGAGGTCAAGGTTTCGGTGCAACAGCAAAGGATATGGCAGT---------------------GCCAGTGTGCTCTGCATCACTGGTTCTTCAGGAATTGGCAAGACTGAACTGGCATTGGAATTTGCTTACCGGTATTCACAGCGGTACAAGATGGTCCTGTGGATTGGAGGTGAAGCTCGGTATTTGAGGCAAAACATACTCAATTTATCCATGAATTTGGGATTGGACATCAGTGCA---------GAGGCTGAGAAG---------------------------------GAGAGAGGTAGGATCAGGAGCTTTGAGGAGCAGGAGTTTGATGCTTTTCAGAGGGTGAAGCGGGAGCTGTTCCGCGACGTGCCGTACTTGCTTGTCATTGATAACCTTGAGAGTGAGAGGGATTGGTGGGAAGGT---------AAGGATCTCCATGACTTCATCCCTAGGAAC------------ACTGGAGCGACACATGTCATTGTGACCACACGTTTACCA---CGTGTGATTAACCTTGAACCGATGCAA---------------------------------------------------CTGCCACAGCTCTCATACAATGATGCCATGATATTGATAAAGGGGAAGCAG---------AAGAATGACTATCCGCCTGAGGAAATGGAAGTTCTTAGGAAGCTTGACGAGCGGTTAGGTCGGTTGAGCTTTGGCCTGTGGATCGTTGGTTCACTGCTGTCTGAGCTC---ATGATTACACCTTCCACTCTGTTTGAGGCTGTCGAGAGAATATCA------CTGAATGAGAGTTTG---------TTCCCACTTGGTGCCAATGACGATGGC---------------------------------------------------------------------------------------------------------TTCTGTCGTAACAATTCTTTCCTAATAAAGGTCCTGGTCTTTTGTTTTGCATTGATGGACCGAGCAAAAGGA------------GGAAGC------CTTACCTCAAAGATGATTATCGCTGGTTCTTGGTTAGCTCCTGCTCCTGTGTCGTCTACGCTATTAGCTGCAACAGCGAGCAAGCTACCA---------------ATGAAAGGCAGT---ATGCACCTGTTGGGTGAATCCCTGAAGACTGCATTT---CTA---------------------TGCGGCACACATTGCTTT------CTAGCT---CCACATGGTCGAAAAGCTGAGGTGGAG------------------TCAGCACTCTTACTTGTCAAGCTTGGGCTGGCAAGAAAGGCAACT------------------------CGTCATCCT---------------------GGCTGCTGGATCCAGTTCCACCCAATAACACAGCTCTTTGGCAAGATT------AGGGGAGGTTTGGCACCAACAACTGCAGCAGTG---------------AACGGCGTAATGAGGGCT---------GGT---AACCCCTCAGTGTACTCGGACCACTTATGGGCTAGTGCATTCCTTGTGTTTGGTTTCAAGTCT------GAACCACCTTCTGTTCAG---CTCAAGGCAGTCGACATGGTGCATTTCATAAGGAAGACGGCACTTCCCTTGGCAATTGACTCCTTCATGACATTCTCACGGTGCGGCTCGGCTTTAGAACTGCTCAAGGTGTGCACCAATGTCCTTGAGGAGGTGGAGAAGTCTTACGCATCGCGGATCCAGGACCTG---AAC---------------------------------------------CGTGGGTCGCTTTGCTGGAGGAAG---------------AAGCTGCAACCGAAT------------------------------------------------------CACCGTGTCGATGAGTTTGTCTGGCAGGAAGTGACGCTGCTCAAAGCGACACTGCTCGAGACGAGGGCGAAGCTGTTGCTCCGAGGTGGGCTGTTTGACACCGGCGAAGAATTGTGCAGGACTTGCATTAGCATCCGGACTGTTATGCTTGGCCAT---------------------------------------------------------------------------------------------------------------------------------------------------------------------------------------------------------------GGTCATGCCCATACA---------------------------------------------------------CTGGCTGCTCAAGAGACATTGGCAAAGCTGGTCAGATACAGGAGTAAGATTTGA-----------------------------------------
>Brachypodium_stacei_Brast03G267000.1
---------------------------------------------------------------------------------------------------------------------------------------------------------------------------------------------------------------------------------------------------------------ATGGAGGAGGAG------CAAAACGCTCCGAGCTTCCTTGATGTGCCC------------------------------AAGGATATCCCCGTCGCCACC---AAGTCGCTCACCATCAGGACCAAT---------GGCGGCGGATTCGGCGGCAGCTCCGACCGGTCCAACCCCATCTCGCCGGCCATCTCCATC------------------------------------------------------ACGCCGCACCTCTACTCGCCG---------------------------------------------------------------------------TCCCCGCCGTCC------------TCCGCCTTCGTG------------TCGGCGCTGCAGTCCCCCTACATCTCGCCTCGAGTCCTCGAG---------------------------------CCGCCG------------------------------------------------------------GCCCCG------CAGCCGCATCCAGAAGAAGGCAAGCTC---------------GGCTGCAGCGTCACCACCACGGCGGCGCCATCGCCGACGTCCTACTCCAACGGGTCCCATTCCGAGGACACCGACGCGCCG------------------------------------------------------------------------------------------------------------------------------------------------------AGCGCGTCCCGCACGCCGCCGTCGGAACGA------------------------------------------------TACGACTCTAGCGGCGTCGACCCGGGG---------AAGATTTCCGACGCGCCG------------------------------------CCTCGGGCGTCGTTCTCGTTCCCCGTGCCGCGGGTGTCCTTCACCCGGGGCTCCGTG---------------------------------------------------------GCGTCGCCG---------GCGTCCAACGCCAAGCTCCGGAGCTGCGACGTGTACATCGGCTACCACAGC---------------AACGGCGGCAGCCTTGGCAGGTTCTGCAAGTGGCTCAAGTCGGAGCTGGAGCTGCAGGGCATTGCCTCCTTCGTCGCCGACCGGGCAAAGTACTCCGACACGCAGATCCATGAGATTGCC---GACCGGATTATTTGCTCCGTGGCGTTCGGCGTCGTGGTGGTCACCATGTCGAGCTTCCTCAATCCGTTCAGCCTCGAGGAGATCAGGTTCTTTGCTCAGAAGAAGAACCTGATCCCTATACTGTTCGACACCGAGCCGTCGGAG---ATTGCTGGG------CTGTTTGATGGTAAG------TTGGAGGAT------------------------------------------------AAGGAAGGGAAGGAAGCGTTTGAAGGGCTAATGCGGTGCCAT---GAGTTCAAGCTCGAGGCGAATGAGAGCAATTGGAGAAGCTGTGTGTCGAGGACAGTCGCTTTGCTGCGGTCGAAG---CTTGGCCGGAAGAATATTGCT---------GAGAAAGAAGGCGAG------GTGTCT------------------------------------------GATGGCATACCTTTCCCACGCAACCGGCATTTTGTGGGAAGGGAGAAAGAGCTGAGTGAAATTGAGGGAACATTCTTTGGTTCCACGGTAGAT---ATCCAAGAAGTGGATTGCATAAGGGAT------------------------TCCATTACGAATGACAGATCCAGCGGCGTGTCT---------------------------------------------------------------GATGGC---TTTGCCGATGAGGAGAGTGAC---------------------------------------------------ACAGTGAGGACATCTAATACTAGGTACATCAGTTTGGAGATGCGC---------------------------------------------------------------------------------------------------------------------AAATGCAAGGAGCCG---ACATTGGAGGCCTGGATTGATCCA---------GTGATTGAGCTGTCGTCAGGT------------------------AAAGGTAGATATCTTCAGAAGCAGAGATCAAAGCACAGGAGATCAAGGTTTCGGTGCAACAGCAAGGGCTACAGTGGT---------------------GCCAGTGTGGTCTGCATCAATGGATCTTCAGGTATTGGCAAAACTGAACTGGCATTGGAGTTTGCTTACCGGTATTCACAGCGTTACAAGATGGTGCTGTGGATTGGAGGGGAAGCTCGGTACTTGAGGCAGAACATACTCAATTTGTCCATGAGTTTGGGGTTGGATATCAGTGCT---------GAGGCTGAGAAG---------------------------------GAGAGGGGTAGAATCAGGAGCTTTGAGGAGCAGGAGTTTGATGCATTCCAGAGGGTGAAGCGGGAGCTGTTTCGGGATGTGCCCTACTTGCTTGTCATTGACAACCTTGAGAGCGAGAGGGATTGGTGGGAAGGT---------AAGGACCTTCATGACTTCATCCCAAGGAAC------------ACTGGAGCGACGAATGTCATTGTGACCACACGTTTGCCA---CGTGTGATGAACCTTGAGCCGATGCAG---------------------------------------------------CTGCCACAGCTCTCATACATTGATGCGATGATCTTGATGAAGGGTAAAACT---------AAGAATGACTATCCACCTGATGAAACGGATGTGCTTAGGAAGTTGGATGAAAGGTTGGGTAGGCTGAGCTTTGGTCTGTGGGTCGTTGGTTCACTGCTTTCTGAGCTC---ATGATTGCTCCTTCCACTCTGTTTGAGGCTGTTGAGAGAATATCG------TTGAACGAGAATTTG---------TTCCCCCATGATGCCAATGATGACGGC---------------------------------------------------------------------------------------------------------TTCTGCCGTAACAATTCCTTCCTAATAAAGGTCCTGGTCTTTTGTTTTGCCTTGATGGACCGTGCAAAAGGA------------GGAAAC------CTGACCTCAAAGATGATCATCGCTGGTTCTTGGTTAGCTCCTGCTCCTGTGTCGTCCACGCTATTGGCTGCAACGGCGAGCAAGCTACCA---------------ATGAAAGGTAGC---ATTCACCTGCTGGGTGAATCCCTCAAGACTGCGTTT---CTA---------------------TGTGGCACACATTGCTTT------CTAGCT---CCTAATGGTCGAAAAGCTGAGGTGGAG------------------TCGGCACTCTTGCTTGTTAAGCTTGGGTTGGCAAGAAAGGCAACT------------------------CGGCATCCT---------------------GGTTGCTGGATTCAATTCCACCCGATCACGCAGCTCTTTGGCAAGATC------AGGGGAGGTTTGGCACCGACCTCTGCAGCAGTG---------------AATGGGGTAATGAGGGCT---------GGG---AACCCCTCAGTGTACTCAGACCACCTGTGGGCTAGTGCATTCCTTGTGTTTGGTTTCAAGTCT------GAGCCACCTGCTGTTCAG---CTTAAGCCAGTCGACATGGTGCTCTTCATAAGGAAGACCGCTCTTCCCCTGGCCATTGAGTCCTTCATGACGTTCTCGCGCTGCAGCTCAGCTTTAGAGCTGCTCAAGGTGTGCACCAACATCCTTGAGGAGGTGGAGAAATCTTATACGTCACGGATGCAGGACTGG---AAC---------------------------------------------CGTGGATCATTATCCTGGAGGAAG---------------AAGCTGCAACCGAAC------------------------------------------------------CACCGTGTCGATGAGTTCATCTGGCAGGAGGTGACGCTGCTCAAGGCGACATTGCTTGAGACAAGGGCGAAGCTTCTGCTACGGGGCGGCCTGTTTGATACCGGCGAAGAGTTGTGCAGGACCTCCATTAGCATCCGGACGGTCATGCTTGGACAT---------------------------------------------------------------------------------------------------------------------------------------------------------------------------------------------------------------GGCGATGCTCAGACA---------------------------------------------------------GTGGCTGCTCAGGAGACATTGGCGAAGCTGGTCAGATACAGGAGTAAGATATGA-----------------------------------------
>Brachypodium_distachyon_Bradi3g39360.1
---------------------------------------------------------------------------------------------------------------------------------------------------------------------------------------------------------------------------------------------------------------ATGGAGGAGGAG------CAAAACGCTCCGAGCTTTCTTGATGTGCCC------------------------------AAGGATATCCCCGTCGCCACC---AAGTCGCTCACCATCAGGACCAAT---------GGCGGAGGATACGGCAGCTGCTCCGACCGGTCCAACCCCATCTCGCCGGCCATCTCCATC------------------------------------------------------ACGCCGCACCTCTACTCGCCG---------------------------------------------------------------------------TCCCCGCCGTCC------------TCCGCCTTCGTG------------TCGGCGCTGCAGTCCCCCTACATCTCGCCTCGAGTCCTCGAG---------------------------------CCGCCG------------------------------------------------------------GCCCCGCAGCCGCAGCCGCATCCAGAAGAAGGCAAGCTC---------------GGCAGCAGCGTCACCACCACGGCGGCGCCATCGCCGACGTCCTACTCCAACGGGTCCCACTCCGAGGACACCGACGCGCCG------------------------------------------------------------------------------------------------------------------------------------------------------AGCGCGTCCCGCACGCCGCCGTCGGAGCGG------------------------------------------------TACGACTCCAGCGGCATCGACCCGGCG---------AAGATTTCCGACGCGCCG------------------------------------CCGCGGGCGTCCTTCTCGTTCCCCGTGCCGCGGGTGTCCTTCACCCGGGGCTCCGTG---------------------------------------------------------GCGTCGCCG---------GCGTCCAACGCCAAGCTCCGGAGCTGCGACGTGTACATCGGCTACCACAGT---------------AGCGGCGGCAGCCTCGGCAGGTTCTGCAAGTGGCTCAAGTCGGAGCTGGAGCTGCAGGGCATTGCCTCCTTCGTCGCCGACCGGGCCAAGTACTCCGACACGCAGATCCATGAGATTGCC---GACCGGATTATTTGCTCCGTGGCGTTCGGCGTTGTGGTGGTCACCATGTCGAGCTTCCTCAATCCGTTCAGTCTCGAGGAGATCAGATTCTTTGCTCAGAAGAAGAATCTGATCCCTATACTGTTCGACACCGAGCCGTCGGAG---ATTGCCGGG------CTGTTTGATGGTAAG------TTGGAGGAT------------------------------------------------AAGGAAGGGAAGGAAGCGTTTGAAGGGCTAATGCGGTGCCAC---GAGTTCAAGCTCGAGGCGAATGAGAGCAATTGGAGAAGCTGTGTGTTGAGGACAGTCGCTTTGCTGCGGTCAAAG---CTTGGCCGGAAGAACATTGCT---------GAGAAGGAAGGTGAG------GTGTCT------------------------------------------GATGGCATACCTTTCCCACGCAACAGGCATTTTGTGGGAAGGGAGAAAGAGCTGAGTGAAATCGAGGGAACATTCTTTGGTTCCACGGTAGAT---ATCCAGGAAGTGGACTGCTTAAGGGAT------------------------TCCATTACGAATGACAGATCTAGCGGTGTGTCT---------------------------------------------------------------GATGGC---TTTGCCGATGAGGAGAGTGAC---------------------------------------------------ACAGTGAGGACATCTAATGCTAGGTACATCAGTTTGGAAATGCGC---------------------------------------------------------------------------------------------------------------------AAATGCAAGGAGCCG---ACATTGGAGGCCTGGATTGATCCA---------GTGGTTGAGCTGTCGTCGGGT------------------------AAAGGTAGATATCTTCAGAAGCAGAGATCAAAGCACAGGAGATCAAGGTTCCGGTGCAACAGCAAGGGCTACAGTGGT---------------------GCCAGTGTGGTCTGCATCAATGGTTCTTCAGGTATTGGCAAAACTGAACTGGCATTGGAGTTTGCTTACCGGTATTCACAGCGTTACAAGATGGTGCTGTGGATTGGAGGGGAAGCTCGGTACTTGAGGCAGAACATACTTAATTTATCCATGAGTTTGGGGTTGGATATCAGTGCT---------GAGGCTGAGAAG---------------------------------GAGAGGGGTAGGATCAGGAGCTTTGAGGAGCAGGAGTTTGATGCATTCCAGAGGGTGAAGCGGGAGCTATTCCGAGATGTGCCCTACTTGCTTGTCATTGACAACCTTGAGAGCGAGAGGGATTGGTGGGAAGGT---------AAAGACCTCCATGATTTCATCCCAAGGAAC------------ACTGGAGCGACAAATGTCATTGTGACAACATGTTTGCCA---CGTGTGATGAACCTTGAGCCGATGCAG---------------------------------------------------CTGCCGCAGCTCTCTTACATTGATGCGATGATCTTGATGAAGGGTAAAACT---------AAGAATGACTATCCGCCTGATGAAACGGATGTGCTTAGGAAGTTGGACGAAAGGTTGGGTAGGCTGAGCTTTGGTCTGTGGGTCGTTGGTTCACTGCTTTCTGAGCTC---ATGATTGCTCCTTCAACTCTGTTTGAGGCTGTTGAGAGAATATCG------TTGAACGAGAATTTG---------TTCCCCCATGATGCCAATGATGACGGC---------------------------------------------------------------------------------------------------------TTCTGCCGTAACAATTCCTTCCTAATAAAGGTCCTGGTCTTTTGTTTTGCCTTGATGGACCGCACAAAAGGA------------GGAAGC------CTGACCTCAAAGATGATCATTGCCGGTTCTTGGTTAGCTCCTGCTCCTGTGTCGTCTACGCTATTGGCTGCAACAGCGAGCAAGCTACCA---------------ATGAAAGGTAGC---ATTCACCTGTTGGGTGAATCCCTCAAGACTGCGTTT---TTA---------------------TGTGGCACACATTGCTTT------CTAGCT---CCTAATGGTCGGAAGGCTGAGGTGGAG------------------TCGGCACTCTTACTTGTGAAGCTTGGATTGGCAAGAAAGGCAACT------------------------CGGAATCCT---------------------GGTTGCTGGATTCAATTCCACCCGATCACACAGCTCTTTGGCAAGATC------AGGGGAGGCTTGGCACCGACCTCTGCAGCAGTG---------------AATGGGGTAATGAGGGCT---------GGG---AACCCCTCAGTGTACTCAGACCATCTGTGGGCTAGTGCATTCCTTGTGTTTGGTTTCAAGTCT------GAGCCACCTGTTGTTCAG---CTTAAGCCGGTCGACATGGTGCTCTTCATAAGGAAGACTGCTCTTCCCCTGGCTATTGAGTCCTTCATGACTTTCTCACGGTGCAGCTCGGCTTTAGAGCTGCTCAAGGTGTGCACCAACATCCTCGAGGAGGTGGAGAAATCTTATACGTCACGGATGCAGGACTGG---AAC---------------------------------------------CGTGGATCTTTATCATGGAGGAAG---------------AAGCTGCAACCAAAC------------------------------------------------------CACCGTGTCGACGAGTTCATCTGGCAGGAGGTGACGCTGCTCAAGGCGACATTGCTTGAGACAAGGGCAAAGCTTCTGCTACGGGGTGGGCTGTTCGATACTGGCGAAGAGTTGTGCAGGACCTCCATTAGCATCCGGACGGTCATGCTTGGACAT---------------------------------------------------------------------------------------------------------------------------------------------------------------------------------------------------------------GGTGACGCTCAGACA---------------------------------------------------------GTGGCTGCTCAGGAGACATTGGCAAAGCTGGTCAGATACAGGAGTAAGATATGA-----------------------------------------
>Zea_mays_GRMZM2G067555_T01
---------------------------------------------------------------------------------------------------------------------------------------------------------------------------------------------------------------------------------------------------------------ATGGAGGACGAG------CGAAAAGCTCCGAGCTTTCTCGATGCGCCGCCC---------------------------AAGGATATCCCAATCGCCACCGCCAAGCCGCTCACCATCCGGACCAGC---GCCGCCGCGTCCGGATGCGGC---GGCTCCGACCGCTCCTGCCCCATCTTGCCGGCCATCTCCATC------------------------------------------------------ACGCCGCACCTCTACTCGCCG---------------------------------------------------------------------------TCGCCGCCGTCG------------TCCGCGTTCGTG------------TCCGCGCTGCAGTCCCCGTACATCTCGCCCCGGGTTCTCGAC---------------------------------CCGCCGCCTCCTCCTCCTCCT------------------------------------CCG---CCGGAGCCGGCGCCTCAGCCGCGCCAGGAAGTCAGGACCACC------------GCCGGCGCCAGCGCCAGCACCACCGCGGCGCCGTCGCCGACGTCGTGCTCCAACGGCTCCCACTCGGAGGATATCGACGCGTCC---------------------------------------------------------------------------------------------------------------------------------------------------------------CGCACGCCGCCGTCCGAGCGC------------------------------------------------TACGACTACAGCGGCGTCGACGCGGCC---------AAGATTTCCGACGGCAGCGGCTGCGGCGGCGGCGGCGGCGCTGGGCTCCTGCCGCCGCGCGCGTCGTTCTCGTTCCCCGTGCCGCGGGTGTCCTTCACCAGGGGCTCGGTC---------------------------------------------------------GCGTCGCCG---------TCCTCCAACGCCAAGCTCCGCAGCTGCGACGTGTACATCGGCTACCACGGC---------------AGCGGC---GGCCTCTCCAGGTTCTGCAAGTGGCTCAAGTCGGAGCTCGAGTTGCAGGGCATCGCCTCGTTCGTCGCCGACCGCGCCAAGTACTCGGATTCGCAGAGCCATGAGGTTGCC---GACCGGATTATTTGCTCCGTCGCGTTTGGCGTCGTGGTGGCCACCGTGTCGAGCTTTCTCAACCCGTTCAGCCTCGAGGAGATCAGATTCTTCGCTCAGAAGAAGAACCTGGTGCCCATACTGTTCGACACCGAGCCGGCAGAG---ATCGCCGGG------CTTTTCGATGGTAGA------CTGGAGGAT------------------------------------------------AAGGAAGCGAAGGAGGCGTTCGAAGGGCTGATGCGGTGCCAC---GAATTCAAGCTCGAGGCGAACGAGAGCGATTCAAGAGGCTGTGTGTCGAGGACAGTCACACTGCTTCGGTCCAAG---CTTGGGCGGAAGAACATCGCC---------GAGAAGGAGAGCGAA------GCCTCT------------------------------------------GATGGCCTGCCTTTTCCGCGCAACCGGCATTTTGTGGGAAGGGAGAAGGAGCTGAGCGAGATCGAAGGCATGCTCTTTGGTTCGACCGCCGCGGGTATCCAGGAAGTGGATTGCCCGAGGGCT------------------------TCCAGTACAAATGAGAGATCGAGCGGCGTATCT---------------------------------------------------------------GATGGA---TTTGCTGATGAGGACAGTGAC---------------------------------------------------ACCGCGAGGAAATCTAATGCCAGGTACATCAGTTTGGAGATGCGC---------------------------------------------------------------------------------------------------------------------AAGTGCAAGGAACCC---ACGCTTGAGGCTTGGATTGACCCA---------GTGATCGAGTTACCATCTGGT------------------------AAAAGCAGAAGCCTGCAGAGGCAGAGATCAAGGCACAGGAGGTCAAGGTTTCGGTGCAACAGCAAGGGCTATAGCGGCGGC------------------GCCAACATAGTCTGCATCAATGGTTCTCCGGGCATTGGCAAGACTGAGCTGGCATTGGAGTTTGCTTGCAGGTACTCACAGAGGTACAAGATGGTGCTGTGGATTGGAGGCGAAGCTCGGTATCTGAGGCAAAACATACTCAATGTATCCATGAATCTGGGACTGGATATCAGTGCT---------GAGGCTGAGAAG---------------------------------GAGAGGGGCAGGATCAGGAGCTTCGAGGAACAGGAATTCGACGCGTTCCAGCGGGTGAAGAGGGAGCTGTTCCGCGACGTGCCCTATCTGCTCATAATCGACAATCTCGAGAGCGAGAGGGATTGGTGGGAAGGC---------AAGGACCTCCATGACTTCATTCCAAGGAAC------------ACCGGAGCAACACATGTCATCGTGACAACACGTCTTCCA---CGCGTGATGAACCTCGAGCCGATGCAG---------------------------------------------------CTGCCGCAGCTCTCGTACATCGATGCGATGGCCTTGATACAGGGGAAGAGA---------AAGAAGGACTATCTGCCTGAAGAAGCCGAAGTCCTCAGGAAGTTCGATGAGCGGTTAGGCAGGCTGAGCTTTGGCCTGTGGGTTGTCGGTTCGCTGCTTTCTGAGCTC---ATGATCGCTCCTTCAACTCTGTTTGAGGCCGTTGATCGAATATCG------CTGAACGAGAATCTG---------TTCCCCATTGGCGCCAACGACGATGGA---------------------------------------------------------------------------------------------------------TTCTGCCGCAACAATTCTTTCTTGGTGAAGGTCTTGGTCTTCTGCTTTGCTCTGATGGACCGAGCAAAAGGA------------GGAAGC------CTTACGTCAAGGATGGTCATCGCTGGTTCTTGGTTAGCTCCAACTCCTGTATCGTCCACGCTACTAGCTGCAACCGCGAGCAAGCTACCG---------------ATGAAAGGCAGTGGTATGCACCTGTTTGGTGAATCTCTCAGGACTGCATTT---CTA---------------------TGTGGCACACATTGTTTC------CTAGCT---CCAAACGGGCGGAAGGCTGAGGTGGAG------------------TCGGCGCTCTTGCTTGTCAACCTTGGGTTGGCAAGGAAGGCAAAC------------------------AGGCATCCT---------------------GGTTGCTGGATCCAGTTCCATCCTATCACGCAGCTCTTCGGCAAGATC------AGGGGAGGTTTGGTGCCTACGACTGCAGCAGTG---------------AATGGAGTGATGAGGACT---------GGA---AACCCCTCGGTATACTCTGACCACTTGTGGGCTAGCGCGTTCCTCGTGTTTGGTTTCAAGTCC------GAGCCGCCCGCCGTCCAG---CTTAAGGCGGTCGACATGGTCCTCTTCATCAAGAAGACGGCGCTGCCCCTCGCGGTCGACTCCTTCATGTCGTTCTCGCGGTGCGGCTCGGCTCTGGAGCTGCTCAAGGTGTGCACGAACGTCCTGGAGGAGGTGGAGAAGTCGTACGCGTCGCGGATGCAGGACTGG---AGC---------------------------------------------CGCGGGTCGCTGTGCTGGAGGAAG---------------AAGCTGCAGCCGAAC------------------------------------------------------CACCGCGTCGACGAGCTCGTCTGGCAGGAGGTGACGCTGCTCAAGGCGACGCTGCTGGAGACGAGGGCGAAGCTGCTGCTCCGCGGCGGGCTGTTCGACACGGGCGAGGAGCTGTGCAGGACCTGCATCAGCATCCGGACTGTCATGCTCGGCCAC---------------------------------------------------------------------------------------------------------------------------------------------------------------------------------------------------------------GGCCACGCCCAGACG---------------------------------------------------------CTAGCTGCTCAGGAGACGCTGGCAAAGCTGGTCAGGTATAGGAGCAAAATATGA-----------------------------------------
>Sorghum_bicolor_Sobic.007G218100.1
---------------------------------------------------------------------------------------------------------------------------------------------------------------------------------------------------------------------------------------------------------------ATGGAGGACGACGAC---CGAAAAGCGCCGAGCTTTCTTGATGTGCCC------------------------------AAGGATATTCCCATTGCCACCACCAAGCCCCTCACCATCCGGACCAGCGCCGCCGCCGCGTCCGGATGCGGCGGCGGCTCCGACCGGTCCTGCCCCATATCACCGGCCATCTCCATC------------------------------------------------------ACGCCGCACCTCTACTCGCCG---------------------------------------------------------------------------TCGCCGCCGTCG------------TCCGCCTTCGTC------------TCCGCGCTGCAGTCCCCGTACATCTCGCCTCGGGTTCTCGAC---------------------------------CCGCCGCCTCCTCCTCCGCCG------------------------------------GCGGCGCCGGAGCCGGAGCCTCAGCGGCGGCAGGAAACCAAGGCCGCCGCTGCTGCCGGTGCCGGCGCCAGCGCCACCACCACCGCGGCGCCGTCGCCGACGTCGTGCTCCAACGGGTCC---------GATATCGACGCGCCC------------------------------------------------------------------------------------------------------------------------------------------------------AGCGCGTCCCGCACGCCGCCGTCCGAGCGC------------------------------------------------TACGACTCCAGCGGCATCGACGCGGCC---------AAGATTTCCGACGGCGGCGGCGTTGGAGGCGCTGGGCCCCTG------CTGCCGCCGCGCGTGTCGTTCTCGTTCCCCGTGCCGCGGGTGTCCTTCACCAGGGGCTCCGTC---------------------------------------------------------GCGTCGCCG---------TCCTCCAACGCCAAGCTCCGCAGCTGCGACGTGTACATTGGCTACCACGGC---------------AACGGC---GGCCTCTCCAGGTTCTGCAAGTGGCTCAAGTCGGAGCTCGAGCTGCAGGGCATTGCCTCGTTCGTCGCCGACCGTGCCAAGTACTCGGATTCGCAGAGCCACGAGATTGCT---GACCGGATTATTTGCTCCGTCGCGTTCGGCGTCGTGGTGGTCACCATGTCCAGTTTCCTCAACCCTTTCAGCCTCGAGGAGATCAGATTCTTTGCTCAGAAGAAGAACCTGGTGCCTATACTGTTTGACACCGAGCCAGCAGAG---ATTGCCGGG------CTTTTTGATGGTAAA------TTGGAGGAT------------------------------------------------AAGGAAGGGAAGGAAGCGTTTGAAGGGCTGATGCGATGTCAT---GAATTCAAGCTTGAGGCGAACGAGAGCAATTCGAGAAGCTGTGTGTCGAGGACGGTTACGCTGCTTCGGTCCAAG---CTTGGACGGAAGAATATCGCC---------GAGAAGGAGAGTGAA------GCTTCT------------------------------------------GAGGGCCTGCCTTTTCCGCGCAACCGGCATTTCGTGGGAAGGGAGAAGGAGCTGAGCGAGATTGAAGGCATGCTCTTTGGGTCGACAGTGGAT---ATCCAAGAAGTGGATTGCCCTAGGGCT------------------------TCCAGTACAAATGAGAGATCAAGCGGTGTGTCT---------------------------------------------------------------GATGGA---TTTGCTGATGAGGATAGTGAT---------------------------------------------------ACCGCGAGGAAATCTAATGCCAGGTACATCAGTTTGGAGATGCGC---------------------------------------------------------------------------------------------------------------------AAGTGCAAGGAACCC---ACACTGGAGGCTTGGATTGACCCC---------GTGATTGAGTTATCATCTGGT------------------------AAAAGCAGAAGCCTGCAGAAGCAGAGATCAAGGCACAGGAGGTCAAGGTTTCGGTGCAACAGCAAGGGCTATAGCGGT---------------------GCCAATGTAATATGCATCAACGGTTCTTCAGGCATTGGCAAGACTGAACTGGCATTGGAGTTTGCTTACAGGTACTCACAGAGGTACAAGATGGTACTGTGGATTGGTGGTGAAGCTCGGTATTTGAGGCAAAACATACTCAATATATCCATGAATTTGGGACTGGATATCAGTGCT---------GAGGCTGAGAAG---------------------------------GAGAGGGGTAGGATTAGGAGCTTTGAGGAGCAAGAGTTTGATGCATTCCAGCGGGTGAAGCGGGAGCTGTTCCGCGACGTGCCCTATTTGCTCATAATTGACAATCTTGAGAGCGAGAGGGATTGGTGGGAAGGC---------AAGGATCTCCATGACTTCATACCGAGAAAC------------ACTGGAGCAACACATGTCATCGTGACAACACGTTTGCCA---CGCGTGATGAATCTTGAGCCGATGCAA---------------------------------------------------CTGCCACAGCTCTCGTACATTGATGCGATGGCCTTGATACAGGGGAAAAGA---------AAGAAGGACTATCCGCCTGAGGAAACCGAAGTTCTCAGAAAGTTTGATGAGCGGTTAGGCAGGCTGAGCTTTGGCCTGTGGGTCGTCGGTTCACTGCTATCTGAGCTC---ATGATTTCTCCTTCCACTCTACTTGAGGCTGTTGATAGAATATCA------TTGAGCGAGAATTTG---------TTTCCCATTGGTTCCAATGACGATGGC---------------------------------------------------------------------------------------------------------TTCTGCCGTAACAATTCTTTCTTGATAAAGGTCTTGGTCTTCTGTTTTGCTTTGATGGACCGAGCAAAAGGA------------GGAAGC------CTTACGTCCAGAATGGTCATTGCTGGTTCTTGGTTAGCTCCTGCTCCTGTGTCATCCACGCTATTAGCTGCAACAGCGAGCAAGCTACCG---------------ATGAAAGGCAGTGGTATGCACCTGTTTGGTGAATCCCTCAAGACTGCATTT---CTA---------------------TGTGGCACACACTGTTTC------CTAGCT---CCAAATGGACGGAAGGCTGAGGTGGAG------------------TCAGCGCTCCTGCTTGTTAATCTTGGGTTAGCAAGAAAGGCAAAT------------------------CGACATCCT---------------------GGTTGCTGGATCCAATTCCATCCTATCACACAGCTCTTCGGCAAGATC------AGGGGAGGTTTAGCACCTACAACTGCAGCAGTG---------------AATGGTGTGATGAGGGCT---------GGA---AACCCCTCAGTATACTCTGACCACCTATGGGCTAGTGCCTTCCTCGTGTTTGGCTTCAAGTCT------GAGCCACCCGCAGTCCAG---CTTAAAGCAGTCGACATGGTCCTCTTCATCAAGAAGACGGCGCTGCCCCTGGCAATTGACTCCTTCATGTCGTTCTCGCGGTGCGGCTCGGCTCTGGAGCTGCTCAAGGTGTGCACCAACGTCCTCGAGGAGGTGGAGAAGTCGTACGCGTCGCGGATGCAGGACTGG---AAC---------------------------------------------CGCAGGTCGCTGTGCTGGAGGAAG---------------AAGCTGCAGCCGAAC------------------------------------------------------CACCGCGTCGACGAGTTTGTCTGGCAGGAGGTGACGCTGCTCAAGGCGACACTGCTGGAGACGAGGGCGAAGCTGCTGCTCCGCGGCGGGCTGTTCGACACTGGCGAGGAGCTGTGCAGGACCTGCATCAGCATCCGGACCGTCATGCTCGGCCAT---------------------------------------------------------------------------------------------------------------------------------------------------------------------------------------------------------------GGGCATGCCCAGACG---------------------------------------------------------CTGGCTGCTCAGGAGACACTGGCGAAGCTGGTCAGGTACAGGAGTAAGATCTGA-----------------------------------------
>Setaria_italica_Seita.6G198000.1
---------------------------------------------------------------------------------------------------------------------------------------------------------------------------------------------------------------------------------------------------------------ATGGAGGACGAG------CAAAAAGCTGCGAGCTTCCTTGATGTGCCC------------------------------AAGGATATTCCCATTGCCACC---AAGTCCCTCACCATCCGGACCAGC---------GCCGCCGGATGCGGCAGCGGCTCCGACCGGTCCTGCCCCATCTCGCCGGCCATCTCCATC------------------------------------------------------ACGCCGCACCTCTACTCGCCG---------------------------------------------------------------------------TCGCCGCCGTCG------------TCCGCGTTCGTG------------TCCGCGCTGCAGTCCCCGTACATCTCGCCTCGAGTTCTCGAG---------------------------------CCGCCG---------------------------------------------------------CCGCCGCCGGAGCCCCAGCCGCGCCCAGAAGCCAAGGCCGCC---------------GGCGCAAGTGTCGCCACCACCGCGGCGCCGTCACCGGCGTCATGCTCCAACGGGTCCCACTCGGAGGATATCGACGCGCCCAGCGGGCCC---------------------------------------------------------------------------------------------------------------------------------------------AGCGCGCCCCACACGCCGCCGTCGGAGCGC------------------------------------------------TACGACTCCAGCGGCATCGACGCGGCC---------AAGATTAACGACGGCGGC------GGCGGGCCC---------------CTTCCGCCGCGCGTGTCGTTCTCCTTCCCCGTGCCGCGGGTGTCCTTCACCAGGGGCTCCGTG---------------------------------------------------------GCATCGCCG---------TCCTCCAACGCCAAGCTCCGGAGCTGCGACGTGTACATTGGCTACCACGGC---------------AACGGC---GGCCTCGGCAGGTTCTGCAAGTGGCTCAAGTCAGAGCTTGAGCTGCAGGGCATTGCCTCTTTCGTTGCTGACCGCGCAAAGTATTCGGACTCGCAGAGCCATGAGATTGCT---GACCGGATTATTTGCTCGGTCGCATTCGGTATTGTGGTGGTCACCATGTCAAGTTTCCTCAATCCATTTAGCCTCGAGGAGATCAGATTTTTTGCTCAGAAGAAGAACCTGGTGCCCATATTGTTTGACACTGAGCCAACAGAG---ATTGCTGGA------CTTTTTGATGGTAAA------TTGGAGGAT------------------------------------------------AAGGAGGGGAAAGAAGCATTTGAAGGACTGATGCGGTGCCAT---GAATTCAAACTTGAGGCGAATGAGAGCAATTCAAGAAGCTGTGTGTCAAGGACAGTTACTTTGCTACGATCCAAG---CTTGGCCGGAAGAATATAGCT---------GAGAAGGAGAATGAA------GCATCT------------------------------------------GAAGGCCTGCCTTTTCCACGCAACCGGCATTTTGTGGGGAGGGAGAAGGAGCTGAGCGAAATCGAAGGCATGCTCTTTGGGTCGACTGTGGAT---ATCCAAGAGGTGGATTGCCCAAGGGCT------------------------TCCAGTACAAATGAGAGATCAAGTGGTGTATCT---------------------------------------------------------------GATGGA---TTTGCTGATGAGGATAGTGAT---------------------------------------------------ACTGCGAGGAAATCTAATGCCAGGTTCATCAGTTTGGAGATGCGC---------------------------------------------------------------------------------------------------------------------AAGTGCAAGGAACCA---ACATTGGAGGCTTGGATTGACCCA---------GTGATTGAGTTGTCATCAGGT------------------------AAAAGCAGAAGCCTCCAGAAGCAAAGATCAAAGCACAGGAGGTCAAGGTTTCGGTGCAACAGCAAGGGCTACAACAGT---------------------GCTAATGTAATCTGCATCAATGGTTCTTCAGGCATCGGCAAGACTGAACTGGCATTGGAGTTTGCTTACAGGTACTCACAGCGGTACAAGATGGTACTGTGGATTGGAGGTGAAGCTCGGTATTTGAGGCAGAACATTCTCAATTTATCCATGAATTTGGGATTGGATATCAGTGCT---------GAGGCTGAGAAG---------------------------------GATAGGGGTAGGATTAGGAGCTTTGAGGAGCAAGAATTTGATGCGTTCCAGCGAGTGAAGCGGGAGCTTTTCCGTGATGTGCCCTATTTGCTTGTAATCGACAACCTTGAGAGTGAGAGGGATTGGTGGGAAGGC---------AAGGATCTCCATGACTTCATCCCAAGGAAC------------ACTGGAGCAACGCATGTGATTGTGACCACACGTTTGCCA---CGCGTGATGAACCTTGAGCCAATGCAG---------------------------------------------------CTACCACAACTCTCGTACATCGACGCAATGGCCTTGATACAGGGGAAGAGG---------AAGAAAGACTACCCGCCTGAGGAAACAGAAGTTCTTAGGAAGTTTGATGAACGTTTAGGAAGGCTGAGCTTTGGTCTGTGGGTTGTGGGTTCACTTCTCTCTGAGCTT---ATGATTGCTCCCTCCACTCTATTTGAGGCTGTTGAGAGAATATCG------CTGAGCGAGAACTTG---------TTTCCCATTGGTGCCAATGATGATGGT---------------------------------------------------------------------------------------------------------TTCTGCCGTAATAATTCTTTCTTGATAAAGGTCTTGGTCTTCTGTTTTGCATTGATGGACCGAGCGAAAGGA------------GGAAGC------CTTACCTCAAGGATGGTCATTGCCGGTTCTTGGTTAGCTCCTGCTCCTGTATCATCCACACTATTAGCTGCAACAGCGAGCAAGCTACCA---------------ATGAAAGGCAGTGGTATGCACCTGTTTGGTGAATCCCTCAAGACTGCATTT---CTA---------------------TGTGGCACACATTGCTTC------CTAGCT---CCAAATGGGCGGAAGGCTGAGGTGGAG------------------TCGGCGCTCTTACTTGTTAATCTTGGGTTGGCAAGAAAGGCAAAT------------------------CGACATCCT---------------------GGTTGCTGGATCCAATTCCATCCGATCACACAGCTCTTTGGCAAGATC------AGGGGAGGTTTGGTGCCTACAACTGCAGCAGTG---------------AATGGAGTGATGAGAGCT---------GGA---AATCCCTCAGTATACTCTGACCACCTTTGGGCTAGTGCGTTCCTTGTGTTTGGTTTCAAGTCC------GAGCCACCTGCTGTTCAG---CTCAAAGCAGTTGACATGGTCCTCTTCATAAAGAAGACAGCGCTGCCCCTGGCGATAGACTCCTTCATGTCTTTCTCGCGGTGCGGCTCAGCTCTAGAGCTGCTCAAGGTGTGCACCAATGTCCTCGAGGAGGTGGAGAAGTCCTACGCATCGCGGATGCAGGACTGG---AAC---------------------------------------------CGTGGATCGCTGTGCTGGAGGAAG---------------AAGCTGCAGCCAAAC------------------------------------------------------CATCGAGTTGACGAGTTTGTCTGGCAGGAGGTGACGCTGCTCAAGGCGACACTGCTGGAGACGAGGGCAAAGCTGCTGCTCCGCGGGGGGCTGTTCGACACTGGTGAGGAGCTGTGCAGGACCTGCATCAGCATCCGGACCGTCATGCTCGGCCAT---------------------------------------------------------------------------------------------------------------------------------------------------------------------------------------------------------------GGCCATGCCCAGACG---------------------------------------------------------CTAGCTGCCCAGGAGACGCTGGCGAAGCTGGTCAGATACAGGAGTAAGATATGA-----------------------------------------
>Setaria_viridis_Sevir.6G205400.1
---------------------------------------------------------------------------------------------------------------------------------------------------------------------------------------------------------------------------------------------------------------ATGGAGGACGAG------CAAAAAGCTGCGAGCTTCCTTGATGTGCCC------------------------------AAGGATATTCCCATTGCCACC---AAGTCCCTCACCATCCGGACCAGC---------GCCGCCGGATGCGGCAGCGGCTCCGACCGGTCCTGCCCCATCTCGCCGGCCATCTCCATC------------------------------------------------------ACGCCGCACCTCTACTCGCCG---------------------------------------------------------------------------TCGCCGCCGTCG------------TCCGCGTTCGTG------------TCCGCGCTGCAGTCCCCGTACATCTCGCCTCGAGTTCTCGAG---------------------------------CCGCCG---------------------------------------------------------CCGCCGCCGGAGCCCCAGCCGCGCCCAGAAGCCAAGGCCGCC---------------GGCGCAAGTGTCGCCACCACCGCGGCGCCGTCACCGGCGTCATGCTCCAACGGGTCCCACTCGGAGGATATCGACGCGCCCAGCGGGCCC---------------------------------------------------------------------------------------------------------------------------------------------AGCGCGCCCCACACGCCGCCGTCGGAGCGA------------------------------------------------TACGACTCCAGCGGCATCGACGCGGCC---------AAGATTAACGACGGCGGC------GGCGGGCCC---------------CTTCCGCCGCGCGTGTCGTTCTCCTTCCCCGTGCCCCGGGTGTCCTTCACCAGGGGCTCCGTG---------------------------------------------------------GCATCGCCG---------TCCTCCAACGCCAAGCTCCGGAGCTGCGACGTGTACATTGGCTACCACGGC---------------AACGGC---GGCCTCGGCAGGTTCTGCAAGTGGCTCAAGTCAGAGCTTGAGCTGCAGGGCATTGCCTCTTTCGTTGCTGACCGCGCAAAGTATTCGGACTCGCAGAGCCATGAGATTGCT---GACCGGATTATTTGCTCGGTCGCATTCGGTATTGTGGTGGTCACCATGTCAAGTTTCCTCAATCCATTTAGCCTCGAGGAGATCAGATTTTTTGCTCAGAAGAAGAACCTGGTGCCCATATTGTTTGACACTGAGCCAACAGAG---ATTGCTGGA------CTTTTTGATGGTAAA------TTGGAGGAT------------------------------------------------AAGGAGGGGAAAGAAGCATTTGAAGGACTGATGCGGTGCCAT---GAATTCAAACTTGAGGCGAATGAGAGCAATTCAAGAAGCTGTGTGTCAAGGACAGTTACTTTGCTACGATCCAAG---CTTGGCCGGAAGAATATAGCT---------GAGAAGGAGAATGAA------GCATCT------------------------------------------GAAGGCCTGCCTTTTCCACGCAACCGGCATTTTGTGGGGAGGGAGAAGGAGCTGAGCGAAATCGAAGGCATGCTCTTTGGGTCGACTGTGGAT---ATCCAAGAGGTGGATTGCCCAAGGGCT------------------------TCCAGTACAAATGAGAGATCAAGTGGTGTATCT---------------------------------------------------------------GATGGA---TTTGCTGATGAGGATAGTGAT---------------------------------------------------ACTGCGAGGAAATCTAATGCCAGGTTCATCAGTTTGGAGATGCGC---------------------------------------------------------------------------------------------------------------------AAGTGCAAGGAACCA---ACATTGGAGGCTTGGATTGACCCA---------GTGATTGAGTTGTCATCAGGT------------------------AAAAGCAGAAGCCTCCAGAAGCAAAGATCAAAGCACAGGAGGTCAAGGTTTCGGTGCAACAGCAAGGGCTACAACAGT---------------------GCTAATGTAATCTGCATCAATGGTTCTTCAGGCATCGGCAAGACTGAACTGGCATTGGAGTTTGCTTACAGGTACTCACAGCGGTACAAGATGGTACTGTGGATTGGAGGTGAAGCTCGGTATTTGAGGCAGAACATTCTCAATTTATCCATGAATTTGGGATTGGATATCAGTGCT---------GAGGCTGAGAAG---------------------------------GATAGGGGTAGGATTAGGAGCTTTGAGGAGCAAGAATTTGATGCGTTCCAGCGAGTGAAGCGGGAGCTTTTCCGTGATGTGCCCTATTTGCTTGTAATCGACAACCTTGAGAGTGAGAGGGATTGGTGGGAAGGC---------AAGGATCTCCATGACTTCATCCCAAGGAAC------------ACTGGAGCAACGCATGTGATTGTGACCACACGTTTGCCA---CGCGTGATGAACCTTGAGCCAATGCAG---------------------------------------------------CTACCACAACTCTCGTACATCGACGCAATGGCCTTGATACAGGGGAAGAGG---------AAGAAAGACTACCCGCCTGAGGAAACAGAAGTTCTTAGGAAGTTTGATGAACGTTTAGGAAGGCTGAGCTTTGGTCTGTGGGTTGTGGGTTCACTTCTCTCTGAGCTT---ATGATTGCTCCCTCCACTCTATTTGAGGCTGTTGAGAGAATATCG------CTGAGCGAGAACTTG---------TTTCCCATTGGTGCCAATGATGATGGT---------------------------------------------------------------------------------------------------------TTCTGCCGTAATAATTCTTTCTTGATAAAGGTCTTGGTCTTCTGTTTTGCATTGATGGACCGAGCGAAAGGA------------GGAAGC------CTTACCTCAAGGATGGTCATTGCCGGTTCTTGGTTAGCTCCTGCTCCTGTATCATCCACACTATTAGCTGCAACAGCGAGCAAGCTACCA---------------ATGAAAGGCAGTGGTATGCACCTGTTTGGTGAATCCCTCAAGACTGCATTT---CTA---------------------TGTGGCACACATTGCTTC------CTAGCT---CCAAATGGGCGGAAGGCTGAGGTGGAG------------------TCGGCGCTCTTACTTGTTAATCTTGGGTTGGCAAGAAAGGCAAAT------------------------CGACATCCT---------------------GGTTGCTGGATCCAATTCCATCCGATCACACAGCTCTTTGGCAAGATC------AGGGGAGGTTTGGTGCCTACAACTGCAGCAGTG---------------AATGGAGTGATGAGAGCT---------GGA---AATCCCTCAGTATACTCTGACCACCTTTGGGCTAGTGCGTTCCTTGTGTTTGGTTTCAAGTCC------GAGCCACCTGCTGTTCAG---CTCAAAGCAGTTGACATGGTCCTCTTCATAAAGAAGACAGCGCTGCCCCTGGCGATAGACTCCTTCATGTCTTTCTCGCGGTGCGGCTCAGCTCTAGAGCTGCTCAAGGTGTGCACCAATGTCCTCGAGGAGGTGGAGAAGTCCTATGCATCGCGGATGCAGGACTGG---AAC---------------------------------------------CGTGGATCGCTGTGCTGGAGGAAG---------------AAGCTGCAGCCAAAC------------------------------------------------------CATCGAGTTGACGAGTTTGTCTGGCAGGAGGTGACGCTGCTCAAGGCGACACTGCTGGAGACGAGGGCAAAGCTGCTGCTCCGCGGGGGGCTGTTCGACACTGGTGAGGAGCTGTGCAGGACCTGCATCAGCATCCGGACCGTCATGCTCGGCCAT---------------------------------------------------------------------------------------------------------------------------------------------------------------------------------------------------------------GGCCATGCCCAGACG---------------------------------------------------------CTAGCTGCCCAGGAGACGCTGGCGAAGCTGGTCAGATACAGGAGTAAGATATGA-----------------------------------------
>Panicum_virgatum_Pavir.Fa00559.1
---------------------------------------------------------------------------------------------------------------------------------------------------------------------------------------------------------------------------------------------------------------ATGGAGGACGAG------CAAAAAGCTGCGTGCTTCCTTGATGTGCCC------------------------------AAGGATATCCCCATTGCCACC---AAGTCCCTCACCATCCGGACCAGC---------GCCGCCGGATGCGGCAGCGGCTCCGACCGGTCCTGCCCCATCTCGCCGGCCATCTCCATC------------------------------------------------------ACGCCGCACCTCTACTCGCCG---------------------------------------------------------------------------TCACCGCCGTCG------------TCCGCGTTCGTG------------TCCGCGCTGCAGTCCCCGTACATCTCGCCTCGAGTTCTCGAG---------------------------------CCGCCGCCG------------------------------------------------------CCGCCGCCGGCGCCTCAGCCGCGCCAAGAAACCAAGGCCGCC---------------GGCGGCAGTGTCGCCACCACCGCGGCGCCGTCACCGGCGTCATGCTCCAACGGGTCCCACTCGGAGGATATCGACGCGCCCAGCGCGCCC---------------------------------------------------------------------------------------------------------------------------------------------AGCGCGCTGCGCACGCCACCGTCCGAGCGC------------------------------------------------TACGACTCCAGCAGGATCGACGCGGCC---------AAGATTTCCGACGGCGGC------GGCGGGGCC---------------CTTCCCCCACGCGTATCGTTCTCGTTCCCCGTGCCGCGGGTGTCCTTCACCAGGGGCTCCGTG---------------------------------------------------------GCATCGCCG---------TCCTCCAACGCCAAGCTCCGGAGCTGCGACGTGTACATTGGCTACCACGGC---------------AACGGC---GGTCTTGGCAGGTTCTGCAAGTGGCTCAAATCAGAGCTTGAGCTGCAGGGCATTGCCTCTTTCGTTGCTGACCGTGCAAAGTACTCGGACTCGCAGAACCATGAGGTTGCA---GACCGGATTATTTGCTCGGTTGCATTTGGTGTTGTGGTTGTCACCATGTCAAGTTTCCTCAATCCATTTAGCCTTGAGGAGATCAGATTCTTTGCTCAGAAGAAGAACCTGGTGCCTATATTGTTCGATACTGAACTGTCAGAG---ATTGCGGGG------CTTTTTTATGGTAAA------TTGGAGGAT------------------------------------------------AAGGAGGGGAAGGAAGCATTTGAAGGTCTGATGCGGTGCCAT---GAATTCAAACTTGAGGCGAATGAGGGCAATTCAAGAAGCTGCGTGTTGAGGACAGTTACTCTGCTGCGGTCCAAG---CTTGGCCGGAAGAATATAGCT---------GAAAAGGAGAATGAA------GCATCT------------------------------------------GAAGGCCTGCCTTTTCCACGCAACCGGCATTTTGTTGGAAGGGAGAAGGAGCTGAGTGAAATCGAAGGCATGCTCTTTGGGTCGACTGTGGAT---ATCCAAGAA---GATTGCCCAAGGGCT------------------------TCCAGTACAAATGAGAGATCAAGTGGTGTATCT---------------------------------------------------------------GATGGA---TTTGCTGACGAGGATAGTGAT---------------------------------------------------ACTGCGAGGAAATCTAATGCCAGGTACATCAGCCTGGAAATGCGC---------------------------------------------------------------------------------------------------------------------AAGTGCAAGGAACCG---ACATTGGAGGCTTGGATTGACCCA---------GTGATTGAGTTGTCATCAGGT------------------------AAAAACAGAAGCCTCCAAAAGCAAAGGTCAAAGCACAGGAGGTCAAGGTTTCGGTGCAACAGCAAGGGCTATAACAGT---------------------TCCAATGTAATCTGCATCAATGGTTCTTCAGGCATTGGCAAGACTGAACTGGCGTTGGAGTTTGCTTACAGGTACTCACAGCGGTACAAGATGGTATTGTGGATTGGAGGTGAAGCTCGGTATTTGAGGCAGAATATACTCAATTTATCCATGAATTTGGGATTGGATATCAGTGCT---------GAGGCTGAGAAG---------------------------------GATAGGGGTAGGATCAGGAGCTTTGAGGAGCAAGAATTTGATGCTTTCCAGCGGGTGAAGCGGGAGCTTTTCCGTGATGTGCCCTATTTGCTTGTAATCGACAACCTTGAGAGTGAGAGGGATTGGTGGGAAGGC---------AAAGATCTACATGATTTCATCCTAAGGAAT------------ACTGGAGCAACGCATGTGATTGTGACCACACGTTTGCCA---CGTGTGATGAACCTTGAGCCAATGCAG---------------------------------------------------CTACCACAGCTATCATACATTGATGCAATGGCCTTGATACAGGGGAAGAGG---------AAGAAAGACTACCCACCTGAGGAAACTGAAGTTCTCAGGAAGTTTGATGAGCGTTTAGGCAGGCTGAGCTTTGGCTTGTGGGTTGTCGGTTCACTGCTCTCTGAGCTT---ATGATTGCTCCTTCCACTCTATTTGAGGCTGTTGAGAGAATATCG------CTCAGCGAGAATTTG---------TTCCCCATTGGTGCCAATGACGATGGC---------------------------------------------------------------------------------------------------------TTCTGCCGTAATAATTCTTTCTTGATAAAGGTCTTGGTCTTCTGTTTCGCATTGATGGACCGAGCGAAAGGA------------GGAAGC------CTTACCTCAAGGATGGTAATTGCTGGTTCTTGGTTAGCTCCTGCTCCTGTATCATCCACACTATTAGCTGCAACAGCGAGCAAGCTACCA---------------ATGAAAGGCAGTGGTATGCACCTGTTTGGGGAGTCCCTCAAGACTGCATTT---CTA---------------------TGTGGCACACACTGCTTC------CTAGCT---CCAAATGGACGGAAGGCTGAGGTGGAG------------------TCAGCGCTCTTACTTGTTAATCTTGGGTTGGCAAGAAAGGCAAAT------------------------CGACATCCT---------------------GGTTGCTGGATCCAATTCCATCCAATCACACAACTCTTTGGCAAGATC------AGGGGAGGTTTGGTGCCTACAACTGCAGCAGTG---------------AATGGAGTGATGAGAGCT---------GGA---AACCCCTCAGTATACTCTGACCACCTGTGGGCTAGTGCATTCCTTGTGTTTGGTTTCAAGTCT------GAGCCACCTGCCGTTCAG---CTCAAAGCAGTCGACATGGTCCTCTTCATCAAGAAGACAGCACTGCCCCTGGCAATCGACTCCTTCATGTCATTCTCACGGTGTGGTTCAGCTCTAGAGCTGCTCAAGGTGTGCACCAACGTCCTCGAGGAGGTGGAGAAGTCCTATGCTTCGCGGATGCAGGACTGG---AAC---------------------------------------------CGCGGGTCGCTGTGCTGGAGGAAG---------------AAGCTGCAGCCGAAC------------------------------------------------------CACCGCGTCGACGAGTTTGTCTGGCAGGAGGTAACGCTGCTCAAGGCGACACTGCTGGAGACGAGGGCAAAGCTGCTTCTCCGAGGCGGGCTGTTCGACACCGGCGAGGAGCTGTGCAGGACCTGCATTAGCATCCGGACTGTCATGCTCGGCCAC---------------------------------------------------------------------------------------------------------------------------------------------------------------------------------------------------------------TGCCATGCCCAGACG---------------------------------------------------------CTAGCTGCCCAGGAGACACTGGCGAAGCTGGTCAGATACAGGAGTAAGATATGA-----------------------------------------
>Panicum_virgatum_Pavir.Fb01857.1
---------------------------------------------------------------------------------------------------------------------------------------------------------------------------------------------------------------------------------------------------------------ATGGAGGACGAG------CAAAAAGCTGCGAGCTTCCTTGATGTGCCC------------------------------GAGGATATCCCCATTGCCACC---AAGTCCCTCACCATCCGGACCAGC---------GCCGCCGGATGCGGCGGCGGCTCCGACCGGTCCTGCCCCATCTCGCCGGCCATCTCCATC------------------------------------------------------ACGCCGCACCTCTACTCGCCG---------------------------------------------------------------------------TCACCGCCGTCG------------TCCGCGTTCGTG------------TCCGCGCTGCAGTCCCCGTACATCTCGCCTCGAGTTCTTGAG---------------------------------CCGCCGGCG------------------------------------------------------CCGGCGCCGGCGCCTCAGCCGCGCCAAGAAACCAAGGCCGCC---------------GGCGCCAGTGTTGCCACCACCGCGGCGCCGTCACCGGCGTCATGCTCCAATGGGTCCCACTCGGAGGATATCGACGCGCCTAGCGCGCCC---------------------------------------------------------------------------------------------------------------------------------------------AGTGCGCCGCGCACGCCACCGTCGGAGCGC------------------------------------------------TACGACTCCAGCGGCATCGACGCGGCC---------AAGATTTCCGACGGCGGC------GGCGGGGCC---------------CTTCCCCCACGCGTATCGTTCTCGTTCCCCGTGCCGCGGGTGTCCTTCACCAGGGGCTCCGTG---------------------------------------------------------GCATCGCCG---------TCCTCCAACGCCAAGCTCCGGAGCTGCGACGTGTACATTGGCTACCACGGC---------------AACGGC---GGTCTCGGCAGGTTCTGCAAGTGGCTCAAATCAGAACTTGAGCTGCAGGGCATTGCCTCTTTCGTTGCTGACCGTGCAAAGTACTCGGACTCGCAGAACCATGAGGTTGCA---GACCGGATTATTTGCTCGGTTGCATTTGGTGTTGTGGTTGTCACCATGTCAAGTTTCCTCAATCCATTTAGCCTTGAGGAGATCAGATTCTTTGCTCAGAAGAAGAACCTGGTGCCTATATTGTTCGATACTGACCCGTCAGAG---ATTGCGGGG------CTTTTTGATGGTAAA------TTGGAGGAT------------------------------------------------AAGGAGGGGAAGGAAGCATTTGAAGGACTGATGCGGTGCCAT---GAATTCAAACTCGAGGCGAATGAGAGCAATTCAAGAAGCTGCGTGTTGAGGACAGTTACTCTGCTGCGGTCCAAG---CTTGGCCGGAAGAATATAGCT---------GAAAAGGAGAATGAA------GCATCT------------------------------------------GAAGGCCTGCCTTTTCCACGCAACCGACATTTTGTTGGAAGGGAGAAGGAACTGAGCGAAATCGAAGGCATGCTCTTTGGGTCGACTGTGGAT---ATCCAAGAA---GATTGCCCTAGGGCT------------------------TCCAGTACAAATGAGAGATCAAGTGGTGTATCT---------------------------------------------------------------GATGGA---TTTGCTGACGAGGATAGTGAT---------------------------------------------------ACTGCGAGGAAATCTAATGCCAGGTACATCAGTCTGGAGATGCGC---------------------------------------------------------------------------------------------------------------------AAGTGCAAGGAACCA---ACATTAGAGGCTTGGATTGACCCA---------GTGATTGAGTTGTCAGCAGGC------------------------AAAAGCAGAAGCCTCCAAAAGCAAAGATCAAAGCACAGGAGGTCAAGGTTTCGGTGCAACAGCAAGGGCTATAACATT---------------------TCCAATGTAATCTGTATCAATGGTTCTTCAGGCATCGGCAAGACTGAACTGGCGTTGGAGTTTGCTTACAGGTACTCACAGCGGTACAAGATGGTATTGTGGATTGGAGGTGAAGCTCGGTATTTGAGGCAGAATATACTCAATTTATCCATGAATTTGGGATTGGATATTAGTGCT---------GAGGCTGAGAAG---------------------------------GATAGGGGTAGGATTAGAAGCTTTGAGGAGCAAGAATTTGATGCTTTCCAGCGGGTGAAGCGGGAGCTTTTCCGTGATGTGCCCTATTTGCTTGTAATCGACAACCTTGAGAGTGAAAGGGATTGGTGGGAAGGC---------AAAGATCTACATGATTTTATCCCAAGGAAT------------ACTGGAGCAACGCATGTGATTGTGACCACACGTTTGCCA---CGTGTGATGAACCTTGATCCAATGCAG---------------------------------------------------CTACCACAGCTATCGTACATTGATGCAATGTCCTTGATACAGGGGAAGAGG---------AAGAAGGACTACCCGCCTGAGGAAACTGAAGTTCTCAGGAAGTTTGATGAGCGTTTAGGCAGGCTGAGCTTTGGCCTGTGGGTTGTCGGTTCACTGCTCTCTGAGCTT---ATGATTGCTCCTTCCACCCTATTTGAGGCTGTTGAGAGAATATCG------CTCAGCGAGAATTTG---------TTCCCCATTGGTGCCAATGACGATGGC---------------------------------------------------------------------------------------------------------TTCTGCCGTAATAATTCTTTCTTGATAAAGGTCTTGGTCTTCTGTTTCGCATTGATGGACCGAGCGAAAGGA------------GGAAGC------CTTACCTCAAGGATGGTAATTGCTGGTTCTTGGTTAGCTCCTGCTCCTGTATCATCCACACTATTAGCTGCAACAGCGAGCAAGGTACCA---------------ATGAAAGGCAGTGGTATGCACCTGTTTGGGGAGTCCCTCAAGACTGCATTT---CTA---------------------TGTGGCACACATTGCTTC------CTAGCT---CCAAATGGGCGGAAGGCTGAGGTGGAG------------------TCGGCGCTCTTACTTGTTAATCTTGGGTTGGCAAGAAAGGCAAAT------------------------CGACATCCT---------------------GGTTGCTGGATCCAATTCCATCCAATCACACAACTCTTTGGCAAGATC------AGGGGAGGTTTGGCGCCTACAACTGCAGCAGTG---------------AATGGAGTGATGAGAGCT---------GGA---AACCCCTCAGTATACTCTGACCACCTGTGGGCTAGTGCATTCCTTGTGTTTGGTTTCAAGTCT------GAGCCTCCAGCCGTTCAG---CTCAAAGCAGTCGACATGGTCCTCTTCATCAAGAAGACGGCACTGCCCCTGGCAATCGATTCCTTCATGTCATTCTCACGGTGTGGTTCAGCTCTAGAGCTGCTCAAGGTCTGCACCAACGTTCTCGAGGAGGTGGAGAAGTCCTATGCGACGCGGATGCAGGACTGG---AAC---------------------------------------------CGCGGGTCGCTGTGCTGGAGGAAG---------------AAGCTGCAGCCGAAC------------------------------------------------------CACCGCGTCGACGAGTTTGTCTGGCAGGAGGTGACGCTGCTCAAGGCAACACTGCTGGAGACGAGGGCGAAACTGCTTCTCCGAGGCGGGCTGTTCGACACCGGCGAGGAGCTGTGCAGGACCTGCATCAGCATCCGGACCGTCATGCTCGGCCAC---------------------------------------------------------------------------------------------------------------------------------------------------------------------------------------------------------------AGCCATGCCCAGACG---------------------------------------------------------CTAGCTGCCCAGGAGACACTGGCGAAGCTGGTCAGATACAGGAGTAAGATATGA-----------------------------------------
>Panicum_hallii_Pahal.F01546.1
---------------------------------------------------------------------------------------------------------------------------------------------------------------------------------------------------------------------------------------------------------------ATGGAGGACGAG------CAAAAAGCTGCGAGCTTCCTTGATGTGCCC------------------------------AAGGATATCCCCATTGCCACC---AAGTCCCTCACCATCCGGACCAGC---------GCCGCCGGATGCGGCAGCGGCTCCGACCGGTCCTGCCCCATCTCGCCGGCCATCTCCATC------------------------------------------------------ACGCCGCACCTCTACTCGCCG---------------------------------------------------------------------------TCACCGCCGTCG------------TCCGCGTTCGTG------------TCCGCGCTGCAGTCCCCGTACATCTCGCCTCGAGTTCTTGAG---------------------------------CCGCCG---------------------------------------------------------CCGGCGCCGGCGCCTCAGCCGCGCCAAGAAACCAAGGCCGCC---------------GGCGCCAGTGTTGTCACCACCTCGGCGCCGTCACCGGCGTCATGCTCCAACGGGTCCCACTCGGAGGATATCGACGCTCCCAGCGCGCCC---------------------------------------------------------------------------------------------------------------------------------------------AGTGCGCCGCGCACGCCACCGTCGGAGCGC------------------------------------------------TACGACTCCAGCGGCATCGACGCGGCC---------AAGATTTCCGACGGCGGC------GGCGGGGCC---------------CTTCCCCCGCGCGTATCGTTCTCGTTCCCCGTGCCGCGAGTGTCCTTCACCAGGGGCTCCGTG---------------------------------------------------------GCATCGCCG---------TCCTCCAACGCCAAGCTCCGGAGCTGCGACGTGTACATTGGCTACCACGGC---------------AATGGC---GGTCTCGGCAGGTTCTGCAAGTGGCTCAAATCAGAGCTTGAGCTGCAGGGCATTGCGTCTTTCATTGCTGACCGTGCAAAGTACTCGGACCCGCAGAACCATGAGGTTGCA---GATCGGATTATTTGCTCGGTTGCATTCGGTGTTGTGGTTGTCACCATGTCAAGTTTCCTCAATCCATTTAGCCTTGAGGAGATCAGATTCTTTGCTCAGAAGAAGAATCTGGTACCTATATTGTTCGATACTGAGCCTTCAGAG---ATTGCGGGG------CTTTTTGATGGTAAA------TTGGAGGAT------------------------------------------------AAGGAGGGGAAGGAAGCATTTGAAGGACTGATGCGGTGCCAT---GAATTCAAACTTGAGGCAAATGAGAGCAATTCAAGAAGCTGCGTGTTGAGGACAGTTACTCTGCTGCGGTCCAAG---CTTGGCCGGAAGAATATAGCT---------GAAAAGGAGAATGAA------ACATCT------------------------------------------GAAGGCCTGCCTTTTCCACGCAACCGGCATTTTGTTGGAAGGGAGAAGGAGCTGAGCGAAATCGAAGGCATGCTCTTTGGGTCGACCGTGGAT---ATCCAAGAA---GATTGCCCAAGGGCT------------------------TCCAGTACAAATGAAAGATCAAGTGGTGTATCT---------------------------------------------------------------GATGGA---TTTGCTGACGAGGATAGTGAT---------------------------------------------------ACTGCGAGGAAATCTAATGCCAGGTACATCAGTCTGGAGATGCGC---------------------------------------------------------------------------------------------------------------------AAATGCAAAGAACCG---ACATTGGAGGCTTGGATTGACCCA---------GTGATTGAGTTGTCATCAGGT------------------------AAAAGCAGAAGCCTCCAAAAGCAAAGGTCAAAGCACAGGAGGTCAAGGTTTCGGTGCAACAGCAAGGGCTATAACAGT---------------------TCCAATGTAATCTGCATCAATGGTTCTTCAGGCATCGGCAAGACTGAACTGGCGTTGGAGTTTGCTTACAGGTACTCACAGCGGTACAAGATGGTACTGTGGATTGGAGGTGAAGCTCGGTATTTGAGGCAGAATATACTTAATTTATCCATGAATTTGGGATTGGATATCAGTGCT---------GAGGCTGAGAAG---------------------------------GATAGGGGTAGGATTAGGAGCTTTGAGGAGCAAGAATTTGATGCTTTCCAGCGGGTGAAGCGGGAGCTTTTCCGTGATGTGCCCTATTTGCTTGTAATCGACAACCTTGAGAGTGAGAGGGATTGGTGGGAAGGC---------AAAGATCTACATGATTTCATTCCAAGGAAT------------ACTGGAGCAACGCATGTGATTGTGACCACACATTTGCCA---CGTGTGATGAACCTTGAGCCAATGCAG---------------------------------------------------CTACCACAGCTCTCGTACATTGATGCAATGGCCTTGATACAGGGGAAGAGG---------AAGAAGGACTACCCGCCTGAGGAAACTGAAGTTCTCAGGAAGTTTGATGAGCGTTTAGGCAGGCTGAGCTTTGGTCTGTGGGTTGTCGGTTCACTGCTCTCTGAGCTT---ATGATTGCTCCTTCCACTCTATTTGAGGCTGTTGAGAGAATATCG------CTCAGCGAGAATTTG---------TTCCCCATTGGTGCCAATGACGATGGC---------------------------------------------------------------------------------------------------------TTCTGCCGTAATAATTCTTTCTTGATAAAGGTCTTGGTCTTCTGTTTCGCATTGATGGACCGAGCAAAAGGA------------GGAAGC------CTTACCTCAAGGATGGTAATTGCTGGTTCTTGGTTAGCTCCTGCTCCTGTATCATCCACACTATTAGCTGCAACAGCGAGCAAGCTACCA---------------ATGAAAGGCAGTGGTATGCACCTGTTTGGGGAGTCCCTCAAGACTGCATTT---CTA---------------------TGTGGCACACATTGCTTC------CTAGCT---CCAAATGGGCGGAAGGCTGAGGTGGAG------------------TCGGCGCTCTTGCTTGTTAATCTTGGGTTGGCAAGAAGGGCAAAT------------------------CGACATCCT---------------------GGTTGTTGGATCCAATTCCATCCGATCACACAACTCTTTGGTAAGATC------AGGGGAGGTTTGGCGCCTACAACTGCAGCAGTG---------------AATGGAGTGATGAGAGCT---------GGA---AACCCCTCAGTATACTCTGACCACCTGTGGGCTAGTGCATTCCTTGTGTTTGGTTTCAAGTCT------GAACCACCTGCCGTTCAG---CTCAAAGCAGTCGACATGGTCCTCTTCATCAAGAAGACGGCGCTGCCCCTGGCAATCGACTCCTTCATGTCGTTCTCAAGATGTGGTTCAGCTCTGGAGCTGCTCAAGGTGTGCACCAACGTCCTCGAGGAGGTGGAGAAGTCCTATGCGTCGCGGATGCAGGACTGG---AAC---------------------------------------------CGCGGGTCGCTGTGCTGGAGGAAG---------------AAGCTGCAGCCGAAC------------------------------------------------------CACCGCATTGACGAGTTTGTCTGGCAGGAGGTGACGCTGCTCAAGGCAACACTGCTGGAGACGAGGGCCAAGCTGCTCCTCCGAGGCGGGCTGTTCGACACCGGCGAGGAGCTGTGCAGGACCTGCATCAGCATCCGGACCGTCATGCTCGGCCAC---------------------------------------------------------------------------------------------------------------------------------------------------------------------------------------------------------------GGCCATGCCCAGACG---------------------------------------------------------CTAGCTGCCCAGGAGACACTGGCGAAGCTGGTCAGATACAGGAGTAAGATATGA-----------------------------------------
>Aquilegia_coerulea_Aquca_017_00484.1
------------------------------------------------------------------------------------------------------------------------------------------------------------------------------------------------------------------------------------------------------------------ATGGAGGGATCTGAACTATATAGGAATGCTGGTAGATTTGAATCAAGT---------------------------------AATAAGCTTATGCATATGAAGACAGTGAATTCCACCACTACTACACTAGGGCCTTCTTCCCCAACCAGCAATAACAACACATCATCTAATTCAGAATCAGATGTAGTAGTTTCACAATGCCAGTGGCCATCCATATCAGTAATCAATACAAAGAGCTCAATTGAATCATCTACCTGCAACTCTCCT---------------------------------------------------------------------TTGGTTTCCCCTCCGTCA------------TCTGCATTTGTT------------TCTGCTCTACAATCACCCTACATATCTCCAAGAGCCTACCCA---------------------------------CCACCAACACCA------------------------------------------------------------------------------------------------TCACCATCCCCACCCGCACCAGTTTCAGTTGCCGTCTCT---------------TGCTATAGTGGATCTCACTCGGACGACATCCCAAGCACCTCCTACACT---------------------------------------------------------------------------------------------------------------------------------------------------------CCTGCAACTGAAGAAAGA------------------------------------------------TTTGATTATTCAGACGAGCCAACTTCTTCTGATCAGAGGCAGCTCAAGTTTGTAAGCTGTGAGACTGCT------------------CCCCCTCGAATTTCCTTCTCCTTCCCTGTCCCTCGAATATCCTTAACCAAAGCGTCC---------------------------------------------------------TCAGTTTCTCCT---------TCCTGCAATGCTAAGTTAAGGAGTTGTGATGTTTACATAGGCTTCCATGGACAACAA------------AATTCCAATTTACTTCGCTTTTGTAAGTGGCTCAAGTCAGAACTGGAGGTCCAAGGAATAGCTTGCTTTATTGCTGACCGAGCTAAGTACTCTGACACTCAGAGCCATGAGATTGCT---GATCGAATTATATGCTCAGCGACCTTTGGTGTTGTGGTTGTCACCAGTTCTAGCTTTCTTAACCATCTCAGTATGGAAGAAATTGTGTTTTTCACTCAGAAGAAAAATCTGATCCCTGTACTGTTTGATACAGATTCAGAAGAA---ATTGCTGGC------CTTCTTGCTCATAGTTCTGATGAT------------------------------------------------------AAGGAATGGAAAGATACAATCCAAGCTTTTCTCAGATCACAT---GAATACAAATTGGAGGCCGATGAGAGTAACTGGCGAAACTGTGTATCAGCAGCTGTTGGGATTTTAAAAACAAAA---CTTGGAAGGAAAAGTGTTTCC---------AAGAGTGAGATACAA------GGTGTT------------------------------------------GAGGAGTTACCATTCCCAAGAAATAGATTGTTTGTTGGAAGAGAAAGGGAAATAATGGAGATCGAAAATTCATTCTTTGGA---TGTGGCGACTTTATAGAACACGACTGTTCC------------------------------------AAGATTAAAGGAGGATCAGATGGAGTATCAGAA---------------------------------------------------------------GGC---TTTGCAGATGAAGAAAGTGATATG------------------------------------------------------ATTAGAACTAGAGGAAGATTCATCAGCTTGGAGATGAGA---------------------------------------------------------------------------------------------------------------------AAGAGCAAGGAGCCT---ACTTTAGAGGCTTGGATTGAACCG------------------------------------------------------GTAATTGGAAAAAGCCCGTCGAAGAGGTCAAAACACAAGAAATCG---AAGAGTGGAAATAACAAGAGCATAAAT---------------------------AGTGTGGTGTGCATAAATGGGGTGTCAGGTACTGGAAAGACAGAGCTAGCTATGGAGTTTGCATACAGATATTTACAAAGATACAAAATGGTCCTATGGGTGGGTGGAGAAGCTCGGTATTTCAGACAAAATATATTGAATCTCTCAGTCAATCTGGGGTTAGATGTTAGTGCA---------GAAGCAGAGAAG---------------------------------GAAAGGGGGAGAATTAGAAGTTTTGACGAACAAGAATATGAAGCATTTCAAAGAGTGAAGAGAGAGCTATTTCGAGATGTTCCATACCTGCTCATTATTGATAATCTTGAAACTGAGAAGGAATGGTGGGAAGGA---------AAGGATCTAAACGACTTGATCCCAAGGAAC------------ACCGGAGCATCTCATGTGATTATTACCACTAGGCTTTCG---AAGGTGATGAGTTTCGAACCAATGCAA---------------------------------------------------CTCCCACCTTTGCCGTCATGTGATGCAATGATTTTAATCAAAGGGAGA------------AAGAAGGACTACAAGACTGAGGAGTTAGAGTTCTTGAGGAGATTTGATGAGAGGTTGGGAAGGTCTAGCTTTGGAATGTGGGTTGTAGGGTCCCTGTTATCTGAGCTT---GCAATTTTCCCAAGTGTACTCTTTGAAGCTGTGAGCAAAGTCTCC------CTTGAAGATGAATCT---CCAAGCCCTTTTTTGAGTGCTATGGATGAACGC---------------------------------------------------------------------------------------------------------TTCTGTAAGAACAATAATTTTCTGATGAAAATCTTGAATTTTTGCTTCTCTGTCTTGGAACAAACCAGCATCAGA---------AGGAAT---CTCCTTGCCTCAAGAATGCTTCTTGCTGGAGCTTGGTTTGCCCCTGCACCCATTTCAGCCAATCTTCTTGCTGCTGCAGCTAAAAGCATTCCT---------------TCCACCAGAAACCGATTGAGGAAGTGGACAAAGTGTTTGTGTATCGCCTTCTGTTGT---------------------TGCTCT---GGTTGTTGTTCA---------TCC---CAAACTCGAAAGCGCGAAGTGGAC------------------TCAGCTCTTCTACTTGTAAAACTAGGCCTAGCAAAAAGAACAACC------------------------AAACAACCA---------------------GGATGTTGGATTCAACTCCACCCCATTACACAATTATTTGCTAAAAGG------AAAGGAGGCCTACAAGCTGCCAAGGCAACAGTT---------------CAAGGGGTGAGAAGGATT---------GGA---AATCCAGTGGTAAATGCTGACCACCTCTGGGCTTCCGCTTTTCTTGTGTTTGGTTTCAAATGT------GAGCCCCCATTTGTCCAG---TTGAAGGCAATCGACATGGCTCTCTTCATCAAGAGGACAGCTCTTCCTCTAGCAATTCATACTTTCACAACATTCTCGCGGTGCACTTCGGCATTGGAGCTTCTGAAGGTATGCACAAATGTCCTTGAAGATGCCGAGAAGTCATTCGTGTCCCAGATACAGGACTGGCATCAT---------------------------------------------GGT---TCATTATGCTGGAAAAAG---------------AAATTACAGTCA------------------------------------------------------AACCAACGGGTGGATGAGTATGTATGGGAGGACGTCACATTGCTGAAGGCATCATTGCTTGAAACCAGAGCGAAGCTGCTGTTGAGAGGTGGACATTTTGACAGTGGTGAAGAGCTCTGCAGGACATGCATTAGTATCAGGACAGTAATGCTTGGCCAT---------------------------------------------------------------------------------------------------------------------------------------------------------------------------------------------------------------AATCATGCACAGACA---------------------------------------------------------TTAGCAGCTCAAGAAACACTCACCAAGCTGGTGAGATATAGGAGCAAAATGTGA-----------------------------------------
>Mimulus_guttatus_Migut.H01708.1
---------------------------------------------------------------------------------------------------------------------------------------------------------------------------------------------------------------------------------------------------------------ATGGGTGAAGAAGCAGAAATCCCC------------ACCGTTGATTATGAC---------------------------------ACCAAGTCACTTACGGTGAAGATATCTAATTCCGGCAAGGAAACTCTCGCCGGCAACTCGTTGACGAAGAAC---------------------------------------------------------------------------------CCATCGGCGAATTCGTCTCCGTACAACTCCCCA---------------------------------------------------------------------CTTATCTCCCCTCCTTCA------------TCAGCCTTCGTT------------TCGGCATTGCAATCACCTTACATTTCTCCAAGGGCTACCGTC---------------------------------GCCACCACCGCCGGAGCCGGA------------------------------------GCC---------------------------------GGAGCCGGAAACCCTTCCGACGAAAGTCCAACTCCGGCGACCACACTCACCCACCCCTCCTATCCGGTTTCC---------------TCCGACGATGTCCCCAGCACGTCCTACAAC---------------------------------------------------------------------------------------------------------------------------------------------------------ACCCCACCGCCGGAG---------------------------------------------------------------------------------AAGCTCAAGATCGTCACTTGCGTTCCGGGTCCGGGTCCGGGTCCGGGCCAGGAAAATGCGGGCCGGATTTCGTTCTCGTTTCCCGCCCCTCGAATCTCGTTCGCCAAGGGCGGGTACGCC------------------------------------TCTTCTCCCGCCGGCGCCGCCGCCGCC---------GCCGCGAACGCGAAGCTGAGGAGCTGCGACGTGTACGTGGGCTTTCACGGCCAG---------------AACCCTAACTTATCTCGGTTCTGCAAATGGCTGAAATCGGAGCTCGAGATACAGGGCATCGCCTGCTTCGTCGCCGACAGAGCAAAGTACGCCGACAACCAGAGCCACGAAATCGCC---GACAGGGTTATCTGCTCCGTCGCCTACGGTGTCGCGGTGGTCACAAACCACAGCCTCCTCAACCACCTCAGCTTAGAAGAAATCAGATTCTTCGCCCAGAAAAAGAATCTAATCCCATTATTTTTCAACACCGACGCCGACGAA---ATCACCACC------CTCTTCAACCCAAACGGAGACAATAACAAC------------------------------------------------AAGGAGTGTAAAGAAGCACTCGACGGACTAATGAAATGCCAC---GAGTTCAAATTAGAAGCCGATGAGGGAAACTGGAGAAGCACCGTATCAAGAACCGCCGCCATATTGAGGGGCAAA---CTCGGAAGAAAGAGCGTCGCC---------GAAAAGGAAATCAATGCACACACA------------------------------------------AACGAAGAACTACCCTTTCCTCGAAACAAGAATTTCGTCGGCAGGGAGAAAGAAATTACAGATATCGAAACTGCATTTTTCGGG---TGTGGAGATTATTTCGAGCAAGAATGTAGTAGAATTACG---------------------GTCCCGACCGTTAAAAACGTGACACCTGGACAATCC---------------------------------------------------------------------------------GACGACGGAGAAAGC------------------------------------------------------GAAGTCGGA---GGCAAATACATTAGTTTGGAACCG---------------------------------------------------------------------------------------------------------------------------AATTTAGAGGCG---TGGGTTGAGCCAGCAATTGGA------------------------------------------------------------------AGAAACTCTCTCAAAAGGGCTAAATACAAGAAATCG---AAAAGTGGGAAGTACAAGAGCTTTGGTAGC------------------------AGCATTGTGTGTGTAACCGGTTCACCGGGAGTTGGAAAAACCGAGCTGGCTTTGGAATTCGCTCACCGATTCTCGCAGAGGTACAAGATGGTTTTGTGGGTGGGCGGGGAATCTCGGTATTTCAGGCAGAATATACTGAACATATCTCTCAACATGGGATTGGATGTGAGCGCG---------GACGAAGAGAAG---------------------------------GAGAGGGGTAGGATCCGTAATTTCGACGAACAAGAATCGGAAGCGTTCAAAAGGGTTAAAAGGGAATTGTTTCGCGAGATGCCCTATTTACTCATAATCGACAATCTTGAAACCGAGAGGGAATGGTGGGAAGGT---------AAAGACCTACACGATTTAATACCAAGAAAC------------ACGGGCGGGACCCACGTGATCATTACAAGTAGGCTCTCG---AGAGTGATGAGCATCGATCCGATGCAT---------------------------------------------------CTTCAGACACTGCCTTTGCCCGAAGCAACAACACTGATCAAAGGGAGACGG---------AAAAGGGAATATCCGGATGCTGAGCTGGAATTTCTCGGAAAATTCGACGAGAAATTGGGTCGATCGAGTTTTGGCTTAAATGTGATAAGCTCGTTGCTTTCGGAACTC---GGAATATCACCGTCTGCTTTGTTTGAGGCGGTGAACCAGGTTCAG------TACGATGAAACGATA---AACTGCTTGAGTTTGAGCAGTTCAGAGCAGCAA---------------------------------------------------------------------------------------------------------TTCTGCAGGACAAGCCCTTTCCTAATGAAGGTCTTGTCCTTTTGCGGTGATATATTACAGCAAGTCAACGGCAAT---------GGGAAC---ACTCTTGCTTCAAGAATGCTTCAAGCTGGAGCATGGTTTGCACCTGCACCAGTTCCAGCAAATTTATTAGCTACAGCAGCAAATAATGTACCG---------------AAAACCAGAAACAAACTGAAAAGTTGGACAAGATTCTTAAAGCTCACAATCAGTTGC---------------------TGC---TCAGGTTGTCTGTCA------------AACCAATCATGGAAGAGCGAAGAAGAA------------------TCGGCTCTTCTCTTAGTACGGCTCGGTTTAGCCCGGAAAGTCAACATACAACAA------------CAACAACAGCAA---------------------GGGTGTTGGATTCAATTCCACCCCATAACTCAGATATTCGCGAAATCG------AGATTCGGACTAACCGCAGCAAAAGCAGCCGTT---------------CAAGGAGTGAGGAAAATC---------GGG---AATCCGTCGCTGAATTCGGACCACTTATGGGCATCGGCTTTTCTCGTATTCGGATTCAAATCA------GACCCTCCTGTCGTGCAG---CTCAAAGCCACCGACATGGTTCTGTTCATCAAACGAACGGCTCTCCCGTTAGCAATACAGTCGTTCACGAATTTCTCGAGGTGCAACTCGGCTTTGGAGCTTCTGAAAGTCTGCACGAACGTCCTCGAGGAAGTGGAGAAATCGTTCGTTTCTCAAATACAGGACTGGTGCCAC---------------------------------------------CACGGATCCCTGTGCTGGAAGAAG---------------GCGATTCAGTCG------------------------------------------------------AATCAGAGGGTGGACGAGTACGTTTGGCAGCAGGTGACTTTGCTGAAGGCGACGTTGCTGGAAACTAGGGCGAAGCTGCTCCTGAGAGGCGGGTGTTTCGATAACGGGGAGGAGCTCTGCCGGACCTGCATCAGCATTAGGACGGTGATGCTAGGGCAT---------------------------------------------------------------------------------------------------------------------------------------------------------------------------------------------------------------AACCACGGCCAGACT---------------------------------------------------------TTGGCTGCGCAGGAAACTTTGGCTAAGTTAGTCAGAATGAGAAGCAAGATATGA-----------------------------------------
>Solanum_lycopersicum_Solyc07g066180.2.1
------------------------------------------------------------------------------------------------------------------------------------------------------------------------------------------------------------------------------------------------------------------ATGGATGAAGTGGAAATTCCT------------GTTGTTGAT---------------------------------------ACTCAATCCCTTACTATCAAGATTGCAAATTCAGGTCAGCAGAAATTGACA------------------------------------------------------------------------------------------------------------GCAACATCATCTGCATATAACTCACCTTCT------------------------------------------------------------------CTCATTTCTCCTCCATCT------------TCTGCATTTGTT------------TCAGCATTACAATCACCTTACATTTCTCCAAGAGCCACTTTA---------------------------------GTTCCAAAT---------------------------------------------------------------------------------------------TCAAATCAAGAAACTCCCATTGTTCCTCTTACCTCAGTTGTCCATCCATCCCCACCAGTCTCATACTGCGGCTCGCAATCTGATGATGTTCCCAGCACCTCCTAC------------------------------------------------------------------------------------------------------------------------------------------------------------ACTCCACCACCAGAAAGA------------------------------------------------TATGATTTTTCTGATGATCCTACAGACACAAAGCTCAAGATTGTCACCTGTGTCCCAGTTTCAGGACCG------------GAAACCGATCCCAGGATATCATTTTCTTTCCCTGTCCCTCGAATTTCGTTTGCCAAGGGG------------------------------------------------------------TCGGTTTCACCT---------GCTTCCAATGCTAAACTTAGGAGCTGTGATGTGTATATAGGATTCCATGGTCAG---------------AACCCGAATTTAGTACGCTTCTGTAAGTGGCTCAAATCAGAACTTGAGCTTCAGGGAATTGCTTGTTTTATTGCTGATAGAGCAAAGTATGCAGATAATCAGAGCCATGAGATTGCT---GACAAAGTTATATGCTCAGTCACCTTTGGTGTCATAGTTGTCACTGGTTGTAGCTTCTCCAACCATCATAGCTTGGAGGAAATAAGATTCTTCGCGCAAAAGAAGAACTTGATTCCTTTGTTCTTTAACACAGATGCCAACGAA---ATTGCTAGT------CTTTTTAACCACAATGGTGATACC------------------------------------------------------AAGAAATGTAAAGAGGCACTGGATGTAATACTAAAGTGCCAT---GAGTTTAGATTGGAGACAGATGAGAGTAATTGGAGATCTTGTGTGTCGAAAGCAGCTGGGATATTAAGGGCCAAG---CTTGGTAGGAAAAGTGTTGTA---------GAAAAGTGT------ACAGAAGGT------------------------------------------TTTGAAGAGTTGCCCTTCCCAAGGAATAAAAGTTTTGTGGGAAGAGAGAAGGAAATTATCGATATAGAGACGACTCTTTTTGGC---TGTGGCGATTCTTTCGAGCAAGAAAGTGTT------------------------------GTCCCGAGTGCCAAAGGAGGAACACCAGGACAATCTGAA---------------------------------------------------------------GGT---CTGGCTGATGATGAAAGTGAAGCT------------------------------------------------------GTTGTTGGCAGAGGCAAATACATAAATCTAGAGCTAGGA---------------------------------------------------------------------------------------------------------------------AAGAACAAGGAAACA---AATAAAGAAGCTTGGGTTGAA------------------------------------------------------------------CGAAATTCGCTGAAGAGACCCAAGTACAGAAAATCA---AGAAGTGGTAAGGATAAGAACTTGAGTATG------------------------AGTGTTGTATGCATAAATGGGTTGGCTGGTGTTGGAAAAACGGACCTCGCTTTGGAATTCGCTTACAGGTATTCACAGAGATACAAGATGGTCTTGTGGGTAGGGGGTGAAGCTCGCTATTTTCGACAGAACATATTGAACTTGTCTTTAAATTTGGGACTGGATGTGAGTGCA---------GATGCAGAGAAG---------------------------------GAAAGAGGGAGGATAAGGAGTTTTGATGAGCAAGAATCAGAAGCATTCAAGAGAGTTAAAAGGGAGATGTTCCGCGACATGCCATATTTACTAATTATAGACAATTTAGAGACTGAGAAGGAGTGGTGGGAAGGG---------AAGGATCTTCATGATTTGATACCAACTAAC------------ACTGGTGGTACCCATGTAATTATCACAACACAACTCAGC---CGGGTAATGAACTTTGATCCGTTGCAG---------------------------------------------------CTGCAGCCATTGTCCACACCTAATGCCATGATATTGATAAGGGGAAGACGT---------AAAAAGGAGTATCAGGCTGGTGAGGTAGAATTCCTCCATAAATTTGATGAGAAATTGGGAAGGTCTAGTTTTGGTCTGTGGGTGGTTGGGTCGTTGCTATCGGAGCTT---GCAATACTGCCATCTGCTCTATTCGAAGCTGTGAATCAGGTTCCA------GTTGAAGAAACTGCA---AGTTGCTCTAATCTATCCATTCCACATCAACAA---------------------------------------------------------------------------------------------------------TTCTGTAGAGACAATCCATTTTTAATGAAAACATTGGTTTTTTGTACAGCCCTCTTGCAGCAAAGCAACGATAGC---------AGGGAC---TCTGTTGCTTCAAGAATGCTTCAGGTAGGAGCATGGTTTGCTCCAGCACCCATCTCGGTGAATTTACTGGCAGCAGCTGCAAAGAAAATTCCT---------------GTAAACAGAAACAGGTTCAAAAAGTGGACTAAATGCATGAAAGTTGCTCTATGCTTC---------------------TACTCAGGCCAGTGCCTGACA------------AGCCAAGCATGGAAGAGCGAAGAGGAA------------------TCAGCACTGCTACTAGTAAAACTTGGTTTGGCACGAAAAGCCAAC------------------------AGGCAAACA---------------------GGATGCTGGATCCAATTCCATCCCATCACACAGATTTTTGCGAAAAGG------AAAGATGGACTAGTTGCTGCTAAAGCCAATATT------------------------------------------------------CAAGTCTGA--------------------------------------------------------------------------------------------------------------------------------------------------------------------------------------------------------------------------------------------------------------------------------------------------------------------------------------------------------------------------------------------------------------------------------------------------------------------------------------------------------------------------------------------------------------------------------------------------------------------------------------------------------------------------------------------------------------------------------------------------------------------------------------------------------------------------------------------------------------------------------------------------------------------------------------------------------------------
>Solanum_tuberosum_PGSC0003DMT400096975
------------------------------------------------------------------------------------------------------------------------------------------------------------------------------------------------------------------------------------------------------------------ATGGATGAAGAGGAAATTCCT------------GTTGTTGAT---------------------------------------ACTCAATCCCTTACCATCAAGATTGCAAATTCAGGTCAGCAAAAACTGACA------------------------------------------------------------------------------------------------------------GCAACATCATCTCCATATAACTCACCTTCT------------------------------------------------------------------CTCATTTCTCCTCCATCT------------TCTGCATTTGTT------------TCAGCATTACAATCACCTTACATTTCTCCAAGAGCCACTTTA---------------------------------GTTACAAATCCA------------------------------------------------------------------------------------ACTCAAGAAAATCAAGAAACTCTCATTGCTTCTCTTACCTCAGTTGTCCATCCATCCCCACCAGTCTCATACTGCGGTTCGCAATCTGATGATGTTCCCAGCACCTCCTAC------------------------------------------------------------------------------------------------------------------------------------------------------------ACTCCACCACCAGAAAGA------------------------------------------------TATGATTTTTCTGATGATCCTACAGGCACAAAGCTCAAGATTGTCACCTGTGTCCCAGTTTCAGGACCG------------GAAACCGATCCCAGGATATCATTTTCTTTCCCTGTCCCTCGAATTTCGTTTGCCAAGGGG------------------------------------------------------------TCAGTTTCACCG---------GCTTCCAATGCTAAACTTAGGAGCTGTGATGTGTATATAGGATTCCATGGTCAG---------------AACCCGAATTTAGTACGCTTCTGTAAGTGGCTCAAATCAGAACTTGAGCTTCAGGGAATTGCTTGTTTTATTGCTGATAGAGCAAAGTATGCAGATAATCAGAGCCATGAGATTGCT---GACAGAGTTATATGCTCAGTAACCTTTGGTGTCATAGTTGTCACTGGTTGTAGCTTTTTCAACCATCTTAGCTTGGAGGAAATAAGATTCTTCGCGCAAAAGAAGAACTTGATTCCTTTGTTCTTTAACACGGATGCCAATGAA---ATTGCAAGT------CTTTCTAACTGTAATGGTGATACC------------------------------------------------------AAGAAATGTAAAGAGGCACTGGATGTAATACTTAAGTGCCAT---GAGTTTAGATTGGAGACAGATGAGAGTAATTGGAGATCTTGTGTGTCGAAAGCAGCTGGGATATTAAGGGCCAAG---CTTGGTAGGAAAAGTGTTGTA---------GAAAAGTGT------ACAGAAGGC------------------------------------------TTTGAAGAGTTGCCCTTTCCAAGGAATAAAAGTTTTGTGGGAAGAGAGAAGGAAATTATCGATATAGAGACGACTCTTTTTGGC---TGTGGTGATTCTTTCGATCAAGAAAGTTCT------------------------------GTCCCAAGTGTCAAAGGAGGAACACCAGGACAATCTGAA---------------------------------------------------------------GGT---CTGGCTGATGATGAAAGTGAAGCT------------------------------------------------------GATGTTGGCAGAGGCAAATACATAAATCTAGAGCTAGGA---------------------------------------------------------------------------------------------------------------------AAGAACAAGGAAACA---AATAAAGAAGCTTGGGCTGAA------------------------------------------------------------------CGAAATTCGCTGAAGAGATCCAAGTACAAAAAATCA---AGAAGTGGGAAGGATATGAATTTGAGAATG------------------------AGTGTTGTATGCATAAATGGGTTGGCTGGTGTTGGAAAGACGGACCTCGCTTTGGAATTCGCTTACAGGTATTCACAGAGATACAAGATGGTCTTGTGGGTAGGGGGTGAAGCTCGCTATTTTCGACAGAACATATTGAACTTGTCTCTAAATTTGGAACTGGATGTGAGTGCA---------GATGCAGAGAAG---------------------------------GAAAGAGGGAGGATAAGGAGTTTTGATGAGCAAGAATCGGAAGCATTCAAGAGAGTTAAAAGGGAGATGTTCCGCGACATGCCATATTTACTAATTATAGACAATTTAGAGACTGAGAAGGAGTGGTGGGAAGGG---------AAGGATCTTCATGATTTGATACCAACTAAC------------ACTGGCGGTACCCATGTAATTATCACAACACAACTCAAC---CGAGTAATGAACTTTGATCCGTTGCAG---------------------------------------------------CTGCAGCCATTGACCACACCTGATGCCATGATATTGATAAGGGGAAGACGT---------AAAAGGGAGTATCCGGCTGGTGAGGTAGAATTCCTCCATAAATTTGATGAGAAATTGGGAAGGTCTAGTTTTGGTCTGTGGGTGGTTGGTTCCTTGCTATCGGAGCTT---GCAATATTGCCCTCTGCTCTATTCGAAGATGTGAATCAGGTTCCA------GTTGAAGAAACCACA---AGTTGCTCTAATCTATCCATTCCACATCAACAA---------------------------------------------------------------------------------------------------------TTCTGTAGAACCAATCCATTTTTAATGAAAACATTGATTTTTTGTACAACCCTCTTGCAGCAAAGCAGCGATAGC---------AGGGAC---TCCGTTGCTTCAAGAATGCTTCAGGTAGGGGCATGGTTTGCTCCAGCACCCATCTCGGTGAATTTACTGGCAGCAGCTGCAAAGAAAATTCCT---------------GTAAACACAAACAGGTTCAAAAAGTGGACTAATTGTATGAGAGTTGCTCTATGCTTC---------------------TACTCAGGTCACTGCCTCACA------------AGCCAAGCATGGAAGAGCGAAGAGGAA------------------TCAGCACTGCTACTAGTTAAACTTGGTTTGGCACGAAAAGCAAAC------------------------AGGCAAACA---------------------GGATGCTGGATCCAATTCCATCCCATCACGCAGATTTTTGCGAAAAGG------AAAGATGGACTAGTTGCTGCTAAAGCCAATGTT---------------CAAGGTGCAAGGAAACTT---------GGA---AACCCGGTAACAGATTCTGACCATCTTTGGGCATGTGCTTTCCTTGTGTTTGGTTTCAAGTCC------GAACCACCAGTTGTTCAG---CTCAAGGCGATGGACATGGTTTTCTTCATCAGAAAAACAGCTCTTCCTTTAGCAATCAGTGCCTTCACAACATTCTCAAGATGCAACTCGGCCTTAGAACTCTTGAAGGTCTGCACAAATGTGCTCGAAGAAGCAGAGAAGTCATTTGTTTCTCAAATACAGGATTGGTGCCAC---------------------------------------------GGA---TCTCTCTGCTGGAAAAAG---------------AAGCTTCAATCT------------------------------------------------------AACCAAAGAGTGGACGAGTATGTTTGGCAAGAGGTGACATTATTGAAAGCTACCCTACTGGAAACTAGAGCAAAGCTGCTACTAAGAGGAGGTCATTTCGATAGCGGAGAGGATCTTTGCAGAACCTGCATTAGTATCCGAACCGTAATGTTGGGTCAT---------------------------------------------------------------------------------------------------------------------------------------------------------------------------------------------------------------AACCATGCTCAAACT---------------------------------------------------------TTGGCTGCTCAACAAACATTAGCCAAATTAGTAAGGATGAGGAGCAAAATATGA-----------------------------------------
>Amaranthus_hypochondriacus_AHYPO_000273-RA
------------------------------------------------------------------------------------------------------------------------------------------------------------------------------------------------------------------------------------------------------------------------------------------------------------------------------------------------------------ATGGTGAATGATTGCAAAACACAACAATCATCT---------------------------------------------------------------------------------------------------------------------------------GAATATAATTCACCTTGT------------------------------------------------------------------CTAATATCTCCTCCATCT------------TCAAAATTTGTC------------TCAGCCAATCAATCTCCTTACATTTCTCCAAGAACATTGAAT---------------------------------CCAAATCCTCTTCCT------------------------------------------------------------------------------------------------AATGATCAGGAGCCACTGCAGACTGATCTTTCTCTTCCTGTAAGCCTCCCGGTAAGCTCTTATTCTCAATCTGAGGACATTCCTAGCAGTTCTTACACT---------------------------------------------------------------------------------------------------------------------------------------------CCT------GTAGTTCTAGAAACTTCTGAT------------------------------------------------TTTGATTTCTCAGATGATGGAAATCTTAAACTTGTGGGTCCTAATCTATCAGAACCCATTACCAATACTTCCACAGGAACAAATATTTTACCTAGAATCTCATTTTCATCCCAAGTTCCTAGACTTTCCTTGGCTAGACCA------------------------------------------------------------------TCT------------GCACTTAATGCTAAGTTAAGAAGCTGTGATGTGTTTATAGGGTATCACGGGCAT---------------GATACTAATCTTGCCCGATACTGTAAGTGGCTTAAGTCGGAGCTCGAGCTCCAAGGCATAGCTTGTTTTCTTGCTGATAGAGCAAGGTATGCAGACACTCAGAGTCATGAGATTGCT---GATAGGGTTATTTGCTCGGTCAGTTTTGGGATTGTTGTGATCACAACTACTAGTTTGAATAACCCTTTTAGTATGGAGGAGGTTAGATTCTTTGCACATAAGAAAAACTTGATCCCCATGTTTTTTGACTCGAAATCGATGGAG---GTTGTTGTT------GCTCGTATTGGTGACAAGTCTGACGAC---------------------------------------------------AAAGAGTATAGCGAGGCGATTGAAGGGATACTAAAATACCACCATGAGTTGAAACTTGAAGCTAAGGATGGTGATTGGAGAAGTTGTATCTTGAAAGCTACCGGCTTATTGCGTTCAAAG---CTAGGACGACAGAGTGTCGCG---------GCTAAGGATTTGCGAAAAGAAGGGTTA---------------------------------------GTGATGGAGTTACCGTTCCCTAGGAATCCGAAGTTTGTAGGGAGACATGAAGAAATGAAGAAGATGGAAGATGCATTTTTTGGTAATAGAGAATTGTTTTCTCTTTCG---------------------------------------------ATTTCTGGGAGAAAATGTGAAGGATTTTCA---------------------------------------------------------------------------GACGAGAAGGAAACTGAT------------------------------------------------------------------------------------------------------------------------------------------------------------------------------------------------------------------------------------------------------------------------------------------------------------------------------------AGGGAAAAGAGGCATAAGTACAAGAAATCT---CGAAGTGGAAAGGAAAATAGGCCAACGAGT------------------------AGTGTAATATGTATAAGTGGACTTCCGGGTGTTGGCAAAACGGAACTTGCTTTAGAATTTGCCTATAAATATTCACATAGGTACAAAAGGGTGCTTTGGGTTGGTGGTGAAGCTAGATATCTAAGGCAAAACATATTGAATCTCTCAATGAATCTTGGGATGGATGTGAGTGCT---------GATCCCGAGAAG---------------------------------GACAGAGGCAGAATTCGAAACTTCGAGGAACAAGAATACGAAGCGTTTAAGAGGATAAAACGAGAGTTGTTTCGAGACATTCCATATTTGATCATCATAGACTATCTGGAGACCGAGAATGAATGGTGGGAAGGG---------AAGGATTTGCACGATTTCATCCCAAGAAGC------------ACCGGAGGAACTCATGTTATTATCACAACGAATTTGTCT---AAGGTAATGAATTTTGATGTAATTTAC---------------------------------------------------CTTGATACAATGCCTTTATCTGATGCAATGATGCTTATACGAGGAAAACGAACA------ACGAAAGAGTATCCTGACGAGGAATATGAATGTCTAAAGAAGTTCGAGGAAAAGTTAGGAAGATCAACATTCGGTATGTCACTTGTCGATTCACTATTAACCGAGCTT---TCTATTACTCCGTCTGTTCTTTTTGAGCTTGTTCAAGAGGTTACA------TTACAAGATATGCCT---------------------------AATTCTGCT---------------------------------------------------------------------------------------------------------TATTGCGAAAAG---CCTTTCTTGATGAAAATGTTGGGATTTTGCCTTTCGATCTTGGATAAAACCGCTCTTAAG---------AAGAAC---TGTTTAGCCTCGAGAATGGTTCTTGTTGGTGCATGGTTTTCCCCATCACCGATATCAGCAAACTTACTAATCACAGCAGCACAGCATATACCT---------------GTTGCACACAATAAGCTGCAGAAATGGACCGAATGTCTACACTTAGGATCGTTTCTC---------------------TATGGTTGTTCGTTTATGGCT---------------AGAACATGGAAGAAAACCGAAGAA---------------GAATATGCCCTTCTTCTAGTAAGACTCGGATTAGCTAGAAAAGTCATG------------------------TATCAGTCG---------------------GGATTATGGATACAATTCCATCCCATTACCAGAATATTCGCGAGAACAAGAACAAAAGAAGCAGAACGAGCCATCCAAGCAACAATA---------------TTTGCCACAATGAAACTA---------GGA---CAACCATTGCTAAACATCGATCATTTTTGGGCTAATGCATTCGTTGTTTTTGGGTTCAAATCG------GAACCTCCTTTACTCGAG---CTAAAACCAATCGAAACCGTTCAATTCATCAAGAAAACCGCAATCCCATTAGCCCTTTCATCATTCACAAAATTTTCGAGGTGTAATTCTTCCTTAGAACTACTCAAAGTTTCGACAAATTTACTCGAAGATTTAGAGAAATCATTTGTTACCCAAGTTCAAGATTGGCAT------------------------------------------------AATGGATCATTTTGTTGGAAAAAGAAC---------TTGAAGATCAAGTCTAAT------------------------------------------------------AAGAAAGTGGATGAGTATGTATGGGAAGAAGTGACTTTACTTAAAGCTACATTGCTTGAAACTAGAGCTAAATTGTTGCTTAGAGGTGGGTATTTTGATTGTGCTGAGGAACTTTGTAGAACTTGTATAAGTATTAGGACTGTTATGTTAGGGCAT---------------------------------------------------------------------------------------------------------------------------------------------------------------------------------------------------------------AATCATGCACAAACT---------------------------------------------------------TTGATTGCTCAAGAGACTTTGGCTAAGTTAGTTAGATTAAGGAGCAGAATTTGA-----------------------------------------
>Kalanchoe_marnieriana_Kalax.0095s0034.1
---------------------------------------------------------------------------------------------------------------------------------------------------------------------------------------------------------------------------------------------------------------------------------------------------------------------------------------------------------------ATGGTTGATTTG---------------------------TCAGCTCAGTCATCC---------------------------------------------------------------------------------------------------------CCATACTATTCTCCT---------------------------------------------------------------------CTCATTTCTCCACCATCA------------TCTGCATTTGTT------------TCTGCCCTGCAATCCCCTTACATATCTCCAAGAGCCACGCTA---------------------------------CCCCCACCAGAC---------------------------------------------------------------------------------------------------GACACCATCAACCAAACACAAGCTGCCGCCGCCGCAGATGCCTTACTGCAACCCAACTGCGGCTCACAATCAGAGGACATTCCTAGCAGCTCCTAC------------------------------------------------------------------------------------------------------------------------------------------------------------ACGCCCCCAACCGATACG------------------------------------------------TATGAGTATTCTGATGACCCCGCTGATCCAATGCTTAAATACGCGGACCGTTTCCAAGTTCCAGATTCA------------ACACTTATTCCTAGAGTCTCATTCTCATTCCCTGTCCCCCGAGTTTCTTTTGCTAAGGGC------------------------------------------------------TCCATTTCCCCTCCGACT---------GCTAATGCTAATAAGCTCAGGAGCTGTGATGTCTTCATTGGCTTTCATGGCCACAATAAT---------AATCCCAACTTGGGACGCTTTTGCAAGTGGATGAAATCTGAGCTTGAGATTCAGGGCATTGCTTGCTTTGTTGCTGACAGAGCAAAATACACTGACAATCAGAGCCATGACATTGCT---GATCGAGTTATCTGCTCAGTAAATTATGGCATTGTGGCCATCACAGCTTCCAGCTTTCTCAACCCCTTCAGCATTGAGGAGATTAGATTCTTTGGCAAAAAGAAGAACTTGATCCCTGTGTTCTTTGATGTCAATCCTGGTGAC---ATTGTGGGT------CTAACCACCACCAACAACGACTCC------------------------------------------------------TCCGTCGATGGTGAATGCATCAATGCGCTAATCAAGTCTCAT---GATTTTAAGCTGGAAGCTTATGATGGGAATTGGAGAGGGTGTGTAGCAAAGGCTGTTGCCATTTTGAGAGGTAAA---CTTGGAAGGAAGAGTGTTGTG---------GAGAAAGAG------GATGAAGGG------------------------------------------TATGAAGAACTGCCATTTCCTAGGAACCGGCTGTTTGTGGGGAGAGAGAAAGAGTTGCAGGAGATGGAAACCTCGTTTTTTGGA------GGCCCTGACCAAGATGGT---------------------------------------TATATGCCAGTCAGCAAGGAAGCATCTGGACAATCT---------------------------------------------------------------GAAGGT---CTGGCAGATGAGGAGAGTGATGTTGGT---------------------------------------------AGTATCAATGGGGGA---------TACATCAACTTAGAGTTAGGG---------------------------------------------------------------------------------------------------------------------AGGGAAAGAGAACCT---AAACTGGAGGCTTGGATTGAACCTGTT---------------------------------------------------TTAACAGGTAGAAGTTCATTCCGACGACCAAAGTACAAGAGGTCA---AAGAGTGGGCGAGACAAGTGCTATGGAAGT------------------------AGCGTAGTTTGCATAAACGGAGTTGCGGGCATCGGAAAGACTGACCTTGCTCTGGAGTTTGCTTACAGGTACTCACAGAGGTACAAGATGGTCTTGTGGGTTGGAGGAGAAACTCGTTATTTTAGGCAGAACCTTCTGAACCTGTCTTTGAATTTGGGTATAAATGTGAGTGCA---------GACTCTGAGAGG---------------------------------GAAAGGGAGAGGATACGCAGTTTTGAGGAGCAGGAATCCGAAGCATTCAAGAGAATTAAGCGTGAGCTTTTTCGTGACATACCTTACTTGCTTATCATTGACAGTCTTGAAAATGAGAAAGAATGGTGGGAGGGG---------AAGGATCTACATGACCTGATTCCAAGAAAC------------ACAGGAGGAACTCACATTATCATCACCACCAGACTGCCC---AAGATAATGAACTTCGACATAATGCAG---------------------------------------------------CTGCCGCCACTGCCTTTGTCTGAGGCTATGGTTTTGATGCGGGGTAGAAGG---------AAAAGGGAATATCCGGAAGAGGAGCTAGTATTCCTGAGAATGTTCGATGACAAATTGAGAAGGCTGACCTTTGGTATGAGTGTTGTTGGATCCTTACTATCTGAGCTT---GCCATATCACCGTCAGCCCTCTTTGAAGCTATAAACCGAATCCCA------TCAACGAATGGTTCT---TTCTGCTCAAGCATTTTGATGTTGGATGAACAG---------------------------------------------------------------------------------------------------------ATTTGGAAAAACAATCCCTTCTTATTGAAGGTTTTGGAATTTTGCGCGGCCATCCTAGAG---ACCAACGGACCA---------CGGAAC---ACAGTTGCTTTGAGAATGGTTCTTGTTGGTGCTTGGTACGCCCCCGCACCCATCTCAGCCAATTTACTAGCTGCTGCTGCTAAGAGCATGCCA---------------CATCCTCGAAACAGTTTTGGAAGGTGGACTAAGTGCCTCAATAATCTTGCAGTATGT---------------------TATGGGTCAAGTTGTTGCTCA------------CATCAGACATGGAAAAGTGAGGAGGAT------------------TCAGCAATGCTCCTGGTTAGGCTGGGACTTGCAAGAAAGGCTAAC---------------------AGGCAAGAGTCG---------------------GGGTGTTGGATTAAATTTCACCCCATAACTCGAACTTTTGCGAAAAGG------AAACCTCATGCTGTATCTACTAAAGCAGCAGTT---------------CAAGGTCTACGGAAACCA---------GGA---TGCACCCCATTTAATTTTGACCATGCGTGGGCTTGTGCATTTCTTGTTTTCGGTTTCAAATCA------GAGCCCCCACTCGTCCAA---CTGAAGCCAATAGACATTGTTGTGTTCATCAAGAAGACGGTGCTGCCATTAGCAATTACTGCTTTTGCAACATTCTCCAGATGCACATCAGCATTGGAGCTCCTAAAAGTATGCACCGACGTTCTTGAGGAAGTAGAAAAATCATTCGTCTCCCAGATACAAGATTGGTGC------------------------------------------------CATGCGTCACTTTGCTGGACGAAA---------------AAGTTACACACC------------------------------------------------------AGTAAAAGGGTGGATGAGTTCTTATGGCAAGAAGTGACCCTGCTCAAGGCAACACTGTTGGAGACTAGAGCGAAGCTGCTATTACGAGGTGGACATTTTGATAGCGGGGAAGAGCTATGCAGAACTTGTATTAGTATCAGAACAGTGATGCTCGGCCAT---------------------------------------------------------------------------------------------------------------------------------------------------------------------------------------------------------------AGCCACTCCCAGACC---------------------------------------------------------TTGACTGCTCAAGAAACACTGGCTAAGTTAGTGAGGTTAAGGAGTAAGATATGA-----------------------------------------
>Kalanchoe_marnieriana_Kalax.0259s0030.1
---------------------------------------------------------------------------------------------------------------------------------------------------------------------------------------------------------------------------------------------------------------------------------------------------------------------------------------------------------------ATGGTTGATTTG---------------------------TCAGCTCAGTCATCC---------------------------------------------------------------------------------------------------------CCATACTATTCTCCT---------------------------------------------------------------------CTCATTTCTCCACCATCT------------TCTGCATTTGTT------------TCTGCCCTGCAATCCCCTTACATATCTCCAAGAGCCACACTG---------------------------------CCCCCACCAGAC---------------------------------------------------------------------------------------------------GACGCCATCAACCAAACACAAGCTGCCGCCGCCGCAGATGCCTTACTGCAACCCAACTGCGGCTCACAATCAGAGGACATTCCTAGCAGCTCCTAC------------------------------------------------------------------------------------------------------------------------------------------------------------ACGCCCCCAACTGATACT------------------------------------------------TATGAGTATTCTGATGACCCCGCTGATCCAATGCTTAAATACGCGGACCGTTTCCAAGTTCCAGATTCA------------ACACTTCTTCCTAGAGTCTCATTCTCATTCCCTGTCCCCCGAGTTTCTTTTGCTAAGGGC------------------------------------------------------TCCATTTCCCCTCCGACC---------GCTAATGCTAATAAGCTCAGGAGCTGTGATGTCTTCATTGGCTTTCATGGCCACAATAAT---------AATCCCAACTTGGGACGCTTTTGCAAGTGGATGAAATCTGAGCTTGAGATTCAGGGCATTGCTTGCTTTGTTGCTGACCGAGCAAAATACACTGACAATCAGAGCCATGACATTGCT---GATCGCGTTATCTGCTCAGTAAATTATGGCATTGTGGCCATCACAGCTTCCAGCTTTATCAACCCCTTCAGCATTGAGGAGATTAGATTCTTTGCCAAAAAGAAGAACTTGATCCCTGTGTTCTTTGATGTGAATCCTGGTGAC---ATTGTGGGT------CTAACCACCACCAACAACGACTCC------------------------------------------------------TCCGTCGATGGTGAATGCATCAATGCGCTAATCAAGTCTCAT---GATTTTAAGCTGGAAGCTTATGATGGGAATTGGAGAGGGTGTGTAGCAAAGGCTGTTGCCATTTTGAGAGGTAAA---CTTGGAAGGAAGAGTGTTGTG---------GAGAAAGAG------GATGAAGGG------------------------------------------TATGAAGAACTGCCATTTCCTAGGAACCGGCTGTTTGTGGGGAGAGAGAAAGAGTTGCTGGAGATGGAAACCTCGTTTTTTGGA------GGCCCTGACCAAGATGGT---------------------------------------TACATGCCAGTCAGCAAGGAAGCATCTGGACAATCT---------------------------------------------------------------GAAGGT---CTGGCAGATGAGGAGAGTGATGTTGGT---------------------------------------------AGTATCAATGGGGGA---------TACATCAACTTAGAGTTAGGG---------------------------------------------------------------------------------------------------------------------AGGGAAAGAGAACCT---AAACTGGAGGCTTGGGTTGAACCTGTT---------------------------------------------------TTAACGGGTAGAAGTTCATTCCGACGACCAAAGTACAAGAAGTCA---AAGAGTGGGCGAGACAAGTGCTATGGAAGT------------------------AGCGTAGTTTGCATAAACGGAGTTGCGGGCATCGGAAAGACTGACCTTGCTCTGGAGTTTGCTTACAGGTACTCACAGAGGTACAAGATGGTCTTGTGGGTTGGAGGAGAAACTCGTTATTTTAGGCAGAACCTTCTGAACCTGTCTTTGAATTTGGGTATAAATGTGAGTGCA---------GACTCTGAGAGG---------------------------------GAAAGGGAGAGGATACGCAGTTTCGAGGAGCAGGAATCTGAAGCATTCAAGAGAATTAAGCGTGAGCTTTTTCGTGACATACCTTACTTGCTTATCATTGACAATCTTGAAAATGAGAAAGAATGGTGGGAGGGG---------AAGGATCTACATGACCTGATTCCAAGAAAC------------ACAGGAGGAACTCACATTATCATTACCACCAGACTGCCC---AGGATAATGAACTTCGACATAATGCAG---------------------------------------------------CTGCCGCCACTGCCTTTGTCTGAGGCTATGGTTTTGATGCGGGGTAGAAGG---------AAAAGGGAATATCCGGAAGAGGAGCTAGTATTCCTGAGAATGTTCGATGACAAATTGAGAAGGCTGACCTTTGGTATGAGTGTTGTTGGATCCTTACTATCTGAGCTT---GCCATATCACCGTCAGCCCTCTTTGAAGCTATAAACCGAATCCCA------TCAACTAATGGTTCT---TTCTGCTCAAGCATTTTGATGTTCGATGAACAG---------------------------------------------------------------------------------------------------------ATTTGGAAAAACAATCCTTTCTTATTGAAGGTTTTGGAATTTTGCACGGCCATCTTAGAA---ACCAATGGACCA---------CGGAAC---ACAGTTGCTTTGAGAATGGTTCTTGTTGGTGCTTGGTACGCCCCCACATCCATCTCAGCCAATTTACTAGCTGCTGCTGCTAAGAGCATGCCA---------------CATCCTCGAAACAGTTTTGGAAGGTGGACTAAGTGCCTCAATAATCTTGCAGTATGT---------------------TATGGGTCAAGTTGTTGCTCA------------CATCAGACATGGAAAAGTGAGGAGGAT------------------TCAGCAATGCTCCTGGTTAGGCTGGGACTTGCAAGAAAGGCTAAC---------------------AGGCAAGAGTCG---------------------GGGTGTTGGATTAAATTTCACCCCATAACTCGAACTTTTGCGAAAAGG------AAACCTCATGCTGTATCTACTAAAGCAGCGGTT---------------CAAGGTCTACGGAAACCA---------GGC---TGCACCCCATTTAATTTTGACCATGCGTGGGCTTGTGCATTTCTTGTTTTCGGTTTCAAATCA------GAGCCCCCACTCGTCGAA---CTGAAGCCAGTAGACATGGTTGTGTTCATCAAGAAGACGGTGCTGCCATTAGCAATTACTGCTTTTGCAACATTCTCCAGATGCACATCAGCATTGGAGCTCCTAAAAGTATGCACCGACGTTCTTGAGGAAGTAGAAAAATCATTCGTCTCCCAGATACAAGATTGGTGC------------------------------------------------CATGCGTCACTTTGCTGGACCAAA---------------AAGTTACACACT------------------------------------------------------AGTAAAAGGGTGGATGAGTTCTTATGGCAAGAAGTGACCCTGCTCAAGGCAACACTGTTGGAGACTAGAGCGAAGCTGCTATTACGAGGTGGACATTTTGATAGCGGGGAAGAGCTATGCAGAACATGTATTAGTATCAGAACAGTGATGCTCGGCCAT---------------------------------------------------------------------------------------------------------------------------------------------------------------------------------------------------------------AGCCACGCCCAGACC---------------------------------------------------------TTGACTGCTCAAGAAACACTGGCTAAGTTAGTGAGGTTAAGGAGTAAGCTATGA-----------------------------------------
>Kalanchoe_marnieriana_Kalax.0046s0099.1
------------------------------------------------------------------------------------------------------------------------------------------------------------------------------------------------------------------------------------------------------------------------------------------------------------------------------------------------------------------------------------------------------------------------------------------------------------------------------------------------------------------------------------------------------------------------------------------------------------------------------------------------------------------------------------------------------------------------------------------------------------------------------------------------------------------------------------------------------------------------------------------------------------------------------------------------------------------------------------------------------------------------------------------------------------------------------------------------------------------------------------------------------------------------------------------------------------------------------------------------------------ATGCCTGGG------------------GCTGGGAGGATCTCCTTTTCGCTTCCAGCTCCAAGGATT------GTGAAGGGC---------------------------------------------------------TCGGTGTCTCCGTCG---------ATGGCCAATGCAAAGCTCCGGAGCTGTGATGTGTATATTGGGTTTCATGGCCAG---------------AACCATAACTTGGGGCGCTTCTGCAAGTGGCTCAAGTCTGAGCTGGAGCTGCAAGGGATAGCTTGCTTCATTGCGGATAGGGCAAAGTACACTGATCATCAGAGTCATGAAATTGCA---GAACGTGTTATCTCGTCAGTCACTCATGGCGTCACAGTGATCACTGCCTCAACCTTTCTGAATCATTTTAGTGTAGATGAGATACGGTTCTTTGCGCAGAAAAGGAACTTGATCCCAGTGTGGTTCGACACTGACCTTCACGAG---ATCATGGAA------ATGGTTAAAAGGAGCTCAGTTGAT------------------------------------------------------AAGGAGTGTCAAGAGGCCATTGATGGGTTAGTCAAGTCCAAT---GAATTCAAGTTGGAAGCGAGCGATGGGAACTGGAGGGGTTGTGTCGGTAAAGCTGCTGGGATTTTGAGGAACAGA---CTAGGGCGAAAGAGTGCAGTG---------CAGATTGAGACTGGA------GGGTTT------------------------------------------GGGGAATTGCCATTTCCAAGGAACAAGCACTTCATTGGAAGAGAGAATGAATTGATGGAGATTGAAGCTGCTTTTTTCGGGTGCAGGGAGTGT---CTAAACAAC------ACAGGTAGTTCA---------------------CTTCAGGTCACCAAAGGAGAAGCGTCAGGACAATCT---------------------------------------------------------------GAAGGA---CTTGCAGATGAGGAAAGTGATACA------------------------------------------------------------------------------------------------------------------------------------------------------------------------------------------------------------------------------------------GCTGCCCCCAGATGGCCAGTC------------------------------------------------------GAACTATTTAAGAGGCTGAAGCACAAGAAATCCAAGGGTCTCAATAACAAGGGCGGCCATAAT---GGAACAAGC------------------------AGCATCATGTGCATCAATGGAGCTCCAGGCATGGGAAAGACAGAGCTAGCATTAGAGTTTTCTTACAGATACTACCAGAGATACAAGACGGTGTTTTGGGTTGGTGGGGAAGCTCGTTACTTTAGACAAAACCTACTAAACCTGTCTCGATATCTCGGGCTAGATCTATGTGCT---------GATCCAGAGAAA---------------------------------GATAAGGGAAGGATTAGGAGCTTTGAAGAACAAGAAATAGAAGCCTTTAAGAGAGTGAAGAGAGAGTTATTCTGTGACATGCCTTACTTGCTTATCATTGATAACCTGGAGAGCGAAAAGGAATGGTGGGAAGGT---------AAAGACTTGCATGACTTGATACCGAGAAAT------------ACAGGAGGAAGTCACATTATCATCACAACCAGGCTTTCA---AAGGTAATGAATTATGATATGCTCCAA---------------------------------------------------CTTCCAGCACTGAGCATCTCCGAAGCAATGATTTTAATTCGTGGAAGAAGG---------AAAAGGGAATACTATAGTGATGAGGTCGAGTTCCTCAGAAGATTTGTCGAGAAGCTAGGACGGCTGAGTTTTGGTCTCTGGCTAGTTGGTTCTCTCTTGTCAGAGTTG---GCTATATCACCCTCAACGCTTTTCAGAGCCATTAGCCAGGTTCCG------CTTGATGAAGATGCA---ATGGACGCTCATATTAACACAAGTGATGATCAG---------------------------------------------------------------------------------------------------------GTCTGCAGGGACAATACTTTCTTAATGAAAGCCTTTTGCTTCTGTTTGGCAATCTTGCAGCAAAAGACTAGAATA---------AGTGAC---CCCCTTGCATTGAGAATGCTCCTTGTAGGGGCCTGGTTTTCTCCAGGGCCCGTATCAGCTAGCCTTCTTGCTGCTGCGGCTGATAGCATTTCT---------------GAAACCAGAAATAGGTTTAAGAAGTGGCGCAGGTGCCTCAGAATGGTCTTTTGT------------------------------GGCCGTTGCTTGTGC---------------CAAACTTGGAAGAATGAAGAGGAA------------------TCTGCCCTTATGTTAGTTAAACTTGGGCTGGCAAGAAGAGCTAAT------------------------CATCAGGCT---------------------GGGTGCTGGATACAGCTCAACCCCATAGCTCAGACCTTTACCAAGAAA------AGGTATGGATTAGCTGGTGCCACTGCTGCTGTC---------------CAAGGCATAAGGATATTC---------GGA---AACCCAGTGGCAGCTTCTCCTCATCAGTGGGCTTCCGTGTTTCTAGTATTTGGGTACAAAATA------GAGCCCCCTCTTGTCCAG---CTACAGGCTATTGATATGATATTATTCATCAAGAAGACAGCAATTCCCTTGGCTATAAATTCCTTCACTGCTTATTCAAGATGCACATCGGCCCTCGAACTATTGAAAGTATGCACAAATGTAGTTGAGGAAGTGGAAAAATCATTTGCATCACAAATACAGGATCAGTGT------------------------------------------------CATGATTCCCTTTGCTGGAAGAAG---------------AAGCTCCAATCA------------------------------------------------------AATCAATGTGTTGATGAGTACGTATGGCAAGAAGTGACCTTCCTTAAGGCTACACTGCTCGAAACCAGAGCAAAGTTGTTACTGCGGGGAGGATACTTTGATGCAGGCGAAGAGCTATGCCGAACCTGTATCAGTATCAGAACAGTGATGCTCGGTGAC---------------------------------------------------------------------------------------------------------------------------------------------------------------------------------------------------------------AATCACCCCAAAACC---------------------------------------------------------TTGGCTGCTCAAGAAACACTAGCAAAGTTAGTGAGGCAGAGGAGTAAAATGTGA-----------------------------------------
>Kalanchoe_marnieriana_Kalax.0050s0004.1
---------------------------------------------------------------------------------------------------------------------------------------------------------------------------------------------------------------------------------------------------------------ATGAACGAGACAGCTCCGTTGATTAAATGTTCCAACAAGGATGGTGGG------------------------------------------------AAGCCAGTGCTTGGAATTTCAGCAGATGATATAAGTAAGTCCTTAACCATCAAGACTGCC---GGT---TCCAGCCTGCTTTCCAGGAAAATCAAAAGCTTGAGT---------------------------------------------GAACTATCTGCCATCAACTCGCCTGCT------------------------------------------------------------------CTCGTTTCTCCACCGTCT------------TCTGCATTTGTG------------TCGGCTTTGCAGTCTCCTTACATATCCCCGCGAGTCACTGGG------------------------------------AACCCCCTCATTGCA------------------------------------------------------------------------------------------------------------GAAGCCTCTGTTTCAGCCAACAGCAACCATCAGTCGTCCAAAGCCGTTTCCCTGTGTGATGATATTCCAAGCAGCTCCTAC------------------------------------------------------------------------------------------------------------------------------------------------------------ACACCCCCAACAGACATT------------------------------------------------TATGAATACTCTGACGACCCAAGTGATCCAAAGATGAGAGTTTTCAAGGATTTGGAAAACATGCCCGGG------------------GCTGGGAGGATCTCCTTTTCGCTTCCAGCTCCAAGGATT------GTGAAGGGC---------------------------------------------------------TCGGTGTCTCCATCG---------ATGGCCAATGCAAAGCTCCGGAGCTGTGATGTGTATATTGGGTTTCATGGCCAG---------------AACCCAAACTTGGGGCGCTTCTGCAAGTGGCTCAAGTCTGAGCTGGAGCTGCAAGGGATAGCTTGCTTCATTGCGGATAGGGCAAAGTACACTGATCATCAGAGTCATGAAATTGCA---GAACGTGTTATCTCGTCAGTCACTCATGGCGTCGCAGTGATCACTGCCTCAACTTTTCTGAATCATTTTAGTGTAGATGAGATACGGTTCTTTGCGCAGAAAAGGAACTTGATCCCGGTGTGGTTCGACGCTGACCTTCACGAG---ATCATGGAA------ATGGTTAAAAGGAGCTCAGTTGAT------------------------------------------------------AAGGAGTGTCAAGAGGCCATTGATGGGTTAGTCAATTCCAAT---GAATTCAAGTTGGAAGCGAGCGATGGTAACTGGAGGGGTTGTGTCGGTAAAGCTGCTGGGATTTTGAGGAACAGA---CTAGGGCGAAAGAGTGCAGTG---------CAGATTGAGACTGAA------GGGTTT------------------------------------------AGGGAATTGCCATTTCCAAGGAACAAGCACTTCATTGGAAGAGAGAATGAATTGATGGAGATTGAAGCTGCTTTTTTCGGGTGCAGGGAGCAT---TTAGAC---------ACAGGGAGTTCA---------------------CTTCAGGTCACCAAAGGAGAAGCGTCAGGACAATCT---------------------------------------------------------------GAAGGA---CTTGTAGATGAGGAAAGTGATACA------------------------------------------------------------------------------------------------------------------------------------------------------------------------------------------------------------------------------------------GCTGCCCCCAGATGGCCAGTC------------------------------------------------------GAACTATTTAAGAGGCTGAAGCACAAGAAATCCAAGGGTCTCAATAACAAC------CATAAT---GGAACAAGC------------------------AGCATCATGTGCATCAATGGAGCTCCAGGCATGGGAAAGACAGAGCTAGCATTAGAGTTTTCTTACAGATACTACCAAAGATACAAGATGGTGTTTTGGGTTGGTGGGGAAGCTCGTTACTTTAGACAAAACCTACTAAACCTGTCTCGATATCTCGGGCTAGATCTATGTGCT---------GATCCAGAGAAA---------------------------------GATAGGGGAAGGATTAGGAGCTTTGAAGAACAAGAAATGGAAGCCTTTAAGAGAGTGAAGAGAGAGCTATTCTGTGACATGCCTTACTTGCTTATCATTGATAAACTGGAGAGCGAAAAGGAATGGTGGGAAGGT---------AAAGACTTGCATGACTTGATACCGAGAAAT------------ACAGGAGGAAGTCACATTATCATCACAACCAGGCTTTCA---AAGGTAATGAATTATGATATGCTCCAA---------------------------------------------------CTTCCAGCACTGAGCATCTCCGAAGCAATGATTTTAATTCGTGGAAGAAGG---------AGAAGGGAATACTCTAGTGATGAGGTCGAGTTCCTCAGAAGATTTGTCGAGAAGCTAAGACGGCTGAGTTTTGGTCTCTGGCTAGTTGGTTCTCTCTTGTCAGAGTTG---GCTATATCACCCTCAACGCTTTTCAGAGCCATAAACCAGGTTCCG------CTTGATGAAGATGCA---ATGGACGCTCATATTAACACAAGTGATGATCAG---------------------------------------------------------------------------------------------------------ATCTGCAGGGACAATACTTACTTAATGAAAGCCTTTTGCTTCTGTTTGGCAATCTTGCAGCAAAAGACTAGAATA---------AGTGAC---CCCCATGCATTGAGAATGCTCCTTGTAGGGGCCTGGTTTTCTCCAGCGCCCGTATCAGCTAGCCTTCTTGCTGCTGCGGCTGAGAGCATTTCT---------------GAAACCAGGAATAGGTTTAAGAAGTGGCGCAGGTGCCTCAGAATGGTCTTTTAT------------------------------GGCGGTTGCTTGTGC---------------CAAACTTGGAAGAATGAAGAGGAA------------------TCTGCCCTTATGTTGGTTAAACTTGGGCTGGCAAGAAGAGCTAAT------------------------CATCAGGCT---------------------GGATGCTGGATACAGCTCAACCCCATAGCTCAGACCTTTACCAAGAAA------AGGTATGGATTAGCTGCTGCCGCTGCTGCAGTC---------------CAAGGCATAAGGATATTC---------GGA---AACCCAGTGGCAACTTCTCCTCATCAGTGGGCTTCCGTGTTTCTAGTATTTGGGTACAAAATA------GAGCCCCCTCTTGTCCAG---CTACAGGCTATTGATATGATATTATTCATCAAGAAGACAGCAATTCCCTTGGCTATTAATTCCTTCACTGCTTATTCAAGATGCACATCGGCCCTCGAACTATTGAAAGTATGCACAAATGTAGTTGAGGAAGTGGAAAAATCATTTGCATCACAAATACAGGATCAGTGT------------------------------------------------CATGATTCCCTTTGCTGGAAGAAG---------------AAGCTCCAATCA------------------------------------------------------AATCAATGTGTTGATGAGTACGTATGGCAAGAAGTGACCTTCCTTAAGGCTACACTGCTCGAAACCAGAGCAAAGTTGTTACTGCGGGGAGGATACTTTGATGCAGGCGAAGAGATATGCCGAACCTGTATCAGTATCAGAACAGTGATGCTCGGTCAC---------------------------------------------------------------------------------------------------------------------------------------------------------------------------------------------------------------AATCACCCCAAAACC---------------------------------------------------------TTGGCTGCTCAAGAAACACTAGCAAAGTTAGTGAGGCAGAGGAGTAAAATGTGA-----------------------------------------
>Vitis_vinifera_GSVIVT01014847001
---------------------------------------------------------------------------------------------------------------------------------------------------------------------------------------------------------------------------------------------------------ATGGTCATGGATGAAGAAGCA------CCACTGTCTGCTGAACTTCCTAAGAAACTCCCAGCTGTTGATTTCTCTGATTCTGGTGATCCAACCAAGTCCCTCACCATCAAGATAGCAAGCTCTAGCTGCAAACCAGGTAAGGAGTTTCTAGCTCCC---------------------CTCATATCTCCAAACATAAAAACCTCA---------------------------------------------GCTGAACCATCACCATACAACTCTCCATCA------------------------------------------------------------------CTCATCTCTCCACCATCA------------TCAGCATTTGTT------------TCTGCTCTGCAGTCACCATACATATCTCCAAGAGCTCAAATC---------------------------------CCCAATCTC---------------------------------------------------------------------------------------------------------CAGGAGAACCCAACTCCAGTTATCCACCCGTCT---CCGCCCATATCA---TACTGTGGTTCCCAGTCTGATGACATCCCCAGC------------------------------------------------------------------------------------------------------------------------------------------------------------------------------------------------------------------------------------------------------------------------------------------------TTTCCAGACCCG---------------GCTCCTCCTAGAATCTCCTTCTCATTCCCAGTCCCTCGAATTTCCTTTGCAAAAGGC------------------------------------------------------------TCTGTTTCTTCG---------GCTTCTAATGCAAAACTCAGGAGCTGTGACGTTTACATAGGCTTCCATGGCCAG---------------AATCCCAACTTGGTGCGCATTTGTAAGTGGCTTAAATCAGAGCTCGAGCTCCAGGGAATTGCTTGCTTTATTGCAGATAGAGCAAAGTATTCAGATAATCAAAGTCATGAGATTGCT---GATCGTGTCATCTGCTCAGTGACGCATGGCATTGTGGTTGTCACTAGTTCTACCTTCCTCAACCATCACAGCCTAGAGGAAATAAGATTCTTTGCTCAGAAGAAGAACTTGATCCCCTTCTTCTTTGGCACAGACCCTGCTGAG---ATCATGAGT------CTTCTCAACCACAATTCAATTGAC------------------------------------------------------AAAGAATGCAAAGAAGCAATTGAAAGATTGATGAAGTCTCAT---GAATTCAAGCTGGAAGCCAGCGAGGGGAACTGGAGAAGCTGTGTATCTAAAGCCGCTGGGATTTTAAGGGCAAAG---CTTGGAAGGAGAAGTGTCGCC---------GAGAAG------------------------------------------------------------------------------------------------------------------------------------------------------------------GAGCAA------GATGGTTCT------------------------GTGCCGATTGTTAAAGGAGGAGCAACTGGGCAATGT---------------------------------------------------------------GATGGT---TTTGCAGATGAGGAAAGCGAT---------------------------------------------GCAGGCACAACTAGAGGAGAG------AAGTATATTAATTTAGAGGTGGGT---------------------------------------------------------------------------------------------------------------------AAGTGCAAGGAGCCA---ACTTTAGAGGCTTGGGTTGAACCA------------------------------------------------------GTAGTTGGAAGAAGCTCATTGAAGAGGCCAAAATACAAGAAATCA---AAAAGTGGAAACTATAAGAGCTTTGGTAGC------------------------AGCGTGATCTGCATTAATGGAGGTCCTGGTGTTGGAAAAACGGAGCTTGCATTGGAGTTTGCTTACAGGTATTCCCAAAGATACAAGATGGTTTTGTGGGTTGGAGGAGAAGCTCGGTATTTTAGGCAGAGTATATTGAACCTATCACTAAATCTGGGATTGGATGTCAGTGCC---------GATGCTGAGAAG---------------------------------GAAAGAGGGAGGATCAGAAGTTTTGAGGAGCAGGAATTTGAAGCATTCAAGAGAGTTAAGAGGGAGCTGTTCCGGGACATGCCTTATTTGCTGATTATCGACAACCTTGAGACCGAGAAAGAATGGTGGGAAGGG---------AAGGATCTACATGATCTAATCCCCAGGAAC------------ACCGGAGGGTCCCATGTGATTGTTACCACCAGGCTTTCC---AAGAAACAATCCTTTTCT------AAT---------------------------------------------------------------GAAAGTTCT---GGGATTTTGCTTCTCTGT---------------------------TTTACAACAAAC------------------AAA---TGGGAAAAGGAACCTCCTTGCCTCTAG--------------------------------------------------------------------------------------------------------------------------------------------------------------------------------------------------------------------------------------------------------------------------------------------------------------------------------------------------------------------------------------------------------------------------------------------------------------------------------------------------------------------------------------------------------------------------------------------------------------------------------------------------------------------------------------------------------------------------------------------------------------------------------------------------------------------------------------------------------------------------------------------------------------------------------------------------------------------------------------------------------------------------------------------------------------------------------------------------------------------------------------------------------------------------------------------------------------------------------------------------------------------------------------------------------------------------------------------------------------------------------------------------------------------------------------------------------------------------------------------------------------------------------------------------------------------------------------------------------------------------------------------------------------------------------------------------------------------------------------------------------------------------------------------------------------------------------------------------------
>Cucumis_sativus_Cucsa.041670.1
---------------------------------------------------------------------------------------------------------------------------------------------------------------------------------------------------------------------------------------------------------------ATGGATTCTGATGGGGTTGAATCAGAATCTACTCCGGCTATTTCC------------------------------------------ACCTGTCTCACCATTAAAATAGCTCCAACTTCCAGTAAACCGCCGGGG------ACGTCTTCC------------------GATTTGGCATTGCCGGAGCTCAAAAGCTCA---------------------------------------------ATCGAATCATCTCCTTATAACTCCCCTTCC------------------------------------------------------------------CTTTTATCGCCGCCGTCA------------TCGGCGTTTGTT------------TCGGCTTTGCAGTCGCCGTACATTTCGCCGAGGGCGGTGGTC---------------------------------CTTAAACCAGAA---------------------------------------------------------------------------------------------------------GAGAAGCCTATTCCGGCGGAGAGCACGGCGGCGCTGACTTGTCATTCACCGCTGGTTTCCCAATCTGAGGATATTCCGAGTAGTTCCTAC------------------------------------------------------------------------------------------------------------------------------------------------------------ACTCCTCCCTCGGACCAA------------------------------------------------TATGAATATTCCGATGACCCTTCTGATTCTAAGGTTCAGTTTGTCGCCTGTGTTCCGGTCCCCGACTCC---------------GCCCCGCCTCGCATTTCGTTCTCCTTCCCCGTTCCTCGGACCTCCTTCGCCAAATGCGGCGGC------------------------------------------------------CCCCTCTCTCCT---------GTTTCCACCTCTAAACTCAGAAGCTGTGATGTCTACATTGGCTTTCATGGCCAA---------------GCTAATGGCTTGATACGCTTCTGTAAGTGGCTCAAATCAGAACTTGAACTTCAAGGAATTGCCTGCTTCATTGCTGACCGGTCCAAGTACTCCGATAACCAAAGCCACGAGATCGCT---GACCGCGTTATCAGCTCAGTAACTTTCGGAGTCGTCGTCCTCACAAGCTCTAGTTTCCATAACCATTTCACCTTGGAGGAGGTGAGATTCTTTGCACAGAAGAAGAACTTGATTCCATTCTTTTTCGACATGGAGTCGTCGGAG---ATCTCAAGC------TTTCTCAACTATAATTCCATGGAT------------------------------------------------------AAAGAGTACAAAGAGACAGTGCAGGGATTGTTGAGGTTCCAT---GAATACAAGTTGGAAGCCAATGAAGGTAATTGGAGAAGCTGTATAGCTAAAGCGGCTGGGATTTTGAGGGGAAAG---CTTGGGAGGATGAGTACT------------GAAAGTGATGTTGAA------AGATAT------------------------------------------GAGGAGCTGCCATTTCCAAGAAACAGATGCTTTTTAGGGAGGGAAAAGGAGATTATGGAAATGGAAGCTACTCTGTTTGGTAATCGAAGCTATCACAAGCAAGAC------GGTACGGTTTCT---------------------ACTCTGATCGTTGAAGGGAATTCCAGCCAGCAATCT---------------------------------------------------------------GAAGGC---TTAGCAGATGAAGAAAGTGAG---------------------------------------------CCCGTTAGTGTGAGGGGAAGT------AGGTTCATCAATTTGGAGATAGGG---------------------------------------------------------------------------------------------------------------------AGGTCTGATAATCCA---ACTTTGGAGACATGGATTGAACCA------------------------------------------------------GTTAAAGGAAGAAATTCATTCAAGAGATCGAAGCACAAAGAAATGGTCAAGAGTGGGAATCACAAGAGCATGAGCAGC------------------------AGCATAGTGTGCATCAATGGAAACCCTGGAATTGGAAAGACAGAACTTGCTCTGGAATTTGCTTATAGATACTCCCAAAGATACAAGATGGTTTTATGGGTCGGTGGTGAAGCTCGGTACTTTCGACAGAATATATTGAACTTATCTTTGAACTTAGGGTTAGACATAAGTGCT---------GATGCTGAAAAG---------------------------------GATAGAGGACGGTTTCGGAGTTTCGAGGAGCAAGAACAAGAGGCATTCAAAAGAGTCAAGAGGGAGCTGTTTGGAGACATGCCATATTTGTTAATCATTGATAATCTTGAGGCAGAAGAGGACTGGTGGGAAGGG---------AAAGATTTGAACGATTTGTTGCCGAGGAAC------------ACCGGAGGATCCCATGTGATCATCACTACGAGACTCTCT---AAGGTGATGAGTTTTCGGATGATTAAC---------------------------------------------------ATTCATCCATTGGCTTTGGCTGATGCAATGGTTTTGATGAGAGGAAGAAGG---------AAGAAAGAATACCCAGCAGATGAATTGGAATATCTGAAGAAGTTCGATGAGAGGCTTGGGAGATTGACATATGGACTTTGGGTGATTGGATCGCTGCTTTGCGAGCTT---GCAATCACCCCGTCTTCTCTTTTTGAAGCTATTGAACAAGTACCC------ATCGATGAATGTTCT---CCCTGCCCTTATATAAGCATAAACGAAGAGCAC---------------------------------------------------------------------------------------------------------TACTGCAAAAGCAATCCCTTCCTGATGAAGATCATTTACTTTTCTTTTTCCATATTGGAGCAAACTAATGGA---------------------CCGTTAGCATCCGGAATATTTCTGGTCGGTGCCTGGCTCGCCCCAGCACCCATCTCAGTGTCTGTACTAGCCACAGCAGCAAAGGATATGGCT---------------GTCTCAAGAAAAGGGTTTAAAATTTGGAGTAAATACTTGAGTTTCATGTTCGGTTGT---------------------TGC---TCCACTTGTTTAGCT------------TCACAAGCTTGGAAGAGTGAGGAAGAA------------------TCAGCTCTTCTTCTGATCAAGTTCGGGCTCGCCCGGAAGGCGAAC------------------------AAGCAAACT---------------------GGTAGTTGGATCCAATTCCATCCCATAACTCAAGTGTTTGCCAAAAGA------AAGGAGGGTTTATCAGCTGCCAAGTCTATAGTT---------------CAAGGGATAAGGAAATGT---------AGTAGTAACACAATGGCAAACTTGGATCATTTATGGGCATCTGCATTTCTCGTTTTTGGTTTCAAATCT------GAACCTCCATTTGTACAA---CTAAAGGCTGTTGATATGGTCCTATACATAAAAAAGGCTGCCCTTCCTTTGGCGATTCGGGCCTTCACAACCTTTTCGAGATGTAACTCAGCACTAGAATTGCTAAAGGTATGCACAAATGCACTTGAGGAAGTAGAGAAGTCATTTGTATCACAAATACAAGACTGGTGT------------------------------------------------GAAGGGTCCTTGTGTTGGAAGAAA---------------AAGTTCCAAGGC------------------------------------------------------TATCAACGAGTTGATGAATACGTGTGGCAAGATGTGACGTTGCTAAAAGCTACATTGCTTGAAACTCGAGCGAAACTACTACTAAGAGGTGGACACTTCGACAGCGCCGAAGAACTATGTAGAACTTGCATAAGTATAAGAACAGTCATGTTGGGACAT---------------------------------------------------------------------------------------------------------------------------------------------------------------------------------------------------------------AACCATGCTCAAACC---------------------------------------------------------TTGGCAGCACAAGAAACGTTAGCGAAGATTGTTCGGCTTCGGAGCAAGATCTGA-----------------------------------------
>Medicago_truncatula_Medtr3g009560.1
------------------------------------------------------------------------------------------------------------------------------------------------------------------------------------------------------------------------------------------------------ATGGAAAGTGATAGAGAGGAATACCAAGGT---------TGTAGCAACCAGATAGGAATCTCTAGTAAC------------------------------AAACTCAAAATCAAGATTGCACCAAGTAGTATCAAGAAACAAGGTGAAGACAATACTTCA------------------AATTTACCTTCACCAAACACAAAAACTTCC---------------------------------------------ATAGAATCATCACCTTATGAATCACCT---------------------------------------------------------------------CTTGTTTCTCCACCTTCA------------TCAGCATTTGTT------------TCAGCATTGCAATCTCCATATATATCTCCAAGAGCCACAATT---------------------------------CCAAACCCT------------------------------------------------------------------------------------------------------------------------ACTACTAGTACTATTACTACATCCACCTTCACCACTACAAATCCTTCCACACCAGAAGATGTTCCTAGTAGTTCCTAC------------------------------------------------------------------------------------------------------------------------------------------------------------ACCCCTCCTTCTGATCCT------------------------------------------------TATGAGTTTTCTGATGACACTTCTGATACAAAACTCAAATTCATGACATGT------GTTCCTGAAACA---------------GTTCCTCCAAGAATTTCATTCTCATTTCCAGTTCCTAGGGTTTCATTTGCAAAAAGC---------------------------------------------------------TCTGTTTCCCCTGCT---------ACCACTAACTCCAAACTTGGAAGCTGTGATGTCTACATTGGATTCCATGGACAA---------------AATCCGAGTCTTATTCGCTTCTGCAAGTGGCTTAAATCTGAGCTTGAGCTTCAAGGCATTGATTGTTTGCTTGCTGATAGATCAAAGTATTCAGATATTCAAAGCCATGAAATTGCT---GATAGAGTCATTTGCTCGGTCGCGTTTGGTTTGGTGATCGTCACAAGTTCAAGTTTCCTCAACCGTTTAAGCATGGAAGAGGTGAGATTCTTTGCTCAAAAGAAGAACTTGATTCCGATATTCTTTGATACATTACCTGCTGAG---ATTATGTCA------CTTCTTAATTGCAATTCAATTGAT------------------------------------------------------AAAGAATGTAAAGAAGCGATGGATGGACTCATCAAGTGCAAT---GAGTTTTGTCTAGAGGCTAATGATGGTAATTTAAGAAGTTGCATATCGAAAGTTTCGAGTATTTTAAGAGCAAGA---CTTGGTAGGAAGAATGTTGGT------CATAAGGATAATCATAATATGCTAGGA---TTTGAGAATTCA------------------------------------TTACCTTTTCCGAGGAATGCATATTTTGTTGGAAGAGAGAAAGAGATTATGGAAATTGAAGGTTTACTTTTTGGAAGTAGGAATTGTTGTGTGGAACAACAAGTTCAAGATCATTGT---------------------AGA------------------GCAAGTGGTAGTGGACAATCT---------------------------------------------------------GAAGGA---CTTGCAGATGAAGAAAGTGAAACT---------------------------------------------ACGGTTGGAAAAGGCGGTGGCGGAAGGTATATAAGCTTAGAGCTAGGG---------------------------------------------------------------------------------------------------------------------AGGAACAAAGAACCA---AATTTAGAGGCTTGGATTGAACAACCG---------------------------------------------------ATGATAGGTAACAGTTCATTGAAGAGATTGAAGAATAAGAAGTCA---AAAAGTGGAAGCTACAACTACAAGAGTTTGTGTAGT---------------AGTAGTGTGATTTGCATTAGCGGAGTTTCTGGAATTGGAAAATCTGAATTGGCATTAGAATTTGCTCATAGATATTACCAAAGGTACAAGATGGTTTTGTGGATTGGTGGTGAAGCTAGGAATTTTAGACAGAACATATTGAACTTGTCACGAAATTTCGGTTTGGATGTTGGTGCT---------GATTCCGAGATT---------------------------------GAAAGGGGTCGAATTCGCAGCTTTGAAGAGCAGGAACTCGAAGCATTCAAGAGAATCAAGAGGGAGCTTTTTGGTGATACACCTTACTTGTTGATAATTGATAATCTTGAGAGTGAAGAGGAATGGTGGGAAGGA---------AAAGATCTGTATGATTTGATACCGAAAAACAAC---------ACAGGAGGGACTCATGTTATTATTACTACAAGGCTATCC---AAGGTAAAAAACTATGATACCATTCAC---------------------------------------------------CTTCCTCCATTGCCATTATCTGATGCAATGATTTTGATAAGAGGAAGAAAA---------AGAAAAGAGTATTCAACTGATGAGGTAAATTTCCTTGAAAAGTTCTATGAGAAACTTGGTAGGTTGAGTTTTGGTTTGATGGTGGTTGGTTCATTGTTATCAGAACTT---GGAATTAGTCCTTCTGCACTCTTTGAGGCTATAAACCAAGTTTCA------CTCAATGCAGATTCA---AGATCTTGTTGTATTAGTATGGCACAAGAACAA---------------------------------------------------------------------------------------------------------TGGTGCAAGAACAATCCTTTCCTCATGAAGACACTCCTTTTTTGTTTAGAAACTTTGGAGAAAACTAAAGAAAAA---------GGGAAT---TTTCTTGCTATAAGAATGCTTCTTGTCGGTGGTTGGTTTTCTCCTGCTCCAGTTTCAGCAAATTTGTTAGCCAATGCAGCAAAGAGTTTATCA---------------ACAAATGAAAATCATCTCAAGAAGTGGACAAACTGTATGAGCCTAACA------------------------------------TCGAGTTGTTTTGTA---------ACGTCGCGGACGTGGAAAGACGAAGAAGAT------------------TCGGCCGCGCTTCTTGTGAGGTTTGGACTAGCGAAAAGGACTAAT------------------------CTACATGATGAT------------------GGATGTTGGCTTCATTTCCATTCCATTACACAAACATTTTCTAAGAGA------ACAGGTGGTTTGAAATTCGCAAAGGCTGCAATT---------------CAAGGAGTAAGAAAAATG---------AAC---AAC---CATGCAATCTCGGATCATTTATGGGAATCAGCTTTTCTTGTTTTTGGATTCAAATCC------GAGCCTCCTGTTGTGGAG---CTAAAGGCGACCGACATGGTTTTATACATCAAAAGAACAGCTCTACCACTCGCGATTCAAGCGTTCACTGTGTTTTCAAGATGCAATTCGTCTTTGGAACTCCTAAAAGTTTGCACCAATGCACTTGAAGAAGTTGAAAAGTCCTTTGTGACTCAAATTCAAGATTGGTCT------------------------------------------------CATGACTCAATTTGTTGGAAAAAA---------------AGGTTGCAAAGA------------------------------------------------------AGACAAAAAGTAGATGAATATGTTTGGCAAGATGTTACCTTATTGAAGGCAACATTACTTGAGACAAGAGCTAAGTTGTTAGCTAGAGGAGGACATTTAGACAGTGGTAAGGAACTTTGCAGAACATGTATCAGTATTAGAACTGTGATGCTTGGACAT---------------------------------------------------------------------------------------------------------------------------------------------------------------------------------------------------------------AACCATGCACAAACC---------------------------------------------------------TTGGCTGCTCAAGAGACATTGGCAAGGTTGGTGAGAATGAGGAGTAAGATATGA-----------------------------------------
>Phaseolus_vulgaris_Phvul.005G005000.1
------------------------------------------------------------------------------------------------------------------------------------------------------------------------------------------------------------------------------------------------------ATGGAAAGTGAAAGAGAGGACAAGAACAAA---GGCACCGATTCAACACACACTGCCATCTCTAGC---------------------------------ACACTTAAAATCAAGATTGTGAGCTGCAGCAAACAAGGTGGAGAGAGTTTAGACAACTCA------------------AACTTGCCTTCACCAAACATAAACAATGCC---------------------------------------------ATAGAGTCATCACCTTATGGTTCTCCT---------------------------------------------------------------------CTTGTGTCACCACCTTCA------------TCAGCATTTGTT------------TCAGCATTGCAGTCTCCATATATATCTCCAAGGGCCATTATA---------------------------------CCAGACCTACCT------------------------------------------------------------------------------------------------AATGGATCT---CCTTTGGAAAACCAACCACCACTACTAACAACAACCACTTCCACCACCAACCCTTCCACCCCTGAAGATGTACCAAGCAGTTCCTAC------------------------------------------------------------------------------------------------------------------------------------------------------------ACTCCCCCTTCAGATCAA------------------------------------------------TATGAGTTCTCTGAT------GCTGACACAAAGCTCAAATATGTGACATGT------GTTCCTGAACAG---------------GCTCCTCCACGCATCTCATTCTCATTTCCAGTCCCTAGAATTTCCTTCGCAAAAGGC------------------------------------------------------------CCTATCTCACCA---------GCTACCAATGCCAAACTCAGAAGCTGTGATGTCTACATTGGATTCCATGGCCAG---------------AACCCCAACTTGGTGCGCTTCTGCAGGTGGCTTAAGTCTGAGCTTGAGCTTCAAGGGATCGATTGCATGCTTGCTGATAGAGCAAAGTACTCAGACAATCAGAGCCATGAGATTGCT---GATGGAGTCATTTGCTCAGTGGCTTTTGGAGTGGTGGTTGTTACAAGTTCCAGCTTTCTCAACCATTTTAGCATGGAGGAGGTGAGATTCTTTGCTCAAAAGAAGAACTTGATTCCTCTCTTGTTTGACACAGGACCTGCAGAG---ATTATGGCT------CTTCTTAACTGCAAATCAATTGAC------------------------------------------------------AAAGAATGTAAAGAGGCAATAGATGGACTTATGAAGTGCAAT---GAATTCAATCTAGAGGCTAATGATGGTAATTGGCGAAGCTGCATAGCGAAAGCTGCGGGTATTTTAAGAGCAAGA---CTTGGTAGGAAGAATGCTGAG------CAGAAGGAT------AATATGCAAGGA---CTTGAGAAT---------------------------------------TTACCCTTTCCAAGGAACACATACTTTGTAGGAAGAGAGAAGGAGATTATGGAGATTGAGGGTCTTTTTTTTGGT---CGAGGGAGTTGCATGGAA------GTCCAAGATCATTGT---------------------AGGGCAATCACCAAAGGAGAAGCTAGTGGAAGTGGACAATCT---------------------------------------------------------GAAGGT---CTTGCAGATGAGGAAAGTGAACCA---------------------------------------------GTGATAGGTAGGTGTGGG------AGGTATATTAGTCTAGAGATGGGG---------------------------------------------------------------------------------------------------------------------AGAAGCAAAGAACCA---ACTTTAGAGGCTTGGGTAGAACCG------------------------------------------------------ATCATAGGAAACAACTCTTTGAAGAGGTTGAAGAATAAGAAATCA---AAGAGTGGA------AACTACAAGAGCATGTGTAGC------------------AGTGTGATTTGCATTAATGGGGTTTCTGGGATTGGAAAGTCAGAGCTGGCACTAGAATTTGCTCAAAGATATCACCAGAGGTACAAAATGGTCTTGTGGGTTGGTGGTGAAGCCAGGTATCTGAGGCAGAACATATTGAACTTGTCTCTCAATTTGGGATTGGATGTTGGTGCT---------GATTCTGAAACC---------------------------------GAAAGGGGTAGGATTCGTAGCTTTGAGGATCAAGAATTTGAGGCATTCAAGAGAGTGAAGAGGGAACTGTTTGGTGAAACTCCTTACTTGTTGATAATTGACAATCTTGAAACAGAAGTCGAATGGTGGGAAGGG---------AAGGATCTGTATGACTTGATACCAAGAAAC------------ACAGGAGGCACACATGTGATTGTTACTACTAGATTGTCC---AAAGTAATGAGCTATGATACCATTCAG---------------------------------------------------CTTCCACCTTTGCCATTATCTGATGCAATGATTCTGATGATAGGAAGAAAA---------AAGAAAGAGTATTCGGCAGATGAAATAGACTTGCTTGAAAAATTCAATGAGAAACTTGGAAGGTTGAGCTTTGGTTTGTGGATGATTGGTTCACTGTTGGCCGAACTT---TCAATAGGGCCTTCTTGTCTCTATGAGGCCATTAACCAGGTGCCA------CTCAATGAAGATTCA---AACTCTTCCTATATGAGCATTGCAGAAGGGCAA---------------------------------------------------------------------------------------------------------TGGTGCAAGAGCAACCCTTTTCTCGTGAAGACCCTTCTCTTTTGTTTGGAAACTTTGGAGAAAACTAAAGCTAAA---------GGGAAC---CTCTTGGCCATAAGAATGCTGCTTGTAAGTGGCTGGTTTTCCCCCTCTCCCATTTCAGCCAGTTTATTAGCTAATGCAGCAAAGAGTATTCCT---------------ACAGTGGAAAGCCGTTTCAAGAAGTGGACCAAATCTCTGAGCCTAGCA------------------------------------ACCAGTTGTTTATCA------------CCACGGACATGGAAAAATGAAGAAGAT------------------TCAGCAATGGTTCTTGTGAAAATGGGATTGGCTAGGAGGGCCAAT------------------------CAACATGAT---------------------GGATGTTGGCTTCATTTCCACCCCATAACACAAGCATTTTCCAAAAGA------AAAGGTGGTTTGCAATATGCCAAGGCTGCAATT---------------CAAGGAGTGAGGAAAATG---------GGG---AGT---CAAGTTAACTCAGATCACTTGTGGGCCTCAGCTTTCCTTGTATTTGGGTTCAAATCT------GAGCCCCCCCTGGTGCAG---CTGAAGGCAATTGACATGGTTGTGTACATCAAGAGAACAGCTCTCCCTCTAGCAATTCAAGCCTTCACCACTTTCTCAAGATGCAATTCATCCTTGGAGCTCTTGAGGGTGTGCACCAATGCACTGGAGGAAGTTGAGAAGTCTTTTGTGTCTCAAATCCAAGATTGGTCTTCC---------------------------------------------CATGGTTCAGTTTGTTGGAAAAGG---------------AGGCTGCAAAGA------------------------------------------------------GGCCAAAAAGTGGATGAATATGTGTGGCAGGATGTGACCTTGTTGAAGGCAACACTGCTGGAGACAAGAGCAAAGTTGCTAGCAAGAGGGGGGCATCTAGACAGTGCCAAGGAACTGTGCAGAACATGCATCAGTATCAGAACTGTGATGCTTGGCCAT---------------------------------------------------------------------------------------------------------------------------------------------------------------------------------------------------------------AACCATGCACACACC---------------------------------------------------------TTGGCTGCTCAAGACACATTGGCAAGGTTGGTGAGAATGAGGAGCAAGATATGA-----------------------------------------
>Glycine_max_Glyma.04G114100.1
------------------------------------------------------------------------------------------------------------------------------------------------------------ATGTACTGTGTATGTACATCTATAGTGAGATCTATCCTAAAGGCCACTACCACTGCACTTGTTAGCCATCTCTGGGAAGAGTTCTTATTCATGGACAGTGAAAGAGCGGACAACAACCAA---GGCACGAATGCAACACACACTGCAATCTCTAGT---------------------------------ACACTTAAAATTAAGATTGCTAGCAGCAGCAAACAAGGTGAGGAGAGTTTAGACTGCTCA------------------AACTTACCTTCACCAAACATAAACAATGCC---------------------------------------------ATAGAATCATCACCTTATGGTTCTCCT---------------------------------------------------------------------CTTGTGTCCCCACCTTCA------------TCAGCCTTTGTT------------TCAGCATTGCAGTCTCCATATATATCTCCAAGGGCCATAATC---------------------------------CCAGACCCCCCT------------------------------------------------------------------------------------------------AATGGTTCTTCTCCTTTGGAAAACCAACCATCGCTACCA---ATTACTACAACAACAGCAACCACTTCCACCCCAGAAGATGTGCCAAGCAGTTCCTAC------------------------------------------------------------------------------------------------------------------------------------------------------------ACTCCCCCTTCTGATCAA------------------------------------------------TATGAGTTCTCTGATGACACTGCTGACACAAGGCTCAAATATGTGACATGT------TTTCCTGAAGCA---------------GCTCCTGAACGCATCTCATTCTCATTTCAAGTCCCTAGAATTTCTTTTACAAAAGGT------------------------------------------------------------CCTGTCTCACCT---------GCTACCAATGCTAAACTAAGAAGCTGTGATGTTTACATTGGATTCCATGGCCAG---------------AACCCCAACTTGGTGCGCTTCTGCAAGTGGCTTAAATCTGAGCTTGAGCTTCAGGGGATTGATTGCATGCTTGCTGATAGAGCAAAGTACTCAGACAGTCAGAGCCATGAGATTGCC---GATAGAGTCATTTGCTCGGTGGCATTTGGAGTGGTGGTTGTTACAAGTTCCAGCTTCCTCAACCATTATAGCACGGAGGAGGTGAGATTCTTTGCTCAAAAAAAGAACTTGATCCCTCTCTTGTTTGATACTGGACCATCTGAG---ATTATGTCT------CTTCTTAACTGCAACTCTGTTGAC------------------------------------------------------AAAGAATGTAAAGAGACAATTGATGGACTAATGAAATGCAAT---GAGTTGAATCTAGAGGCTACTGATGGTAACTGGAGAAGCTGCATAGTGAAAGCTGCTAGTATCTTAAGAGCAAGA---CTTGGTAGGAAGAATGCTGAG------CAGAAGGAT------AATATGCAAGGA---TATGAGAGT---------------------------------------TTACCTTTTCCAAGGAACACATACTTCGTAGGAAGAGAGAAGGAGATTATGGAGATTGAAGGCCTTTTCTTCGGT---CGAGGGAACTGCATGGAACAA---GTCCAAGATCATTGT---------------------AGGGCATTCACCAAAGGAGAAGCTAGTGGAAGTGGACAATCT---------------------------------------------------------GAAGGC---CTTGCAGATGAGGAAAGTGAACCA---------------------------------------------GTGATAGGTAGGTGTGGA------AGGTATTTTAGTCTAGAGATGGGG---------------------------------------------------------------------------------------------------------------------AGGAGCAAAGAGCCA---ACTTTAGGGGCTTGGGTTGAACCA------------------------------------------------------ACCATAGGAAACAATTCTGTGAAGAGGTTGAAGAATAAGAAGTCA---AAGAGTGGA------AACTACAAGAGCTTGTGTAGC------------------AGTGTGATTTGCATTAATGGAGTTTCTGGGATCGGGAAGTCTGAGCTGGCACTAGAATTTTCTCATAGATATCACCAGAGGTACAAAATGGTCTTGTGGGTTGGTGGTGAAGCCAGGTATCTTAGGCAGAACTTATTGAACTTGTCTCTCAATTTGGGATTGGATGTTGGTGCT---------GATTCTGAGATG---------------------------------GAAAGGGGTCAGATTCGTAGCTTTGAGGAGCAAGAATTTGAAGCATTCATGAGAGTCAAGAGGGAACTGTTTGGTGAGATTCCTTACCTGCTGATTATTGATAATCTTGAGACAGAAGTGGAATGGTGGGAAGGG---------AAGGATCTATATGACTTGATACCAAGAAAC------------ACAGCAGGGACACATGTGATTGTTACTACTAGGTTGTCC---AAAGTAATGAGCTATGATACTATTCAG---------------------------------------------------CTTCCACCTTTGCCATTATCTGATGCAATGATTCTGATGATAGGCCGAAAA---------AGGAAAGATTATCCAGCAGATGAGATCGACATCCTTGAAAAATTCAATGAAAAGCTTGGAAGGTCGAGCTTTGGTGTGTGGATAATTGGTTCATTGTTGTCTGAACTT---GCAATAGGCCCTTCTTCTCTCTTCGAGGCCATAAACCAGGAGCCA------CTCAATGAAGATTCA---AACTCTTGCTATACGAGCATTGCAGAAGAGCAA---------------------------------------------------------------------------------------------------------TGGTGCAAGAGCAACCCTTTTCTCATGAAGACCCTTCTCTTTTGTTTGGAGACTTTAGAGAAAACTAAAGCTAAA---------GGGAAC---CTCTTGGCCATAAGAATGCTGCTT-----------------------------------------------------------------------------------------------------------------------------------------------------------------------------------------------------------------------------------------------------------------------------------------------------------------------------------------------------------------------------------------------------------------------------------------------------------------------------------------------------------------------------------------------------------------------------------------------------------------------------------------------------------------------------------------------------------------------------------------------------------------------------------------------------------------------------------------------------------------------------------------------------------------------------------------------------------------------------------------------------------------------------------------------------------------------------------------------------------------------------------------------------------------------------------------------------------------------------------------------------------------------------------------------------------------------------------------------------------------------------------------------------------------------------------------------------------------------------
>Glycine_max_Glyma.06G321200.1
------------------------------------------------------------------------------------------------------------------------------------------------------------------------------------------------------------------------------------------------------ATGGACAGTGAAAGAGAGGACAACAACCACCGAGGCACCAATGCAACACACACTGCAATCTCTAGC---------------------------------ACACTTAAAATTAAGATTGCAAGCAGCAACAAACAAGGTGAGGGGAGTTTAGACAACTCA------------------AACTTACCTTCACCAAACATAAACAATACC---------------------------------------------ACAGAATCATCTCCTTATGGCTCTCCT---------------------------------------------------------------------CTTGTGTCCCCACCTTCT------------TCAGCATTTGTT------------TCAGCATTGCAGTCTCCATATATATCTCCAAGGGCCATAATC---------------------------------CCAGACCCACCT------------------------------------------------------------------------------------------------AATGGTTCTTCTCCTTTGGAAAACCAACCATCACTACCAACAACAACAACAACAACAACAACCACTTCCACCCCAGAAGATGTGCCTAGCAGTTCCTAT------------------------------------------------------------------------------------------------------------------------------------------------------------ACCCCCCCTTCTGATCAA------------------------------------------------TATGAGTTCTCTGATGACACTGCTGACACAAGGCTCAAATATGTGACATGT------GTTCCTGAAGCA---------------GCTCCTGAACGCATCTCATTCTCATTTCAAGTCCCCAGAATTTCTTTTGCAAAAGGT------------------------------------------------------------GCTATCTCACCT---------GCTTCCAATGCTAAACTAAGAAGCTGTGATGTTTACATTGGATTCCATGGCCAG---------------AACCCCAACTTGGTGCGCTTCTGCAAGTGGCTTAAGTCTGAGCTTGAGCTTCAAGGGATTGATTGCATGCTTGCTGATAGAGGAAAGTACTCAGACAGTCAGAGCCATGAGATTGCT---GATAGAGTCATTTGCTCGGTGGCATTTGGAGTGGTGGTTGTTACAAGTTCCAGCTTCCTCAACCATTATACCATGGAGGAGGTGAGATTCTTTGCTCAAAAAAAGAACTTGATCCCTCTCTTGTTTGATACAGGAACTTCTGAG---ATTATGTCT------CTTCTTAACTGCAACTCTATTGAC------------------------------------------------------AAAGAATGTAAAGAGGCAATTGATGGACTAATGAAGTGCAAT---GAGTTGAATCTAGAGGCCAATGATGGTAACTGGCGAAGCTGCATAGCGAAAGCTGCTGGCATCTTAAGAGCAAGA---CTTGGTAGGAAGAATACTGAG------CAGAAGGAT------AATATGCAAGGA---TTTGAGAGT---------------------------------------TTACCTTTCCCAAGGAACACATATTTTGTAGGAAGAGAGAAGGAGATCATGGAGATTGAAGGCCTTTTTTTCGGT---CGAGGGAATTGCATGGAACAA---GTCCAAGATCATTGT---------------------AGGGCATTCACCAAAGGAGAAGCTAGTGGAAGTGGACAATCT---------------------------------------------------------GAAGGC---CTTGCAGATGAGGAAAGTGAGCCA---------------------------------------------GTAATAGGTAGGTGTGGA------AGGTATATTAGTCTAGAGATGGGG---------------------------------------------------------------------------------------------------------------------AGGTGCAAAGAGCCA---ACTTTAGAGGCTTGGGTTGAACCA------------------------------------------------------ACCATAGGAAACAATTCTGTGAAGAGGTTGAAGAATAAGAAGGCA---AAGAGTGGA------AACTGCAAGAGCTTGTGTAGC------------------AGTGTGATTTGCATTAATGGAGTTTCTGGGATTGGAAAGTCTGAGCTGGCACTAGAATTTGCTCATAGATATCACCAGAAGTACAAAATGGTCTTGTGGGTTGGTGGTGAAGCCAGGTATCTTAGGCAGAACTTATTGAATTTGTCTCTCAATTTGGGATTGGATGTTGGTGCT---------GATTCTGAGATT---------------------------------GAAAGAGGTCGGATTCGTAGCTTTGAGGAGCAAGAATTTGAAGCATTCAAGAGAGTCAAGAGGGAACTGTTTGGTGAGACTCCTTACTTGCTGATAATTGATAATCTTGAGACAGAAGTGGAATGGTGGGAAGGG---------AAAGATCTATATGACTTGATACCAAGAAAC------------ACAGGAGGGACACATGTGATTGTTACTACTAGGTTGTCC---AAAGTAATGAGCTATGATACTATTCAG---------------------------------------------------CTTCTTCCTTTGCCATTATCTGATGCAATGATTCTGATGATAGGAAGAAAA---------ATGAAAGATTATCCAGCAGATGAGATAGACATCCTTGAAAAATTCAATGAGAAACTTGGAAGGTTGAGCTTTGGCTTGTGGATGATTGGTTCATTACTGTCTGAACTT---GCAATAGGCCCTTCTTCTCTCTTTGAGGCCATAAACCAGGTGTCA------CTCATTGAAGATTCA---AACTCTTGCTATATGAGCATTGCAGAAGGGCAA---------------------------------------------------------------------------------------------------------TGGTGCAAGAGCAACCCTTTTCTCATGAAGACCCTCCTCTTTTGTTTGGAGACTTTGGAAAAAACAAAAGGTAAA---------GGGAAC---ATCTTGGCCATAAGAATGCTGCTTGTGAGTGGCTGGTTTTCCCCTGCTCCCATTTCAGCCAGTTTATTAGCCAATGCAGCAAAGAGTATTCCT---------------ATGGTTGAAAACCGTCTCAAGAAGTGGACCAAATCTCTGAGCCTAACA------------------------------------CCTAGTTGTTTATCA------------TCGCGGTCGTGGAAAAACGAAGAAGAT------------------TCAGCAATGCTTCTTGTGAAAATGGGACTGGCCAGATGGGCTAAT------------------------CAACATGAT---------------------GGATGCTGGCTTAATTTCCACCCCATAACGCAAGCATTCGCCAAAAGA------AAAGGCAGTTTGCAGTATGCCAAAGCCGCAATT---------------CAAGGAGTGAGAAAAATG---------GGC---AGC---CATGTGAACTCAGATCACTTATGGACCTCAGCTTTCCTTGTGTTTGGGTTCAAATCT------GAGCCTCCACTTGTGCAG---CTGAAGGCAATTGACATGGTTTTGTACATCAAGAGAACAGCTCTCCCCTTAGCAATTCAAGCCTTCACCACTTTCTCAAGATGCAATTCATCCTTGGAGCTCCTAAGGGTGTGCACCAATGCACTGGAGGAAGTTGAGAAGTCCTTTGTCTCTCAAATCCAAGATTGGTCCTCA---------------------------------------------CATAATTCAATCTGTTGGAAAAGG---------------AGGCTGCAAAGA------------------------------------------------------GGCCAAAAAGTGGATGAATATGTGTGGCAGGATGTGACCTTGTTGAAGGCAACACTGCTGGAGACAAGAGCGAAGTTGCTAGCAAGAGGGGGCCATCTAGACAGTGCCAAGGAACTGTGCAGAACATGCATCAGTATCAGAACTGTGATGCTTGGCCAC---------------------------------------------------------------------------------------------------------------------------------------------------------------------------------------------------------------AACCATGCACAGACC---------------------------------------------------------TTGGCAGCTCAAGAGACATTGACAAGGTTGGTGAGAATGAGGAGTAAGATATGA-----------------------------------------
>Fragaria_vesca_mrna01435.1-v1.0-hybrid
---------------------------------------------------------------------------------------------------------------------------------------------------------------------------------------------------------------------------------------------------------------ATGAATGAAGAACAA------------GCATCAAACTCTCCTCAA------------------------CTAGACACCATGGTCTCCAATGGCCTCACCATCAAAACCTCCTCAAACACTTCCACAACC---AAAACAACAACAACAACAGGTAAAGAC------AGTTCCTTGCCTTCTCCAAACATCCAA---------------------------------------------------------TCCTCCCCTATCTACTCTCCTTCT------------------------------------------------------------------CTTGTCTCCCCACCTTCC------------TCAGCATTTGTC------------TCAGCTCTTCAATCCCCATATATCTCTCCAAGAGTCTTAAGC---------------------------------CCAAAACCC------------------------------------------------------------------------------------------------CAAGAAAGC---------------CCAACTCACCAACAACAA---CCAATCTCC------------TACACTCACTCTGATGACATCCCAAGCAGTTCATAC------------------------------------------------------------------------------------------------------------------------------------------------------------ACACCCCCATCAGACCAG------------------------------------------------TATGAGTACTCAGAC------AATGACCCAATGAAG---------------CTCAAGTTCGACTCTTCA---------------GCCCCTCCAAGAATCTCGTTCTCCTTTCCTGTCCCTCGAATCTCATTTGCCAAAGGAGGC---------------------------------------------------TCTGTTTCCCCTGCTCGA---------AACTCAAATGCTAAGCTGAGAAGCTGTGACGTCTACATTGGGTTCCACGGTCAA---------------AACCCAAACCTGGTTCGATTCTGCAAGTGGCTTAAGTCCGAGCTCGAGCTTCAGGGCATTGCTTGTTTCGTTGCTGACAGGGCTAAGTACTCGGACACTCAGAGCCAGGAGATTGCA---GACAGAGTCATCTGCTCTGTTACTTATGGAGTTGTGGTTGTTACTAGTTCGAGTTTTCTTAACCACTTGAGCTTGGAGGAAGTGAGATTCTTTGCGCAGAAGAAGAATCTGTTTCCTGTTTTTTTCGACACTGGGCCGGGGGAG---ATTATGGGT------CTGCTGAACTACAATTCGATTGAT------------------------------------------------------AAGGAGTGTAAGGAGGCCATTGATGGGTTGATGAGGTGTAGT---GAGTTTAAGCTGGAGGCTAATGAGTGTAACTGGAGGAGCATTGTGTCCAAAGCGGCTGGGGTTTTGAGGGCAAAG---CTTGGGAGGAAGAGTGTGTCT---------TTGAGTGAGATTGAG------GCTGTT------------------------------------------GATGAGCTGCCTTTTCCGAGGAACAGGTTTTTCGTGGGGAGAGAGAAGGAGATGATGGAAATCGAGACGGCTTTGTTTGGTTCTTGTGGGGATTATTTGGAGCAG------GAATGTTCT------------------------------GTGGTTAAAGGAGAAGCTAGTGGACAATCT---------------------------------------------------------------GAAGGT---TTGGCTGATGAGGAGAGTGAG---------------------------------------------GTGGTTACAACTAGAGGG---------AGGTACATTAATTTGGAGATGGGG---------------------------------------------------------------------------------------------------------------------AAATGTAAAGAGCCT---AATTTGGAGGCTTGGATTGAACCT------------------------------------------------------GTCGTGGGGCGAAATTTGTTCAAGAGGTCGAAGCACAAGAAGTCG---AAAAGTGGGAATTGCAAGAGCTTGGGGAGC------------------------AGTGTGATATGCATAAATGGGGTTCCTGGCATTGGGAAGACTGAGCTTGCATTGGAGTTTGCTTACAGGTATTCGCAACGGTACAGGATGGTGTTGTGGATCGGGGGTGAAGCTAGGTATTTTAGGCAGAACATATTGAATCTGTCTCAGAATTTGGGGTTGGATGTGAGTGCT---------GATCCGGAGAAG---------------------------------GATCGGGGGAGAATCCGGAACTTTGAGGAGCAAGAGTTTGAGGCATTCAAGAGGGTGAAGAGGGAGTTGTTTAGGGACATGCCTTATTTGATTGTGATTGATAATCTTGAGACTGAGAGGGAGTGGTGGGAAGGG---------AAGGATTTACATGACTTGATCCCAAGGAAC------------ACAGGAGGGTCTCATGTCATCATCACTAGTAGATTGTCC---AAGGTAATGAATTTCGACACAATGCAG---------------------------------------------------CTCCCACCATTGCCGGTTTCAGATGCAATGGTTTTGATTAGAGGGAGGAAA---------AAGAAAGAGTACCCTTCTGAGGAGTTGGAGTATCTAATGAAGTTTGATGAGAAATTGGGGAGGCTGAGCTTTGGTTTGTGGCTGGTTGGGTCACTGCTTTCGGAATTA---GCCATTGCTCCTTCTGCTCTATTTGAAGCTATCAACCAAATTCAA------CTTGATGATGGATCA---CCTTGTCCTTACTTGAGCATCACTGAAGAGCAG---------------------------------------------------------------------------------------------------------TACTGCAAAAACAATCGTTTCCTGATGAAAGTCTTGTCTTTTTGCTTCGCCGTGTTACAAGAATCGAAGGGGAAA---------GCAAAC---GTTCTTGCCTCAAGAATGCTTCTCGTTGGTGCCTGGTTTGCCCCAACTCCTATTTCCTTGACTCTTCTTACCACTGCAGCTAAGAATATGCCT---------------GCCACTAAAAGCCGGCTCAGGAAGTGGACTAATTGCATGAGTGTCACATTTGGT------------------------------------TGCTTCACA------------CCGCAAACATGGAAGAATACTGAAGAA---------------GATTCAGCCCTTCTTCTTGTTAAGTTAGGACTAGCGCGAACAGCCAAG---------------------------AAGCCATTC------------------GGAAATTGGATTCAGTTTCATCCCATAACTCAGGTGTATACAAAGCGG------AAAGAAGGTTTAGTAGCTGCCAAGGCAACAGTT---------------CAGGGCATAAGGAAAATT---------GGC---AATCCATTGGTGAACTTAGACCATCTGTGGGCTACTGCATTCCTCGTTTTTGGGTTCAAATCT------GAGCCTCCTCTCGTCCAA---CTCAAGGCAATCGACATGGTTCTATACATAAAAAAGACGGCCCTCCCACTCGCAATCAGGGCCTTCACAACCTTCTCCAGATGCAACTCGGCATTGGAACTCTTAAAGGTGTGCACAAACGTACTCGAGGAAGTGGAGAAGTCTTTCGTCTCCCAAATACAAGATTGGTGT------------------------------------------------CACGGCTCGCTGTGCTGGAAGAAC---------------AAGCTGCAAAGT------------------------------------------------------AACCAGAGAGTGGACGAGTACGTATGGCAAGACGTGACATTGCTCAAAGCGACATTGCTGGAGACGAGAGCGAAACTGCTTCTTCGGGGCGGTCATTTCGACAGCGGGGAGGAGTTGTGCAGAACTTGCATTAGTATCAGAACAGTGATGCTGGGTCAC---------------------------------------------------------------------------------------------------------------------------------------------------------------------------------------------------------------AACCACACTCAAACC---------------------------------------------------------TTGGCAGCTCAAGAGACCTTGGCAAAGCTAGTAAGAATGAGGAGCAAGATATAA-----------------------------------------
>Prunus_persica_Prupe.6G035600.1
---------------------------------------------------------------------------------------------------------------------------------------------------------------------------------------------------------------------------------------------------------ATGGCCATGGATGAAGAGAAAGAAGCATCAAAATCTGCTAAAGCTCCCCAGAAAACTCCT---------------CTAGACACCATGGTTTCTAGTGGGCTTACCATCAAAATAGCTTCATCAACGACACCAACA---ACAAAAACTTGTAGCAGCCAAGAAACAGGTAAAGAGACCTTGCCTTCTCCAAACTTGAAGAACTCA---------------------------------------------ATTGAATCCTCACCATACAACTCTCCATCT------------------------------------------------------------------CTAGTCTCCCCACCTTCA------------TCAGCATTTGTT------------TCAGCTCTTCAGTCTCCATACATTTCTCCAAGGGCCTTAACC---------------------------------CCAAAGCCC------------------------------------------------------------------------------------------------CAAGAAACCCAAGAGAGCTCAAACCCCACCACACAGCCTTCT---CCACTGGTCTCATTATGCCGTGGTTCACAGTCAGATGACATACCAAGCAGTTCTTAC------------------------------------------------------------------------------------------------------------------------------------------------------------ACTCCACCGTCAGATCAA------------------------------------------------TATGAATATTCTGATGATGTTTCTGACCCTTTGAAG---------------CTCAAGTTTGACTCT------------------GCACCTCCACGCATTTCTTTTTCCTTCCCTGTCCCTCGGATTTCATTTGCCAAAGGC------------------------------------------------------------CCTGTTTCCCCT---------GCTTCAAATGCCAAGCTGAGGAGCTGTGATGTGTACATTGGGTTCCATGGCCAA---------------AATCCAAGCTTGGTGCGCTTCTGCAAGTGGCTTAAATCAGAGCTTGAGCTCCAGGGTATTGCTTGTTTTGTTGCTGACAGGGCTAAGTACTCTGATACTCAGAGCCAAGAGATTGCT---GACAGAGTCATCTGCTCAGTGACATATGGGGTTGTGGTTGTTACTAGTTCTAGCTTTATCAACCATTTGAGCATGGAGGAGGTTAGGTTCTTTGCCCAGAAGAAGAACCTCTTCCCAATATTCTTTGACACTGGGCCTGCTGAA---ATCTTGGGT------CTTCTCAACTACAGCTCAATTGAC------------------------------------------------------AAAGAATGTAAAGAAGCCATTGATGGGCTCATGAAGTCCAAT---GAGTTCAAGCTGGAAGCCAATGAGGGTAACTGGAGGAACATTGTATCGAAAGCTGCCGGGGTTTTACGGGCAAAG---CTTGGGAGGCAAAGCGTGTCT---------CAGACAGATATGGAA------GGAGTT------------------------------------------GATGAGCTGCCTTTCCCAAGAAACAAGTTCTTTGTGGGAAGAGAGAAGGAGATTATGGAAATTGAAACTGCTTTGTTTGGTTCTTCAGGGGACTACTTAGAGCAA------GAATGCTCT------------------------ATGACCATCATCAAAGGAGAAGCCAGTGGCCATTCT---------------------------------------------------------------GAAGGC---GTAGCAGATGACGAAAGCGAA---------------------------------------------GTGGTTACCACTAGAGGAGGG------AGGTACATTAATTTAGAGATGGGC---------------------------------------------------------------------------------------------------------------------AAGTGCAAAGAGCCC---AATTTAGAGGCTTGGATTGAACCA------------------------------------------------------GTGGTGGGAAGAAATTCATTCAAGAGGTCGAAGTACAAGAAGTCG---AAAAGTGGGAATTACAAGAGCTTGGGAAGC------------------------AGTGTGATCTGCTTAAATGGGGTTCCAGGCATTGGAAAGACTGAACTTGCACTGGAATTTGCTTACAGGTATTGCCAAAGGTACAAGATGGTCTTGTGGATTGGTGGGGAAGCTAGATATTTTAGGCAGAACATATTGAATCTGTCTCAGAATTTGGGATTGGATGTGAGTGCT---------GATGCTGAAAAA---------------------------------GATAGGGGACGAATTCGAAGCTTTGAGGAGCAGGAATTTGAAGCATTCAAGAGAGTCAAGAGGGAGTTGTTCCGGGACATGCCTTATTTGATTGTGATTGATAATCTTGAGACTGAGAGGGAGTGGTGGGAAGGG---------AAGGATCTACATGACTTGATCCCAAGGAAC------------ACAGGAGGGTCTCATGTGATCATCACAACTAGGCTGTCC---AAGGTAATGAATTTTGATGCAATGCAG---------------------------------------------------CTTCCACCGTTGCCGGTTTCAGATGCAATGATTTTGATCAGAGGAAGAAAA---------AAGAAAGATTACTCAGCTGAGGAGTTGGAAATTCTGATGAAATTTGATGAGAAATTAGGAAGGCTGAGCTTTGGTTTGTGGCTGATTGGGTCACTGCTTTCTGAACTA---GCTATTGCCCCCTCTGCTCTCTTTGAAGCTATCAGCCAAATGCAA------CTTGACGAAGGCTCT---CCTTGTCCGTTCATAAGCATCACTGAAGAGCAG---------------------------------------------------------------------------------------------------------TATTACAAGAACAACTCTTTCCTAATGAAAGTCATATCGTTTTGCTTCGCCGTCTTACAGCAATCTAGTGGGATC---------ATCAAC---CTTCTTGCCTCAAGAATGCTTCTTGTTGGTGCCTGGTTTGCCCCAACACCTATTTCCTTGACTCTTCTGACTACCGCAGCTAACAATATGCCC---------------GCCACTAAAAGCCGGCTCAGGAAATGGACGAATTGCATTAGTGTCACATTTGGCTCC---------------------TGC---TCTAGTTGCTTTGCA------------CCACAAGCATGGAAGAGTGCTGAAGAA---------------GACTCAGCCCATCTTCTTGTTAAACTAGGACTAGCGCGAACAGCGAAA---------------------------AAACCATTC------------------GGATGTTGGATCCAGTTCCATCCCATAACGCAGGTATATACAAAGAGA------AAAGAAGGTTTAGTAGCTGCCAAGGCAACAGTT---------------CAGGGCATAAGGAAAATT---------GGC---AATCCATTGGTAAACTTAGACCACCTGTGGGCTACTGCATTCCTTGTTTTCGGGTTCAAATCA------GAGCCTCCTCTCGTGCAG---TTAAAGGCGATCGACATGGTTTTATACATAAAAAAGACAGCCCTCCCTCTTGCAATTAGGGCCTTCACAACCTTCTCCAGATGCAACTCAGCATTGGAACTTTTAAAGGTTTGCACAAATGTACTTGAGGAAGTAGAGAAGTCCTTTGTCTCTCAAATACAAGACTGGTGC------------------------------------------------CACGGATCTCTCTGTTGGAAGAAC---------------AAGTTGCAAAGC------------------------------------------------------AACCAAAGGGTGGATGAATACGTGTGGCAAGACGTGACATTGTTGAAGGCGACATTACTGGAGACCAGGGCGAAATTGCTGCTTCGGGGCGGGCATTTCGACAGCGGTGAAGAGCTGTGCAGAACTTGTATTAGTATCAGAACAGTTATGCTGGGTCAC---------------------------------------------------------------------------------------------------------------------------------------------------------------------------------------------------------------AACCATGCTCAAACC---------------------------------------------------------TTGGCAGCTCAAGAAACTTTGGCAAAGTTAGTAAGAATGAGGAGCAAAATATAA-----------------------------------------
>Salix_purpurea_SapurV1A.0395s0180.1
---------------------------------------------------------------------------------------------------------------------------------------------------------------------------------------------------------------------------------------------------------------ATGGATGGAGAAGGG------TCGCGTGCTGGTAAACTTCCTCAA---------------------------------GAACCTCCTAGCGGCCTCACCATCAAGATTTCTACTTCTGGCAGCAAAACTGGTAAAAACATCTCAGCTCCCCTAGGCTGTTCGAATTCAGATTCAAATTCTCCAAACTTGAAAAACTCA---------------------------------------------ATTGAATCATCCCCATATAACTCCCCG---------------------------------------------------------------------CTAGTGTCACCACCTTCA------------TCAGCCTTTGTT------------TCAGCCTTACAGTCACCGTACATATCACCAAGGGCTATAACC---------------------------------CCGAAACCC---------------------------------------------------------------------------------------CTAGAGAACCCGACCCCACCTGAGAACCCAACACCAGTCTCCCACTCCTCA---CCACCGTTCTCATCATACCGTGGTTCACAATCAGATGACATACCAAGCAGCTCTTAC------------------------------------------------------------------------------------------------------------------------------------------------------------ACTCCCCCATCAGACCAA------------------------------------------------TATGAATACTCTGATGACCCCACAGAGGCCAAGCTCAAGTATGTTACTTGTGTTCCAGTCCCAGATCCT---------------GCTCCTCCTAGAATCTCGTTCTCTTTTCCAGTCCCCCGCATTTCCTTC---AAAGGG------------------------------------------------------------CCTGTTTCTCCA---------GCTTCCAATGCCAAACTCAGGAGCTGTGATGTTTACATTGGCTACCACGGTCAG---------------AATCCTAATCTTATGCGCTTCTGTAAGTGGCTTAAATCAGAGCTAGAGCTTCAGGGAATTGTTTGCTTTGTTGCGGATAGAGCCAAGTACTCGAATACTCAGAGCCATGAGATTGCT---GACAGAGTTATCTGTTCTGTGACTTATGGAATTGTGGTCGTGACTAGCTCTAGCATCCTCAATCATCCCAGCTTGGAGGAGATTAGATTCTTCGCTCAGAAAAAGAACCTGACTCCAATTTTCTTCAACACGGGCCTTGCTGAG---ATCACTGGT------CTTATCAACTGCAATTCAATTGAT------------------------------------------------------AAAGAGTGCAGAGAAGTGATTGACGGGCTAGTGAAGTTTAAT---GAGTTGAAGCTGGAGGTCAACGAGGGTAACTGGAGGGGTTGTGTAGCTAAAGCTGCTGGGATATTAAGAGCAAAG---CTCGGGCGAAGGAGTGTGGCC---------GAGAAAGCT------GCAGAAGGA------------------------------------------TTTGAGGAGATTCCATTTCCAAGGAACAAGTGTTTTGTAGGACGAGAGAAGGAGATTATGGAGATTGAGACTGCATTATTTGGATGTACT---GATAATTCTGAACAT------GATTATGCT------------------------ATGTCGATCATTAGAGGAGAAACCAGCGGGCAATCT---------------------------------------------------------------GAGGGC---CTAGCAGATGAAGAAAGTGAG------ACT------------------------------------TTTAGCAGC---CGGGGAGGG------AGATTTATTAACTTGGAATTGGGAGGG------------------------------------------------------------------------------------------------------------------AAGTGCAAAGAACCG---ACATTGGAGGCTTGGGTGGAGCCA------------------------------------------------------ATTACGGGAAGGAATTCATTGAAAAGATCAAAGTACAAGAAATCG---AAAAGTGGGAATTACAAGACCCTGGATAGC------------------------AGTGTGTTTTGTATAAATGGCGTTGCTGGCATTGGAAAGACAGAGCTTGCACTTGAATTTGCTTATAGATATTCTCAGAGGTATAAAATGGTCTTATGGGTTGGCGGGGAAGCTAGATATTTCAGGCAGAACTTATTGAATCTATCACAGAATCTGGGGTTGGATGTGAGTGCT---------GATGCCGAGAAG---------------------------------GAAAGAGGAAGGATTCGAAGCTTCAAAGAGCAAGAAAATGAAGCATTTGAGAGAATCAAAAGGGAATTGTTTCGAGACATGCCATATCTGCTCATTATTGACAACCTTGAGACAGAAAGAGACTGGTGGGAAGGG---------AAGGATCTGCATGATTTGATTCCAAGGAAC------------ACTGGGGGGACACATGTGATCATCACAACAAGACTATCC---AAGACGATGAACTTTGACATAATGCAG---------------------------------------------------CTGCCACCACTGGAATTGACTGATGCAATGGTCTTAATGAGAGGGAAAAGG---------AAAAGAGATTATACAACTGAGGAGCTTCAATTTCTTCACAGGTTCGAAGAGGAATTGGGAAGGTTGAGCTTTGGCTTGTGGTTGGTTGGATCACTTCTTTCTGAGCTT---GCAATTTCTCCATGTGCACTTTTCGAAGCTGTGAACCAAATTCCG------GTGGCAGATGATTCT---ACTTACTCCTTTATGAGCATGAGTGATGAGCAG---------------------------------------------------------------------------------------------------------TACTGTAAGAGCAATCCTTTCCTCATGAAACTTCTCCATTTCAGTTTCATTATCTTACAGCAAACCAATGGAAGA---------AAGAAC---CTTCTGGCCTCGAGAATGCTTCTTGTTGGTGCTTGGTTCGCCCCAGCTCCAATTTCCGCAGCTTTGCTGGCCACTGCTGCTAAGAAAATGCCC---------------GCAATTGGAAATGGATTCAGAAAATGGACCAAATGCGTGAGCCTCGCATTTTCTTGC---------------------TGCTCC---GGGTGTGGA------------------TTAGCACCTCAAAGCGAAGAAGAT------------------TCAGCCACTCTTCTTGTTAAACTAGGCTTGGCACGGAGAGCCAAC------------------------AGACAGCCA---------------------GGTTGTTGGATTCAATTCCACCCGATAACTCAAGTTTTTGCAAGAAGA------AAAGAAGGATTATCCGCAGCCAAGGCTACAGTC---------------CAGGGAGTGAGGAAAGTT---------GGC---AATCCATCCATCAACACAAATCATCTGTGGGCATCTGCATTCCTTGTCTTTGGATTCAAATCC------GAGCCTCCGCTTGTTCAG---CTGAAGGCTATTGATATGGTTTTGTACATAAAGAAGACAGCTGTGCCGCTAGCAATTAGAGCCTTCACAACGTTCTCGATGTGTAATTCAGCATTGGAGCTTCTAAAGGTGTGCACTAACGTGCTTGAAGAGGTAGAGAAGTCGTTTGTATCTCAAATACAGGACTGGTGT------------------------------------------------CATGGCTCACTTTGCTGGAAAAGG---------------AACATCCATGGA------------------------------------------------------CATCAAAGGGTAGATGAATATTTGTGGCAAGATGTGACATTGTTGAAGGCTTGCTTACTTGAGACTAGAGCGAAGTTGCTGCTCAGAGGTGGTCATTTTGATGGTGGTGAAGAGCTGTGCCGGACTTGTATAAGCATCCGGACAGTGATGCTTGGTCAC---------------------------------------------------------------------------------------------------------------------------------------------------------------------------------------------------------------GATCATGCTCAAACA---------------------------------------------------------TTGGCTGCCCAAGAAACACTAGCAAAGTTGGTTAGAATGAGAAGCAAAGTATGA-----------------------------------------
>Populus_trichocarpa_Potri.001G472200.1
---------------------------------------------------------------------------------------------------------------------------------------------------------------------------------------------------------------------------------------------------------------ATGGATGAAGAAGGA------TCGCTTGCTGGTAAACTTCCTCAA---------------------------------GAACCCCCTAGTGGCCTCACCATCAAGATTTCTACTTCTGGCAGCAAAATTGGTAAGAACATCTTAACTCCCCTTGGTTGTTCAAATTCAGATTCAACTTCTCCAAACTTGAAAAACTCA---------------------------------------------ATTGAATCATCCCCATGTAACTCTCCA---------------------------------------------------------------------CTAGTGTCACCACCTTCA------------TCAGCCTTTGTT------------TCAGCCTTACAGTCACCATACATATCACCAAGGGCTATAACC---------------------------------CCAAAACCC---------------------------------------------------------------------------------------CAAGAGAACCCAGCCCCACCTGAGAACCCAACACCAGTCTCCCACTCCTCA---CCACCATTCTCATCATACCGTGGTTCACAATCAGATGACATACCAAGCAGCTCTTAC------------------------------------------------------------------------------------------------------------------------------------------------------------ACTCCCCCATCAGACCAA------------------------------------------------TATGAATATTCTGATGACCCCACAGAGGCCAAGCTCAAGTATGTTACCTGTGTTCCGGTCCCAGATCCT---------------GCTCCTCCTAGAATCTCATTCTCTTTTCCAGTCCCACGCATTTCCTTC---AAAGGG------------------------------------------------------------CCTGTTTCTCCA---------GCTTCCAATGCCAAACTCAGGAGCTGTGATGTTTACATTGGCTACCATGGTCAG---------------AATCCTAATCTTATGCGCTTCTGTAAGTGGCTTAAATCAGAGCTAGAGCTTCAGGGAATTGTTTGCTTTGTTGCGGATAGAGCCAAGTACTCGAATACTCAGAGCCATGAGATTGCT---GACAGAGTTATCTGTTCTGTGACTTATGGAGTTGTGGTTGTGACTAACTCTAGCATCCTCAATCATCCCAGCTTGGAGGAGATTAGATTCTTTGCTCAAAAGAAGAACTTGGTTCCAATTTTCTTCAACACCGGCCTTGCTGAG---ATCACAGGT------CTTCTCAACTGCAACTCAATTGAC------------------------------------------------------AAAGAGTGTAGAGAAGTGATTGACGGACTAGTGAAGTCTAAT---GAGTTGAAGCTGGAGGTCAATGAGGGTAATGGGAGGAGCTGTGTAGCTAAAGCTGCTGGGATATTAAGAGCAAAG---CTCGGGCGAAAGAGTGTGGCC---------GAGAAAGCT------GCAGAAGGA------------------------------------------TTTGAGGAGATTCCATTTCCAAGGAACAAATGTTTTGTAGGACGAGAGAAGGAGATTATGGAGATTGAAACTGCATTATTTGGATGTACT---GATAGTTCTGAACAG------GATTATGCT------------------------GTGCCGATCATTAAAGGAGAAACCAGTGGGCAATCT---------------------------------------------------------------GAGGGC---CTTGCAGATGAAGAAAGTGAT------ACT------------------------------------TTTAGCAGCAGCCGAGGAGGG------AGATTTATTAATTTGGAATTGGGAGGG------------------------------------------------------------------------------------------------------------------AAGTGCAAAGAACCG---ACATTGGAGGCTTGGGTGGAACCA------------------------------------------------------GTTACGGGAAGGAATTCGTTGAAGAGATCAAAGTACAAGAAATCG---AAAAGTGGGAATTACAAGACCCTGGATAGC------------------------AGTGTGTTTTGCATAAATGGCGTTACAGGCATTGGAAAGACAGAACTTGCACTTGAATTTGCTTATAGATATTCTCAGAGGTACAAAATGGTCTTGTGGGTTGGCGGGGAAGCTAGATATTTCAGGCAGAACTTACTGAATCTATCACAGAATTTGGGGTTGGATGTGAGTGCT---------GATGCCGAGAAG---------------------------------GAAAGAGGAAGGATTCGAAGCTTTAAAGAGCAAGAAAATGAAGCATTTGAGAGAGTCAAAAGGGAATTGTTTCGAGACATGCCATATCTGCTCATTATTGACAACCTTGAGACAGAAAGAGAATGGTGGGAAGGG---------AAGGATCTGCATGATTTGATTCCAAGGAAC------------ACTGGAGGGACACATGTGATCATCACAACAAGACTATCC---AAGACGATGAACTTTGACATAATGCAG---------------------------------------------------CTGCCACCGTTGGAATTGACTGATGCAATGGTCTTAATGAGAGGAAAAAGG---------AGAAGAGATTATCCAACTGAGGAACTTCAATTTCTCCATAAATTTGATGAGAAATTGGGAAGGTCGAACTTTGGCCTGTGGTTGGTTGGGTCACTTCTTTCTGAGCTT---GCAATTTCTCCATGTGCACTTTTTGAAGCTGTGAACCAAGTTCCG------CTTGAAGATGGTTCT---ACTTACTCCTACATGAGCATGAGTGATGAGCAT---------------------------------------------------------------------------------------------------------TACTGTAAGAGCAATCCTTTCCTAATGAAACTTCTCCATTTCAGTTTCATTATCTTGCAGCAAACCGATGGAAGA---------AAAAAC---CTTCTTGCCTTAAGAATGCTTCTTGTTGGTGCTTGGTTTGCCCCAGCTCCCATTTCAGCAACTTTGCTGGCCACTGCTGCTAAGAATATGCCC---------------GCAATTGGAAATGGATTCAGAAAATGGACCAAATGCGTGAGCCTCGCATTTTCTTGC---------------------TGCTCT---GGGTGTGGA------------------TTAGCACCCCAAAGCGAAGAAGAT------------------GCAGCCACTCTTCTTGTTAAACTAGGCTTAGCACGAAGAGTCAAC------------------------AGACAGCCA---------------------GGTTGTTGGATTCAATTCCACCCAATAACTCAAGTTTTTGCAAGAAGA------AAAGAAGGTTTATCCGCAGCCAAGGCTACAGTC---------------CAGGGAGTGAGGAAAGTT---------GGC---AATCCATCCATCAACACAAACCATCTATGGGCATCTGCATTCCTTGTCTTCGGATTCAAATCC------GAGCCTCCGCTTGTTCAA---CTGAAGGCTATTGATATGGTTTTGTACATAAAGAAGACAGCTGTGCCGCTAGCAATTAGAGCCTTCACAACGTTCTCAATATGTAATTCAGCATTGGAGCTTTTAAAGGTGTGCACTAATGTGCTTGAAGAAGTAGAGAAGTCATTTGTATCGCAAATACAGGACTGGTGT------------------------------------------------CATGGTTCACTTTGTTGGAAAAGG---------------AACATTCATGGT------------------------------------------------------CATCAAAGGGTAGATGAATATTTGTGGCAAGATGTGACATTGTTGAAGGCTAGCTTGCTTGAGACTAGAGCAAAGTTGCTGCTTAGAGGTGGTCATTTTGATGGTGGTGAAGAGCTGTGCAGGACTTGTATAAGCATCCGGACAGTGATGCTTGGTCAC---------------------------------------------------------------------------------------------------------------------------------------------------------------------------------------------------------------GATCATGCTCAAACA---------------------------------------------------------TTGGCTGCCCAGGAAACACTAGCAAAGTTGGTTAGAATGAGAAGCAAAGTATGA-----------------------------------------
>Ricinus_communis_28657.m000381
---------------------------------------------------------------------------------------------------------------------------------------------------------------------------------------------------------------------------------------------------------ATGGCCATGGATGAAGAGGCA------TCACTTTCTAGTGAACTTCCTCAA---------------------------------GACCCTCCAAGCGGGCTTACCGTCAAGATTTCAACTTCTTGCAATAGAAGTGGTAAAAACATCTTAACCCATCTTTCTACTTCAAATACAGATTTGCCTTCTCCAAACTTAAAGAGCTCC---------------------------------------------ATTGAATCATCCCCATACAACTCTCCT---------------------------------------------------------------------CTTGTGTCACCACCATCA------------TCAGCATTTGTT------------TCAGCTCTGCAATCACCATATATATCACCAAGGGCTATAAGCATAAAC---------------------------CCAAAACCC---------------------------------------------------------------------------------------CAAGAGACGAAGACTCCACCCGAGAATCCAACACCAGTCACCCACCCATCATCGCCACCAGCCTCGTCATACAGGGGTTCACAATCTGATGATATACCAAGCAGCTCCTAC------------------------------------------------------------------------------------------------------------------------------------------------------------ACTCCCCCATCAGACCAA------------------------------------------------TATGAATTTTCCGATGATCCAGCTGATGCAAAGCTCAAGTATGTGACCTGTGGGGCACTTCAAGATCCT---------------GCTCCTCCACGTATCTCCTTCTCATTTCCCGTCCCTCGTATATCCTTC---AAAGGT------------------------------------------------------------TCTGTTTCCCCA---------GCTTCCAATGCCAAACTC---AGCTATGACGTCTATATTGGCTTCCATGGACAG---------------AATCCTAATCTCATTCGGTTTTGTAAATGGCTTAAATCTGAGCTGGAGCTTCAGGGAATTGCTTGCTTTGTTGCTGATAGAGCCAAGTATTGT---GATCAAAGCCAAGAGATTGCG---TATAGAGTTATTTGCTCAGTCACTTATGGAGTTGTGGTAGTGACCAACTCTTGCTTTCTTAACCATCTGAGTTTAGAAGAGATTAGATTCTTTGCTCAGAAGAAGAACTTGATCCCACTTTTCTTTGGCACTGAACTTGCTGAA---GTCATGGGG------CTTCTTTACTGCAATTCAATCGAT------------------------------------------------------AAAGAGCGAAAAGAAGCAATTGATGGACTATTGAATTCGCAA---GAGTTCAAGCTGGAAGCTAATGAGGGTAATTGGAGGAGCTGTATAACTAAAGTTGCTGGTCTATTAAGAGCTAAG---CTTGGCAGAAAGAGTGTGGCT---------GAGAATGATGCA---GTAGAAGGA------------------------------------------TTTGAGGAGCTCCCATTCCCACGAAACAGATTTTTTGTTGGTAGAGAGAAGGAAATGACGGAGATTGAAACTGCTTTATTTGGATGTGGGTGGGATAGTCTTGAACAG------AAGTGCTCC------------------------ATTCCAAACATAAAAGGAGAAGCCAGCGGGCAATCT---------------------------------------------------------------GATAGC---TTTGAAAATGAGGAGAGCGAGGAG---GTC------------------------------------ACTACCACTGCTAAAGGGGGA------ACATATATTAATTTGGAGTTGGGAGGC------------------------------------------------------------------------------------------------------------------AAGTGCAAAGAACCA---GATTTAGAGGCTTGGGTGGAACCA------------------------------------------------------GTTATGGAAAGGAATTCATTGAAGAGGTCAAGATACAAGAAATCA---AAAAATGGGACTCACAAGAGCTTGGGAAGCAAC---------------------AGTGTGTTTTGTATAAATGGTACTGCAGGCATAGGAAAGACAGAGCTTGCACTTGAGTTTGCTTATAGATATTCTCAGAGATATAAAATGGTCTTGTGGATTGGTGGGGAAGCTCGGTATTTGAGGCAGAACATACTAAATCTTTCTCTCAATTTAGGACTGGATGTGAGTGCT---------GATGGTGAAAAG---------------------------------GAAAGGGAGAGAATTAGAAGCTTCGAAGAGCAAGAATTTGAAGCATTCAAGAGAGTCAAAAGAGAGCTGTTCAGAGACATACCATATCTACTTATTATTGACAATCTTGAGACAGAAACAGAATGGTGGGAAGGG---------AAGGATTTATATGATTTGATTCCAAGAAAC------------ACTAAAGGGTCACATGTGATTATCACAACCAGACTACCT---AAGGTGATGAATTTTGAAATGATGCAG---------------------------------------------------CTTCCACCTTTGCCATTATCAGATGCAATGCTCTTAATGAGAGGAAGGAGG---------AAAACTGACTACCCAAGTGAGGAGCTAGAGTTTCTTCAAAAATTTGACGAGAAATTGGGAAGGTGA--------------------------------------------------------------------------------------------------------------------------------------------------------------------------------------------------------------------------------------------------------------------------------------------------------------------------------------------------------------------------------------------------------------------------------------------------------------------------------------------------------------------------------------------------------------------------------------------------------------------------------------------------------------------------------------------------------------------------------------------------------------------------------------------------------------------------------------------------------------------------------------------------------------------------------------------------------------------------------------------------------------------------------------------------------------------------------------------------------------------------------------------------------------------------------------------------------------------------------------------------------------------------------------------------------------------------------------------------------------------------------------------------------------------------------------------------------------------------------------------------------------------------------------------------------------------------------------------------------------------------------------------------------------------------------------------------------------------------------------------------------------------------------------------------------------------------------------------------------------
>Manihot_esculenta_Manes.05G204600.1
---------------------------------------------------------------------------------------------------------------------------------------------------------------------------------------------------------------------------------------------------------------ATGGATGAAGATGCC------CCAGTTTCTAGTCAAATTCCTCAG---------------------------------GAACCTCCTATTGGGCTTACCATCAAGATTTCAACTTCTTGCAGCAAAACTGGTAAAGGCATCTCAAATCCCCATGCTCCTTCAAATTCAGATTTGCCTTCTCCAAACTTAAAGAACTCG---------------------------------------------ATTGAATCATCTCCATACAACTCTCCTTCT------------------------------------------------------------------CTTGTTTCTCCACCATCT------------TCAGCATTTGTT------------TCAGCCCTGCAATCACCATACATATCACCTAGAGCTATAACC---------------------------------CCAAAACCT---------------------------------------------------------------------------------------------------ACTCCACCAGAGAATTCAACAACAGTCACCCACCCATCG---CCGCCGGTCTCATCATATCGAGGCTCACAATCAGATGACATACCAAGCAGCTCCTAC------------------------------------------------------------------------------------------------------------------------------------------------------------ACTCCCCCATCGGACCAA------------------------------------------------TATGAATATTCTGATGACCCAGCTGATGCAAAGCTCAAGTATGTGACCTGTGTTCCAGTATCAGATCCT---------------GCTCCACCACGCATCTCCTTCTCATTTCCTGTCCCTCGTATTTCTTTC---AAAGGG------------------------------------------------------------GCTGTTTCTCCT---------GCTTCCAACGCCAAACTTAGAAGCTGTGATGTTTACATTGGTTTCCATGGCCAG---------------AATCCTAATCTTATTCGTCTCTGTAAATGGCTTAAATCTGAACTAGAGCTTCAGGGAATTGCATGCTTTGTTGCGGATAGATCCAAATACTCG---GATCAAAACCACGAAATTGCA---GACAGAGTCATCTGCTCAGTCGCTTATGGAATTGTGGTGGTGACGAACTCTAGCTTCCTTAACCACCTGAGCTTAGAGGAGATTAGATTTTTTGCTCAGAAGAAGAACTTGATTCCAATTTTCTTTGGCACAGAGCTTGCAGAA---ATCACGGGC------CTTCTCTACTGCAATTCAATTGAT------------------------------------------------------ATAGAGTGTAAAGAAGCAATTGGA---CTATTGAAGTCTCAA---GAGTTCAAGCTGGAAGCCAATGAGGGTAACTGGAGGAGCAGTGTAGCAAAAGCTGCTGGACTCTTAAGAGCTAAA---CTTGGGCGAAAGAGTGTGGCT---------GAGAAAGAAGAA---ATAGAAAAA------------------------------------------TTTGAGGAGCTTCCATTCCCACGAAACAAATATTTTGTAGGTCGAGAGAAGGAGATCATGGAGATTGAAACAGCCTTATTTGGCTGTGGG---GATACTCTTGAAGAA------AAGTACTCA------------------------ATTCCAATGGTACAAGGAGAATCCAGTGGGCAATCT---------------------------------------------------------------GAAGGC---CTTGGAAATGATGAAAGCGAG---------------------------------------------ACAGTCACCAGCCAAGGGGGG------AGATATATTAATTTGGAACTGGGAGGC------------------------------------------------------------------------------------------------------------------AAGTGCAAAGAACCA---GCATTGGAGGCTTGGGTGGAACCA------------------------------------------------------GTTGTGGGAAGAAATTCCTGGAAGAGGTCAAAATACAAGAAATCA---AAAAGTGGGAATTACAAATGCCTGGGTAGCAGC---------------------AGTGTCTTCTGCATAAATGGCGTTGCAGGCATTGGAAAGACAGAGCTTGCACTTGAATTTGCTTATAGGCATTCTCAGAGATATAAAATGATTTTGTGGGTTTGTGGCGAAGCTCGGTATTTCAGGCAGAACATACTAAATCTCTCACTTAATCTGGGGTTAGATGTGAGTGCT---------GATGGTGAAAAG---------------------------------GAAAGAGAGAGGATTAGAAGCTTTGAAGAGCAAGAATTTGAAGCATTCAAGAGAGTCAAAAGGGAGCTGTTCCGAGACGTGCCGTATCTACTAATTATTGACAACCTTGAGACGGAAACAGAATGGTGGGAAGGG---------AAGGATCTATATGATTTGATTCCAAGGAAC------------ACTGGAGGGTCACATGTGATTATCACAACCAGACTATCT---AAGGTGATGAATTTTGACATGATGCAG---------------------------------------------------CTTCCACCATTGCCATTGTCAGATGCAATGATCTTAATGAGAGGACGCAGG---------AAAAAGGACTACCAAAGTGAGGAGCTAGAATTTCTTCAGAAATTTGATGAGAAATTGGGAAGGTTGAGCTTTGGTTTATGGGTGGTTGGATCACTTCTTTCAGAGCTT---TCAATTTCTCCATCCGAACTTTTCGAAGCCATTAATCAAGTTCCA------CATGAAGATGGTTCT---GCATACTCCTATATGAACGTACATGATGAACAA---------------------------------------------------------------------------------------------------------TACTGTAAAAACAATCCTTTCCTAATGAAGCTTCTACGTTTTTGTCTCAACGTCCTGCAACATACCAATGAGACA---------AAGAAC---CTTCTTTCCTCAAGAATGCTCCTTGTTGGTGCTTGGTTTGCTCCAGCGCCCATTTCAGCAACTTTGCTAGCAACAGCAGCTAAAGATATGCCT---------------GATATAGGACATAGATTTAAAAAATGGACCAAATGCTTAGGCCTTGCATTTGCCTGC---------------------TGCTCC---GGTTGTGGA------------------TTAGATCCCCAAAGTGAAGAAGAC------------------TCGGCCATTCTTCTTGTTAAATTGGGACTAGCGCGAAAAGCTATC------------------------AGGCAACCC---------------------GGTTGCTGGATTCAGTTCCACCCCATAACTCAAGTGTTTGCAAGAAGA------AAAGAGGGTTTATCAGCTGCCAAGGCCACAGTG---------------CAGGGAGTAAGAAAAATT---------GGC---AACCCAGTAATCAACTCTGATCATTTATGGGCTTCTGCATTCCTAGTCTTTGGATTCAAATCT------GAACCCCCACTTGTCCAG---CTGAAGGCAGTTGATATTGTTTTGTACATAAAGAAGACAGCACTCCCACTAGCAATCAGAGCCTTCACAATTTTCTCAAGGTGTAATTCAGCACTGGAGCTTCTGAAAGTGTGCACTAATGTGCTTGAAGAAGTAGAGAAGTCATTCGTGTCACAAATCCAGGACTGGTGC------------------------------------------------CATGATTCACTTTGCTGGAAGAAG---------------AAAATACAAGGT------------------------------------------------------CATCAAAGAGTAGATGAATATGTGTGGCGTGAAGTGACTTTGTTGAAAGCTACGTTACTGGAAACCAGGGCCAAGTTGCTGCTGAGAGGCGGGCATTTCGATAGTGGCGAAAAATTATGCAGGACTTGTACAAGTATCAGGACAGTGATGCTTGGCCAC---------------------------------------------------------------------------------------------------------------------------------------------------------------------------------------------------------------AGCCATGCCCAAACC---------------------------------------------------------TTGGCTGCACAAGAAACGCTAGCAAAGTTGGTGAGAATGAGAAGCAAAATATGA-----------------------------------------
>Theobroma_cacao_Thecc1EG030509t1
---------------------------------------------------------------------------------------------------------------------------------------------------------------------------------------------------------------------------------------------------------ATGGGTGAAGAAGAA---GCATCAGTATCGCGTAGTGGCAAACTTTCTCAAGAAAAC---------------------------CATCCCAGCGGC---CTCACCATCAAGACTTCCTCTTGTTGCAGCAAAATTGGTAAAGATGCTTTA---ACCTTAATCCCTACG------GATTTGCATTCTCCAAGCTTAAAAACCTCA---------------------------------------------ATTGAGTCATCTCCACACAACTCTCCATCC------------------------------------------------------------------TTGGTGTCCCCACCCTCG------------TCAGCATTTGTT------------TCAGCTTTACAGTCGCCATATATCTCACCAAGAGCCACAAAC---------------------------------CCGAAACCCCAA------------------------------------------------------------------------------------GAGAACTCAACTCCGCAAGAT---AACCCTCCTCTTGTTACTCATCCATCACCGCCAGTCTCA---TTCAGAGGGGGTTCGCAATCTGATGATACACCAAGTAGTTCCTAC------------------------------------------------------------------------------------------------------------------------------------------------------------ACTCCCCCATCAGACCAG------------------------------------------------TATGAGTACTCTGATGACCCTGCAGATCCGAAGCTCAAGTTTGTAACTTGTGTTCCAGTCCCAGATCCT---------------GCTCCA---CGCATCTCATTCTCATTCCCAGTGCCTCGAATTTCCTTCGCAAAAGCT------------------------------------------------------------CCTGTTTCTCCG---------GCTTCTAATGCCAAACTCAGGAGCTGTGATGTTTTCATTGGCTTCCACGGTCAA---------------AACCCAAATTTGGCTCGCTTCTGTAAGTGGCTTAAGTCAGAGCTGGAGCTTCAGGGGATTGCTTGCTTTGTTGCAGATAGAGTCAAGTATTCAGATAGTCAGAGTCATGAGATTGCT---GACCGAGTCATCTGCTCAGTCACATATGGAGTTGTGGTGGTCACTAATTCTAGCTTTCTCAACCATCTCAGCTTGGAGGAAATTAGATTCTTTGCTCAAAAGAAGAACTTGATTCCACTCTTCTTTGACACGGGATCTGCTGAG---ATCATGGGA------CTTCTCAACTGCAATTCAATTAAT------------------------------------------------------AAAGAATGCAAAGAGGCACTTGACGGACTAATCAAGAGTCAT---GAGTTCAAGCTGGAAGCCAGTGAGGGTAATTGGAGAAGCTGTGTGGCTAAAGCTGCAGGAATATTGCGAGCAAAG---CTTGGAAGGAAGAGCGTGGTA---------GAGACAGATTTTGTTGGTGAAGGA------------------------------------------TTTGAGGAGCTGCCCTTTCCAAGAAACAGGTTTTTTGTGGGAAGAGAGAAGGAGATAATGGAGATTGAAACTGCCTTATTTGGACACGCTGATTCTCTTGAGCAAGAT------TGTTGCTCT------------------------AGGCCTATTATAAAAGGTGAAGCAAGCGGGCAATCT---------------------------------------------------------------GAAGGG---CTTGCTGATGAAGAAAGTGAT---------------------------------------------CATAATGTTTCCAGTAGGGGG------AGGTACATTAATTTGGAATTGGGT---------------------------------------------------------------------------------------------------------------------AAGTGCAAAGAGCCG---ACGCTAGAGGCATGGGTTGAGCCT------------------------------------------------------GTTATGGGAAGAAATCCAACCCAAAGGTCCAAATACAAGAAATCA---AAAAGTGGGAACTACAAGAGCTTAGGCAGC------------------------AGTGTGATTTGCATAAATGGGATTCCTGGCATTGGAAAGACAGAGCTTGCTCTTGAATTTGCCTATAGGTATTCTCAGAGATATAAGATGGTTCTTTGGGTTGGTGGAGAAGCCCGATATTTCCGGCAGAATATACTGAATTTATCACTCAATTTGGGATTGGATGTGAGTGCT---------GATGATGAGAAG---------------------------------GAAAGGGGCGGTATTCGATGCTTTGAGGAGCAGGAATTTGAAGCATTCAAGAGAGTGAAGAGAGAGCTCTTTCGAGACATGCCTTATCTGCTGATCATCGACAATCTTGAGACAGAGCGAGAGTGGTGGGAAGGA---------AAAGACCTGCATGACTTGATTCCTAGGAAC------------ACCGGAGGGTCTCATGTGATTATCACAACTAGGCTATCA---AAGGTGATGAATTTTGACACAACGCAG---------------------------------------------------CTTCCTCCATTGCCTTCATCTGATGCAATGATTTTAGTAAGAGGAAGAAGG---------AAGAAAGACTATCCAGCTGAGGAGTTGGAGTTTTTGAGAAAATTTGATGAGAAATTGGGAAGATTGAGCTTTGGTTTATGGATCATTGGTTCACTGCTTTCCGAACTT---GCCATTTCTCCATCCGCACTCTTTGAAGCTGTAAACGACGTCTCA------CTTGAAGATAATTCT---ACTTCATTATATATGATCACTAGTGGTGAGCAA---------------------------------------------------------------------------------------------------------TACTGCAAGAACAACCCTTTCTTGATGAAAATTCTATGTTTTTGCTCCGCTGTCTTACAGCAAATTAATGGGAGA---------AGGAAC---ATTCTTGCCTCACGAATGCTTCTTGTTGGTGCTTGGTTTGCACCAGCACCCATTTCAGCAAACTTGCTTGCTATTGCAGCTAAGTATATGCCT---------------GTTGCTGGGAACCGATTAAGAAGGTGGACTAAGTGCCTAAGTCTCACGTTCGTTTGT---------------------TGTGGT---GGATGCGGT------------------TTAGCTACTCAAAGTGAAGAAGAT------------------TCTGCTATTCTCCTAGTAAAGCTAGGATTGGCAAGAAGAGTTAAT------------------------CGACAGACT---------------------GGATGTTGGATTCAGTTCCATCCTATAACTCAAGCATTTGCAAAGAGG------AAAGAGTGCTTATCTGCTGCAAAAGCCACAGTC---------------CAAGGCATAAGAAAAGCC---------GGT---AACCCATTTCTGAATTCTGATCATCTATGGGCTTCTGCATTTCTTGTATTTGGATTTAAGTCC------GAACCCCCTATTGTGCAA---CTTAAAGCCATTGATATGGTTTTATATATCAAGAAGACGGCACTACCATTAGCAATCAGAGCCTTCACAACATTCTCAAGATGCAACTCGGCATTGGAGTTATTGAAGGTGTGCACAAATGTGTTGGAGGAAGTAGAAAAGTCATTTGTATCTCAGATACAAGACTGGTGT------------------------------------------------CATGGGTCGCTTTGCTGGAAAAAT---------------AAGTTACAAGGT------------------------------------------------------AATCAAAGGGTGGATGAGTACGTGTGGCAAGATGTGACATTGTTGAAGGCTACCCTATTGGAAACGAGGGCAAAGCTGCTGTTAAGAGGTGGGCATTTTGACAGCGGTGAAGAAGTCTGCAGAACTTGTATCAGTATTCGGACAGTGATGCTTGGGCAC---------------------------------------------------------------------------------------------------------------------------------------------------------------------------------------------------------------AATCATACCCAAACC---------------------------------------------------------TTGGCTGCTCAAGAAACACTTGCAAAGTTAGTGAGAATGAGGAGCAAGATATGA-----------------------------------------
>Gossypium_raimondii_Gorai.009G455000.1
---------------------------------------------------------------------------------------------------------------------------------------------------------------------------------------------------------------------------------------------ATGGGTGTCGGTATGGGTGAAGAAGAAGAAGCATCGGTATCAGGTAATATCAAGCTTTCTGAAGAGAAC---------------------------CACCCCAGCGGCGGCCTAACCATCAAGACAACT------------------GGTAAAGATGCTTCA---ACTTTGGTTGCTAGG------GATCTGCATTCTCCAAGCTTAAAATCATCA---------------------------------------------ATGGAGTCATCTCCTTACAACTCTCCCTCC------------------------------------------------------------------TTGGTGTCCCCACCATCG------------TCCGCATTCGTT------------TCAGCTTTGCAGTCACCATATATATCACCAAGAGCCACAATC---------------------------------CTGAAATCCCAA------------------------------------------------------------------------------------GACCAAGAGAACTCT---------AACCCTTGTCTTGTTTCGCATCCATCGCCACCAGTCTCATCATACAGAGGGGGTTCACAATCTGATGATATACCCAGTAGTTCCTAC------------------------------------------------------------------------------------------------------------------------------------------------------------ACTCCCCCGTCGGACCAG------------------------------------------------TATGAATACTCTGATGACCCCACAGATCCCAAGTTGAAGTTTGTAACTTGTGTTCCAGTCCCAGATCCT---------------GGTCCA---CGCATCTCATTCTCGTTTCCAGTGCCCCGAATTTCCTTTGCAAAAGCT------------------------------------------------------------CCTGTTTCTCCG---------GCATCTAATGCCAAACTCAGGAGTTGTGACGTTTTCATTGGCTTCCACGGTCAA---------------AATCCTAACTTGGCTCGCTTCTGCAAGTGGGTTAAGTCAGAGCTGGAGCTTCAGGGAATTGCTTGCTTTGTTGCAGACAGGGCTAAGTATTCGGATAGTCAGAGCCATGAGATTGCG---GACCGAATCATCTGCTCAGTCACATATGGAGTTGTGGTGGTCACTAGTTGTAGCTTTCTCAACCATCTCAGCTTGGAGGAAATTAGATTCTTCACTCAAAAGAAGAACTTGATTCCTGTCTTGTTTGACACGGGACCTGCTGAG---ATCATGGGA------CTTCTCAACTGCAATTCAATCGAT------------------------------------------------------AAAGAATGCAAAGAAGCAATTGAAGGAGTAATCAAGTGTCAT---GAGTTCAAACTGGAAGCCAGTCAGGGTAACTGGAGAAGCTGTGTAGCTAAAGCTGCAGCAATATTGCGAGCAAAG---CTTGGAAGGAAGAGTGTGGCA---------GAGCAAGACTTT------------------------------------------------------GTTGCTGAGCTGCCCTTTCCCAGAAACAGGTTTTTTGTGGGAAGAGACAAGGAGATTGTGGAGATTGAGAGTGCCTTATTTGGAGTTGCTGAG---CAAGATTATTAT------TGTTGCTCT------------------------ATGCCCATTATCAAAGGTGAAGCAAGCGGGCAATCT---------------------------------------------------------------GAAGGG---CTTGCTGATGAAGAAAGTGAT---------------------------------------------AATATTGTTTCTACCAGGGGG------AGGTACATTAATTTGGAATTGGGC---------------------------------------------------------------------------------------------------------------------AAGAGCAAAGAGCCT---TCG------------TCTGAACCA------------------------------------------------------GTTATGGGAAGAAGTTCAACGAAAAGATCCAAATTCAACAAGTCA---AAAAGTGACAACTACAAGAGCTTAGGCAGC------------------------AGTGTGATCTGCATAAATGGCGTTGCTGGCATTGGAAAGACCGAGCTTGCTCTTGAGTTTGCCTATCGGTATGCCCAGAGATATAAGATGGTTCTTTGGGTTGGTGGAGAGGCCAGATATTTCAGGCAGAATATACTGACTTTGTCGGTCAATTTGGGGTTGGATGTGAGTGCC---------CAAGACGAGAAG---------------------------------GAAAGAGGCCGGATTCGAAGCTTCGAGGAGCAGGAATTTGAAGCATTCAAGCGAGTGAAGAGGGAGCTGTTCCGGGACATGCCTTATCTGTTGATCATTGACAATCTTGAGACAGAGCGAGAGTGGTGGGAAGGA---------AAAGACCTGCATGACTTGATTCCTAGGAAC------------ACTGGAGGGACTCATGTGATCATCACAACTAGGCTACCA---AAGGTGATGACTTTTGACATGATGCAG---------------------------------------------------CTTCCTCCATTGCCTTTATCCGATGCTATGATTTTAGTACGAGGTAGAAAG---------AAAAAGGATTATTCGACCGAGGAGTTGGAGTACTTGAGAAAATTTGATGAGAAATCGGGAAGATTGAGCTTTGGTTTGTGGATTATTGGTTCACTACTTTCCGAGCTG---CCCATTTCTCCATCTGCACTCTTTGAAGCTGTGAACCAAGTCTCTACCTCACTTGAAGATGCCTCT---ACTTCACCC------------ACTGATGAGCAG---------------------------------------------------------------------------------------------------------TTCTTCAAACACAACCCTTTCCTGATGAAAATTCTATGTTTTTGCTTCGCGGTCTTGCATCAAGTTAATGGGAGA---------AGGAACAATATTCTAGCCTCACGAATGCTTCTTGTTGGAGCTTGGTTTGCCCCATCATCCATACCTGCAAATTTGCTAGCTACTGCAGCTAAGTATATGCCT---------------GTTGCTGGAAACAGATTCAGAAGGTGGACTAAGTGTCTAAGTCTTGCATTGGGCTGC---------------------TGCGGC---GGGTGTGGT------------------TTCACTACTCAAAGTGACGAAGAT------------------TGTGCCAATCTCCTAGTAAAGCTAGGATTGGCAAGACGAGCTAAT------------------------GGGCAGAAT---------------------GGATGTTGGATTCAGTTCCATCCTATAACTCAAGCATTTGCAAAGAGA------AAAGAATGCTTATCGACTGCTAAAGCTGCAGTC---------------CTAGGCATAAGAAAAACC---------GGG---AACCCATTGATAAATTCTGATCATCTATGGGCCACTGCATTTCTTGTATTCGGGTTTAAGTCG------GAACCTCCTATCGTGCAG---TTAAAAGCAATAGATATGGTGATGTATATCAAGAAGACGGCACTACCATTGGCAATCAGAGCCTTCACAACATTCTCAAGATGCAATTCGGCATTGGAGTTATTGAAGGTGTGCACAAATGTGTTAGAGGAAGTGGAGAAGTCATTTGTATCTCAAATACAAGACTGGTGC------------------------------------------------CAGGGGTCGCTATGTTGGAGAAAC---------------AAGTTACAAGGG------------------------------------------------------AAGCAAAGGGTGGACGAGTACGTATGGCAAGATGTGACATTGTTGAAGGCTACCTTGTTGGAAACCAGAGCCAAGCTGCTGTTAAGAGGTGGGCATTTTGACGGTGGTGAAGAGCTGTGCAGAACTTGTATCAGTATTAGAACAGTCATGCTGGGGCAC---------------------------------------------------------------------------------------------------------------------------------------------------------------------------------------------------------------AATCATGCACAAACA---------------------------------------------------------TTGGCTGCTCAAGAAACACTTGCAAACTTGGTGAGAATGAGGAGCAAGATATGA-----------------------------------------
>Citrus_sinensis_orange1.1g003354m
------------------------------------------------------------------------------------------------------------------------------------------------------------------------------------------------------------------------------------------------------------------------------------------------------------------------------------------------------------------------------------------------------------------------------------------------------------------------------------------------------------------------------------------------------------------------------------------------------------------------------------------------------------------------------------------------------------------------------------------------------------------------------------------------------------------------------------------------------------------------------------------------------------------------------------------------------------------------------------------------------------------------------------------------------------------------------------------------------------------------------------------------------------------------------------------------------------------------------------------ATGACTTGTGTTCAAGTAGCAGATCCT---------------GCTCCTCCAAGGGTATCATTTTCATTTCCAGTGCCGAGAATTTCCTTTGCCAAAGGT------------------------------------------------------------CCAGTTTCTCCT---------GTTTCTAATGCTAAACTAAGAAGCTGTGATGTGTTCATTGGTTTTCATGGGCAA---------------AATCCCAACTTGGTCAGGTTCTGTAAGTGGCTTAAGTCAGAACTTGAGCTGCAGGGAATTGCTTGCTTTGTTGCTGACAGAGCTAAGTACTCAGATAGTCAGAGCCATGAGATTGCT---GACAGGGTTATCTGCTCAGTGACTTATGGTGTTGTGGTTGTGACTAATTCTAGCTTTCTTAATCATTTGAGTTTGGAGGAGATTAGGTTCTTCGCTCAAAAGAAGAATTTGATTCCACTTTTCTTTGACAATGGGCCTAATGAG---ATATTGGGT------TTGCTCAACTGCAATTCAATTGAT------------------------------------------------------AAAGAGTGCAAAGAAGCACTTGATGGACTTATGAAGTCTCAT---GAGTTCAAGTTGGAAGCCAATGAATGTAACTGGAGAAGCTGTGTGGCTAAAACTGCTGGGATATTGAGAGCGAAG---CTTGGAAGGAAGAGTGTGGCT---------GAGAATGAT------CTAGAAGGA------------------------------------------TTTGAGGAGCTACCATTTCCTAGAAACAGGTGCTTGGTGGGAAGAGACAAGGAGATTATGGAGATTGAAACTGCCTTTTTTGGAAGTGGAGATTATCTTGAGCAAGAT------TATGCT---------------------------ATGCCAATCACCAAAGGAGAGGCAAGTGGCCAATCT---------------------------------------------------------------GAAGGC---CTTGCTGATGAAGAAAGTGAT---------------------------------------------TCAGTCAGCACCAGAGGTGGG------AGATTTATCAACTTGGAGTTAGGG---------------------------------------------------------------------------------------------------------------------AAGTGCAAAGAACCA---AAGCTAGAGGCTTGGGTTGAGCCA------------------------------------------------------GTGTTGGGAAGAAACTCGTTGAAAAAGTTAAAGTACAAGAAGTCT---AGAAGTGGGAACTACAAGAGCTTGGGCAGC------------------------AACGTGATATGCATAAATGGGGTTCCTGGCAGCGGGAAAACTGAGCTAGCACTTGAATTTGCTTACAGATATTCTCAAAGATACAAGATGGTTTTGTGGGTTGGTGGGGAAGCTAGATACTTCAGGCAGAACATATTGAACCTCTCACTCAATTTGGGGTTAGATGTGAGTGCG---------GATCCAGAGAAG---------------------------------GAAAGGGGTAGAATTCGAAGCTTCGAAGAGCAAGAATTTGAGGCATTCAAGAGAGTTAAGAAGGAGCTGTTCCGAGACATGCCTTATCTACTGATCATTGACAATCTTGAGACAGAGAAAGAATGGTGGGAAGGG---------AAGGATCTGCATGACTTGATACCAAGGAAC------------ACTGCAGGTACTCATGTGATTATCACTACAAGGCTATCC---AAGATCATGAATTTTGAAATAATGCAG---------------------------------------------------CTTCCACCGTTGTCCTTGCCTGACGCAATGGTTCTAATGAGAGGCAAAAGG---------AAGAAAGACTATCCAGCTGAGGAGCTAGAGTTCCTTCAAAATTTTGATGAGAAACTGGGAAGGTTGAGCTTTGGTTTGGGGGTAATTGGATCACTACTTTCTGAACTT---GGAATTGCTCCATCAGCACTCTTTGAAGCTGTGAATCAAGTTCCA------CTTGAAGAATGCTCT---ACTTCTCCTCACATGAGTATTAATGAGGAACAG---------------------------------------------------------------------------------------------------------TATTGCAAAAACAATCCTTTCCTTATGAAGATTCTATGCTTTTGCTTTGCCATATTACAACAAATAAATGGGAGA---------GAGAAT---TTTCTTGCCTCAAGAATGCTTCTCGTTGGTGCCTGGTTTGGTCCTGCTCCGATTTCAGTAAATTTGCTAGCTGCTGCTGCTAAGAACATGCCT---------------TATGCTGGAAATAGATTCAGGAGATGGACAAAATTCTTGACTCTCACATTTGGGTGT---------------------TGTGTT---GGCTGTGGC------------------CTGGCACCCCAAACTGAAGAAGAA------------------TCAGCTCTTCTTCTAGTCAAGTTAGGACTTGCACGAAGAGCCAAC------------------------AAACAACCT---------------------GGATGTTGGATTCAGTTACATCCTATAGCTCAAGTGTTTGCAAAGATA------AAAGAAGGTTTATTAGCTCCTAGGGCAGCAGTT---------------CAAGGCATAAGGAAGATT---------AGC---AATCCATTGCTAAACTCCGATCATCTTTGGGCATCTGCATTCCTTGTTTTTGGATTCAAATCC------GAGCCCCCAGTAGTCCAA---GTGAAGGCAATAGACATGGTTCTGTATATTAGAAAGATAGCTCTTCCTCTAGCAATCAGGGCGTTCACAACATTCTCAAGGTGCAGCTCAGCATTGGAGCTTCTAAAAGTATGCACAAATGTACTCGAGGAAGTAGAGAAATCATTTGTGTCTCAGATTCAAGATTGGTGC------------------------------------------------CATGGCTCACTTTGTTGGAAGAAA---------------AAGTTAAATGGG------------------------------------------------------AACCAAAGGGTTGATGAGTATGTGTGGCAAGACGTGACATTT---------------------------------------------------------------GGTGAAGAGCTATGCAGAACCTGTATCAGTATTCGAACAGTGATGCTGGGACAT---------------------------------------------------------------------------------------------------------------------------------------------------------------------------------------------------------------AACCATGCTCATACC---------------------------------------------------------TTGGCAGCTCAGGAAACTTTGGCAAAATTAGTGAGGATGAGAAGTAAGATATGA-----------------------------------------
>Citrus_clementina_Ciclev10007343m
------------------------------------------------------------------------------------------------------------------------------------------------------------------------------------------------------------------------------------------------------------ATGGCTGTAGAAGCAGCTTCACTATCTGGTAACACTCAGCTTCCTCAAGAA------------------------------ACCCCAACTGGC---CTTACCATCAAGACTTCAACTTCTTGCACCAAAGCTGGTACGAATGTAACTTCAACTCCTATCAGTTCG------GATTTGCCTTCACCAAACATTAAAATCAGCTCA------------------------------------------ATTGAATCATCTCCATACAGCTCTCCT---------------------------------------------------------------------CTTGTGTCACCGCCATCT------------TCAGCATTTGTT------------TCAGCTTTACAATCACCGTACATTTCACCTAGAGCCATTACT---------------------------------CCAAAACCCCAA------------------------------------------------------------------------------------GAAACCCCAACTCCA---------------------GCTACACATCCTTCACCTCCAGTTTCA------TTCAGAGGCTCACAATCCGATGACATTCCTAGTAGCTCCTAC------------------------------------------------------------------------------------------------------------------------------------------------------------ACACCCCCGTCAGACCAA------------------------------------------------TATGAGTATTCTGATGACCCAACTGACTCAAAGCTCAAGTTTATGACTTGTGTTCAAGTAGCAGATCCT---------------GCTCCTCCAAGGGTATCATTTTCATTTCCAGTGCCGAGAATTTCCTTTGCCAAAGGT------------------------------------------------------------CCAGTTTCTCCT---------GTTTCTAATGCTAAACTAAGAAGCTGTGATGTGTTCATTGGTTTTCATGGGCAA---------------AATCCCAACTTGGTCAGGTTCTGTAAGTGGCTTAAGTCAGAACTTGAGCTGCAGGGAATTGCTTGCTTTGTTGCTGACAGAGCTAAGTACTCAGATAGTCAGAGCCATGAGATTGCT---GACAGGGTTATCTGCTCAGTGACTTATGGTGTTGTGGTTGTGACTAATTCTAGCTTTCTTAATCATTTGAGTTTGGAGGAGATTAGGTTCTTCGCTCAAAAGAAGAATTTGATTCCACTTTTCTTTGACAATGGGCCTAATGAG---ATATTGGGT------TTGCTCAACTGCAATTCAATTGAT------------------------------------------------------AAAGAGTGCAAAGAAGCACTTGATGGACTTATGAAGTCTCAT---GAGTTCAAGTTGGAAGCCAATGAATGTAACTGGAGAAGCTGTGTGGCTAAAACTGCTGGGATATTGAGAGCGAAG---CTTGGAAGGAAGAGTGTGGCT---------GAGAATGAT------CTAGAAGGA------------------------------------------TTTGAGGAGCTACCATTTCCTAGAAACAGGTGCTTGGTGGGAAGAGACAAGGAGATTATGGAGATTGAAACTGCCTTTTTTGGAAGTGGAGATTATCTTGAGCAAGAT------TATGCT---------------------------ATGCCAATCACCAAAGGAGAGGCAAGTGGCCAATCT---------------------------------------------------------------GAAGGC---CTTGCTGATGAAGAAAGTGAT---------------------------------------------TCAGTCAGCACCAGAGGCGGG------AGATTTATCAACTTGGAGTTAGGG---------------------------------------------------------------------------------------------------------------------AAGTGCAAAGAACCA---AAGCTAGAGGCTTGGGTTGAGCCA------------------------------------------------------GTGTTGGGAAGAAACTCGTTGAAAAAGTTAAAGTACAAGAAGTCT---AGAAGTGGGAACTACAAGAGCTTGGGCAGC------------------------AATGTGATATGCATAAATGGGGTTCCTGGCAGCGGGAAAACTGAGCTAGCACTTGAATTTGCTTACAGATATTCTCAAAGATACAAGATGGTTTTGTGGGTTGGTGGGGAAGCTAGATACTTCAGGCAGAACATATTGAACCTCTCACTCAATTTGGGGTTAGATGTGAGTGCG---------GATCCAGAGAAG---------------------------------GAAAGGGGTAGAATTCGAAGCTTCGAAGAGCAAGAATTTGAGGCATTCAAGAGAGTTAAGAAGGAGCTGTTCCGAGACATGCCTTATCTACTGATCATTGACAATCTTGAGACAGAGAAAGAATGGTGGGAAGGG---------AAGGATCTGCATGACTTGATACCAAGGAAC------------ACTGCAGGTACTCATGTGATTATCACTACAAGGCTATCC---AAGATCATGAATTTTGAAATAATGCAG---------------------------------------------------CTTCCACCGTTGTCCTTGCCTGACGCAATGGTTCTAATGAGAGGCAAAAGG---------AAGAAAGACTATTCAGCTGAGGAGCTAGAGTTCCTTCAAAATTTTGATGAGAAACTGGGAAGGTTGAGCTTTGGTTTGGGGGTAATTGGATCACTACTTTCTGAACTT---GGAATTGCTCCATCAGCACTCTTTGAAGCTGTGAATCAAGTTCCA------CTTGAAGAATGCTCT---ACTTCTCCTCACATGAGTATTAATGAGGAACAG---------------------------------------------------------------------------------------------------------TATTGCAAAAACAATCCTTTCCTTATGAAGATTCTATGCTTTTGCTTTGCCGTATTACAACAAATAAATGGGAGA---------GAGAAT---TTTCTTGCCTCAAGAATGCTTCTCGTTGGTGCCTGGTTTGCTCCTGCTCCGATTTCAGTAAATTTGCTAGCTGCTGCTGCTAAGAACATGCCT---------------TATGCTGGAAATAGATTCAGGAGATGGAGAAAATTCTTGACTCTCACATTTGGGTGT---------------------TGTGTT---GGCTGTGGC------------------CTGGCACCCCAAAGTGAAGAAGAA------------------TCAGCTCTTCTTCTAGTCAAGTTAGGACTTGCACGAAGAGCCAAC------------------------AAACAACCT---------------------GGATGTTGGATTCAATTACATCCTATAGCTCAAGTGTTTGCAAAGATA------AAAGAAGGTTTATTAGCTCCTAGGGCAGCAGTT---------------CAAGGCATAAGGAAGATT---------AGC---AATCCATTGCTAAACTCCGATCATCTTTGGGCATCTGCATTCCTTGTTTTTGGATTCAAATCC------GAGCCCCCAGTAGTCCAA---GTGAAGGCAATAGACATGGTTCTGTATATTAGAAAGATAGCTCTTCCTCTAGCAATCAGGGCGTTCACAACATTCTCAAGGTGCAGCTCAGCATTGGAGCTTCTAAAAGTATGCACAAATGTACTCGAGGAAGTAGAGAAATCATTTGTGTCTCAGATTCAAGATTGGTGC------------------------------------------------CATGGCTCACTTTGTTGGAAGAAA---------------AAGTTAAATGGG------------------------------------------------------AACCAAAGGGTTGATGAGTATGTGTGGCAAGACGTGACATTGTTGAAGGCAACCCTACTTGAGACAAGAGCAAAGTTGCTACTGAGAGGGGGGCATTTTGACAGTGGTGAAGAGCTATGCAGAACCTGTATCAGTATTCGAACAGTGATGCTGGGACAT---------------------------------------------------------------------------------------------------------------------------------------------------------------------------------------------------------------AACCATGCTCATACC---------------------------------------------------------TTGGCAGCTCAAGAAACTTTGGCAAAATTAGTGAGGATGAGAAGTAAGATATGA-----------------------------------------
>Carica_papaya_evm.model.supercontig_12.63
---------------------------------------------------------------------------------------------------------------------------------------------------------------------------------------------------------------------------------------------------------------ATGGATGAAGAAGGATCTTTATCTGGTAATGGTGAAGTCCTTGAAGAA------------------------------AAGCCAACTGGG---CTCACCATCAAGACTGCAACCTTATCT---------AGCAAAAATGGTAAAAACACTGAATCTATTTCA------GATTTGGCATCTGCAAGCATACCAAACTCC---------------------------------------------ATTGAACCTTCTCCATTCAACTCTCCTTCC------------------------------------------------------------------CTTTTGTCCCCACCTTCA------------TCCGCATTTGTG------------TCTGCTTTACAGTCACCATATATATCACCCAGGGCCACAGCA---------------------------------ATACCTCCTAAC------------------------------------------------------------------------------------GATAAACCCCAACAAGAACCACCTATATCTACGCATGTTCCTTCACATTCACCGCCTGTCTCA------TACAGGGGATCACAGTCTGATGACATACCAAGCAGCTCCTAC------------------------------------------------------------------------------------------------------------------------------------------------------------ACGCCCCCATCAGACCAG------------------------------------------------TATGAATACTCTGATGACCCATTTGATCCAAAGCTCAAGTTTCTCCCTTGTGTTCCG------GAACCT---------------GCTCCTGCCCGTGTCTCGTTTTCATTTCCAGTCCCTCGGATTTCTTTCACCAAAGCT------------------------------------------------------------CCTGTTTCTCCT---------GCATCAAATGCTAAGCTTAGAAGCTGCGATGTCTTCATTGGCTTCCATGGTCAA---------------CATCCCAACTTGGTCCGCTTCTGTAAGTGGCTTAAATCAGAGCTGGAGCTTCAGGGGATTGCTTGCTTTGTTGCAGATAGAGCTAAGTACTCGGATAGTCAGAGTCATGAGATTGCT---GACAGGGTTATCTGTTCAGTGACATATGGAGTTGTGGTGGTCACCAATTCTACTTTTCTCAATCCCCTTAGCTTGGAGGAGATTAGATTCTTTGCTCAAAAGAAGAACTTGATCCCAATATTCTTCGACAGAGGACCTGCCGAG---ATAACGGGT------CTTCTCTACTGCAATTCAATTGAC------------------------------------------------------AAGGAGTGCAAAGAAGCCATTGATGGTTTGATCAAGTGTCAT---GAGTCTAAGCTGGTAGCCAGTGAGGGAAACTGGAGAGGCTGCGTGAGTAAAGCTGCTGGGTTACTGCGAGCAAAG---CTTGGGCGGAAGAGTGTGGCT---------GAGAAGGAT------GTGGAAGGAATG---------------------------------------TTTGAGGAACTTCCATTCCCAAGAAACAGGTATTTTGTAGGAAGAGAGAAAGAGATTACAGAGATAGAAACCAGCTTCTTTGGTTGTTGTGATTGTCTGGAGCGAGAT------TACTCC---------------------------CTGCAAACCATGAAAGGAGAAGCAAGTGGGCAATCT---------------------------------------------------------------GAAGGC---CTTGCTGATGAAGAAAGTGAT---------------------------------------------ACTGTCCCAATGAGAGGTGGG------AGGTTTATTAATTTGGAGTTGGAA---------------------------------------------------------------------------------------------------------------------AAGAGCAAAGAACCA---ACTTTGGATTCATGGGTTGAACCA------------------------------------------------------ATTGCAGGTAGAAATTCATTCAAGAAATCAAAATGTAAGAAATCA---AGAAGTGGAAACTACAAGAGCTTGAGCAGC------------------------AGTGTATTCACAGAGATACAAGATGGTCTTATGGGT------------------------------------------------------------TGGCGGGGA------AGCTCCATACTTCGGCAAAACATATTGAATCTGTCACTCAAATTAGGGCTGGACGTGAGCGCC---------GATGCTGAGAAG---------------------------------AAAGGGGCCAAATTCGAAGCTTCGAAGAGCAGA---ATCCGAAGCATTCAAGAGGGTCAGAGGGAGCTGTTTCGCGACATGCCTTATCTACTGATCATCGATAACCTTGAGACAGAGAAAGAATGGTGGGAAGGT---------AAAGATCTACATGATTTGATTCCAAGGAAC------------ACAGGAGCTTCTCATGTGATTATCACTACTAGGCTATCC---AAGGTGATGAGTTTTGACACAATCCAG---------------------------------------------------CTTCCACCATTGTCAGTATCTGAAGCTATGATCTTACTGAGAGGAAAGAGG---------AAGAAAGATTACCTAGACGAGGAGCTGGAGATCTTGAGGAAATTTGATGAGAAACTAGGAAGATTGACCTTTGGCTTATGGCTTATTGGATCATTGCTTTCAGTACTG---CAAATTTCTCCATCTGCACTCTTTGAAGCTGTAAATCAGGTCCCT------CTGGAAGAAGAATCA---ACTTCACCTTACACCAGCATCAATGATGAACAA---------------------------------------------------------------------------------------------------------TACTGCAAAAACAACCCTTCCCTCACCAAAATTGTATCTTTTTGCTTTGCACTTTTGCAGCAGATCAATGGCAGA---------AGAAAT---GCTGTTGCCTCCAGCATGCTTCTTGTTGGGGCTTGGTTTGCTCCAGCACCAATTCCAGTGAGTTTACTAGCCAATGCAGCTAAGTTCATGCCT---------------ATTTCCAGAGAGGGATTTCATTGGTGGACAAAATTCTTGGCTGTCACATTTGCCTGT---------------------TGTGGC---GGCTGTGGG------------------TTCTCACCACAGAGTGAAGAAGAG------------------TCTGCTCTTCTTCTAGTAAGACTAGGATTGGCACGAAAGACGAAC------------------------AGTGCGTCC---------------------GGATGTTGGATTCAGTTCCATACTGTAACACAGGCATTTGCTAGGAGA------AAAGACTGCATATTGGCTCCCAAGGCTACAATT---------------CAAGCCATAAGCAAAACT---------GGG---AATCCATTGATGAACTCAGATCATCTCTGGGCTTCTGCATTTCTGGTTTTCGGATTCAAATCC------GAACCTCCACGTGTCCAA---CTCAAAGCAATTGACATGGTGTTGTACATTAAGAAAACAGCTCTCCCTCTAGCAATCAGAGCCTTCACAACTTTCTCCCGGTGCAACTCAGCTTTAGAGCTCCTCAAGGTATGCACCAATGTCCTGGAAGAAGTAGAGAAGTCATTCGTGTCACAGATACAAGACTGGTGC------------------------------------------------CATGGCTTACTCTGTTGGAGGAAG---------------AAGAAGAAGTCCAAGATGGGAGGC---------------------------------------AACAACCAGAAAGTGGATGAATATGTGTGGCAGGATGTAACATTGTTGAAAGCGACATTGCTGGAAACTAGAGCTAAGTTGCTGTTAAGAGGGGGGCATTTTGACAGTGGAGAAGAGCTGTGTAGGACGTGTATCAGTATCAGGACAGTGATGCTGGGACAT---------------------------------------------------------------------------------------------------------------------------------------------------------------------------------------------------------------AACCATGCCTTAACC---------------------------------------------------------TTGGCGGCTCAAGAAACACTTGCAAGGTTGGTGAGAATGAGGAGCAAGATCTAA-----------------------------------------
>Eucalyptus_grandis_Eucgr.F01987.1
---------------------------------------------------------------------------------------------------------------------------------------------------------------------------------------------------------------------------------------------------------------------------------------------------------------------------------------------------------------------------------------------------------------------------------------------------------------------------------------------------------------------------------------------------------------------------------------------------------------------------------------------------ATGGCAGCA------------AAAGCTCTG---TCCCCATACATATCTCCAAGGGCCTTGGCA---------------------------------CCAACAACCACA------------------------------------------------------------------------------------AATAATTCCACCCCGCCTGAG---GACCCAGCTCCTCCGGCACATCCATCTCCACCGGCATCGTTCCGTGGTGCCGGCTCGCAGTCAGATGACATCCCGAGCAGCTCCTAC------------------------------------------------------------------------------------------------------------------------------------------------------------ACTCCCCCATCTGACCAA------------------------------------------------TATGAATTTTCCGATGACCCATATGATGCTAAGCTCAAATTTGTCACCTGCGTCTCTGTCCCAGACCCG---------------GCGCCACCTCGAGTCTCGTTCTCCTTCCCAGTCCCACGGATTTCCTTTGGCAAAGGG------------------------------------------------------------GCACTTTCCCCG---------GCTGCCAATGCCAAGCTGAGGAGCTGTGATGTGTTCATAGGCTTCCATGGGCAG---------------AACCTGAACCTGGTAAGGTTTTGCAAGTGGCTCAAGTCAGAGCTTGAGCTCCAGGGAATTGCTTGTTTTGTGGCCGACAGAGCTAGGTACTCAGATGGTCAGAGTCATGAGATTGCA---GATAGGGTGATTCGCTCAGTGACATTTGGAATAGTGGTTGTTACCAGTTCCAGCTTTATGAATACTCTTAGCTTGGAGGAGATCAGATTTTTCGCTCAAAAGAAGAACTTGGTTCCATTGTTCTTTGACACAGGCCCTGCTGAG---GTTACGGGC------CTACTCAATTCTGATACGACTGAT------------------------------------------------------AAAGAGTGCAGAGAAGCGATTGATGGACTAATCAAGTGCCAC---GAGTTCAAGCTAGAAGCTAATGAAGGCAATTGGAGAAGCTGCATTGGGAGGGCGGCTGGGATGTTGAGAGCGAAA---CTTGGGCGCACAAGCGTGGTC---------GAGAAGGAT------GTTGAAGCA------------------------------------------TTTGAGGAGATACCCTTCCCAAGAAACAGATATTTCATCGGAAGGGAGAGAGAACTCACGGAGATTGAGAACGCTTTATTTGGATCTGGGGATTGTTTCGAGCAAGAT------TACACG------------------------------ACGTCCATCAAAGGAGAAGCGAGTGGACAATCT---------------------------------------------------------------GAAGGG---CTTGCAGATGAGGAGAGTGAA---------------------------------------------ACAACTACGACGAGAGGAGGA------AGATTCATCAGTCTAGACGTGGGG---------------------------------------------------------------------------------------------------------------------AAGTGCAAAGAACCA---AAATTGGAGGCTTGGGTAGAGCCA------------------------------------------------------GTTCTGGGAAGGAACTCTTTGAAGAGATTGAAGTACAAGAAGTCG---AAGAGCGGGAGCTACAGAGGCTTAGGCAGC------------------------AGTGTGGTCTGCCTCAATGGCATTCCTGGCATCGGGAAGACAGAGCTTGCTTTAGAATTTGCTTATAGGTACTCTCAAAGATATAAAATGGTCCTGTGGGTGGGTGGAGAGGCTCGATATTTCAGGCAAAACATCTTGAATCTGTCGCTTAATTTGGGCTTGGATGTGAGCGCC---------GATGCTGAAAAG---------------------------------GAAAGAGGACGTATCCGAAGCTTTGAGGAGCAAGAATTTGAAGCATTCAAAAGAGTTAAAAGAGAGTTGTTCCGTGACATGCCTTATTTGCTAATCATCGACAATCTGGAAACTGAGAAGGAATGGTGGGAAGGT---------AAAGATTTACACGACTTGATTCCAAGAAAC------------ACCGGGGGATCCCACGTGATCATAACGACGCGGCTACCC---AAAATAATGAACTTCGATTTGATACAG---------------------------------------------------ATTCCGCCTCTGCCTTTGTCTGATGCGATGATCCTAATGAAAGGGAGAAAG---------AAGAGAGACTATCCAGCTCAAGAGCTTGAGGTTCTGCGGAAGTTTGATGAGAAGCTAGGGAGGCTGAGTTACGGTATGTGGATTATCGGATCATTACTCTCTGAACTT---GCCATTTCCCCATCTGCGCTCTTCGAAGCAGTGGACCAAGTTGCA------CTCGATGGCTCTTCTAGTAACACTTCCTATGTAAGCCTTAGCGATGACCAA---------------------------------------------------------------------------------------------------------TTCTGCAAAAACAATCCCTTCCTCGTCAAAGTCTTGTTCTTTTGCTTCAATATCTTAGAGCAAACCAGTGTGAGG---------AGGAAC---CTTATGGCGTCAAAAATGCTACTTGTTGGTGCTTGGTTTGCCCCGGCACCGATCTCAGTGAGTCTGCTCACCTCAGCTGCTAAGAGTATGCCA---------------GCCAGTGGAAACCAGTTGAAT---TGGACCAAGTTGTTCGGT------------------------------------TTC---AGCTGCTGTTTAGCA------------CCGAAGACCTGGAAAAGCGAGGAAGAT------------------TCAGCAGTCCTTCTAGTGAAACTTGGGCTGGCGCGAACAGCTAAT------------------------AGGCAACCA---------------------GGGTATTGGATCCAATTCGACCCCATAACTCGACTGTTTGCACGAAGA------AAAGACGGTTCTCTTGCTGCGAAAGCAACAGTT---------------CAAGGCCTGAGAAAATTC---------GGC---AATCCAGTTCTGAACTCGGATCACCTCTGGTCTTGTGCATTCCTAGTCTTTGGGTTCAAGTCT------GAGCCCCCTCTAGTCCAA---CTCAAGGCAATCGACATGGTTCTGTTCATTAAAAAGACGGCCTTGCCCCTGGCAATCAGGGCATTCACAACATTCTCGAGATGCAACTCTGCGTTGGAGCTCCTAAAAGTGTGTACAAATGTGCTTGAGGAAGTGGAGAAGTCGTTTGTGTCCCAAATACAGGACTGGTGC------------------------------------------------CATGGCTCACTCTGTTGGAAGAAA---------------TCCTTGAACCCA---------------------------------------------------GGAAGCCAAAGGGTAGACGAGCACGTGTGGCAGGACGTGACGCTTTTGAAAGCCACGCTTTTGGAGACCAGAGCCAAATTGCTACTGAGGGGCGGTCACTTCGACAGTGGTGAAGAGCTGTGTAGGACTTGCATCAGTATTAGGACGGTGATGCTCGGGCAT---------------------------------------------------------------------------------------------------------------------------------------------------------------------------------------------------------------AACAATGCCCTGACC---------------------------------------------------------CTCGCTGCTCAAGAGACATTGGCCAAGCTAGTGAGGATGAGAAGCAAGATCTGA-----------------------------------------
>Eutrema_salsugineum_Thhalv10012581m
------------------------------------------------------------------------------------------------------------------------------------------------------------------------------------------------------------------------------------------------------ATGAGGGGAGAAGAAGAACCAGAAGAAGCAAGCTTAGTGGGATTAACCATAAGA------------------------------------------------ACATCATCACCA---GCAAGCTCTTCAAGTAAAAAAGGTAAA------GATCTCCACACAAATGATGCC------TCGGATTCATCTCCAAGTATCAAAAACTCT---------------------------------------------------------CCTTTCAATTCACCTTCT------------------------------------------------------------------CTTGTGTCCCCACCATCT------------TCTGCTTTTGTT------------TCCGCTTTACAATCTCCTTATATATCCCCAAGAGCCACACAA---------------------------------CCCATT------------------------------------------------------------------------------------------------------------------------ACCACCACTCACAAGCCATCACCGCCTGTTTCT------TACAAAGGCTCACAATCTGAAGATGTACCAAGCAGCTCCTAC------------------------------------------------------------------------------------------------------------------------------------------------------------ACTCCTCCTTCTGACCAG------------------------------------------------TATGAGTTTTCCGATGACCCA---TCAGATCGGAAGCTCAAGTTATCAGCT---TGTACTCCAGATCCT---------------GCTCCTCCAAGGATCTCATTCTCTTTCCCTGTTCCTAGGGTTTCCTTAGCTAAAGTCTCT---------------------------------------------------------GTTTCTTCGCCT---------GCAACTAACACCAAGCTCAGGAGCTCCGATGTCTTCATAGGGTTCCATGGACAA---------------AACCCAAACTTGGTGAGATTCTGCAAATGGTTAAAGTCAGAGCTTGAGCTTCAGGGTATCGCTTGTTTCGTTGCGGACAGAGCTAAGTATTCGGACACACAGAGTCATGAGATCGCT---GACAGAGTTATCTGCTCCGTTACTTATGGGATTGTGGTTGTCTCTTGTTCGAGCTTGCTCAACTATCTTAGCTTGGAGGAAGTTAGGTTCTTCGCTCAAAAGAAGAACTTGATCCCAATTTTCTATGGAACTGGACCTTCTGAG---ATAATGGGT------CTTCTCAACTGTAATGCCATAGAT------------------------------------------------------AAAGAGTGTAAAGAAGCCATTGATGGGTTGATTAAGTCCCAT---GAGTTTAAACTCGAAGCTAATGAGAGTAACTGGAGAAGCTGTGTGGCAAAGACCGCGACCATTCTCAGGGGAAAG---CTTGGGAGGAAGAGTGTGGTT---------GATAAAGAGACA---GTGGATAGG------------------------------------------ATCGATGAGCTTCCTTTTCCGAGAAATAGATCTTTTCTTGGCAGAGAGAAAGAGATGACGGAAATGGAGATTGCTTTCTTTGGC---AATGGAGAGTATCTAGAGTCT------ACAACACCA------------------------------AGCACTAAAGGAGAAGCAAGTGGACAATCT---------------------------------------------------------------GAAGGA---CTTGCAGATGAGGAATCAGATGTT---------------------------------------------GTATCAACTAGAAATGGG------AAATTTATCAGCTTGGAGCTTGGA---------------------------------------------------------------------------------------------------------------------AAATGCTCAGAGCCA---AGATCTGAGGCTTGGAGTGATCCA------------------------------------------------------AACGGTGGGAAAAACTCGCTTAAAAGACTGTTGAAGACTAAAAAATATAGAAACAGTAAT---AACTGCAAAGGTAGC---------------------ACAAGTGTTGTTTGCGTAAATGGAGTTCCTGGGATTGGGAAGACAGAGTTGGCTCTTGAATTCGCTTACCGGTATTCTCAGAGGTATAAGATGGTGTTGTGGGTCGGAGGGGAAGCTCGATACTTCAGACAGAACCTGTTGAATCTGTCATTTAGTTTGGGGCTTGATATGAGCGCG---------GATGCTGAGAAG---------------------------------GATAGAGGTAGACTACGGAGCTTTGATGAACAAGAGTTTGAAGCGTTTAAGAGGATAAAGCGTGAGCTTTTCAGAGACATGCCTTATCTTCTGGTCATTGATAATCTTGAGATAGAAAAAGATTGGTGGGAAGGG---------AAAGATCTGAATGATCTGATTCCAAGAAAC------------ACCGGAGGTACTCATGTGTTGATCACTACTAGACTTCCT---AAAGTCATGACCTTTGATACAGTGCAG---------------------------------------------------CTCTCTGTATTGCCTTCGTCTGACGCAATGGTGTTGTTGAGAGGAAGAAGA---------AAGAAAGATTACCCGGCTGAGGAGGTTGAGATCCTCAAGCTTTTCGAAGAGAAACTGGGACGTTTGAGCTACGGTCTTTGGGTGATAGGATCATTGCTTTCAGAGCTT---TCAATTCCACCTTCTGCGCTCTTTGAAGCTGTGAACAAAGTTCAA------ATCGAAGAACGTTCA---GCCTCGCCTTTTGTGAACTTAAACGATGAGCAG---------------------------------------------------------------------------------------------------------TATTGCAAATCCAATCCATTCGTTGCAAAGGTCTTAGCTTTCGTTTTGGCTGTTTTGGAGCAAGCTGAAGGTAAC---------AGAAAC---CTTCTCTCACTGAAAATGCTACTAGTGGGAGCTTGGTTTGCGCCAGTCCCTATCCATGTTAACTTGTTAGCAGCAGCGGCTAAAAACATGCCC---------------ACAAGTGGAAATCGGTTTAGCAAATGGAACAAATGTTTGAGTCACACATTTGCTTGG---------------------TGCGGT---GGTTGTGGT------------------CTAGGACGCAGAAGCGAAGAGGAT------------------GCTGCGTTTTTACTAGTCAGATTAGGACTAGCGAGGATGACTAAT------------------------AGACAACCT---------------------GGGTGTTGGATTCAGTTTCATCCAATAACTCAAACTTTTGCGAGGAGA------AGAGACTACATACTTGCACCCAAGGCAACAGTT---------------CAAGGCGTGAGGAAAATC---------GAT---AACCCGTTGTTGAATCTTGATCACTTATGGGCTTCAGCATTCTTAGTATTCGGATTCAAATCA------GAACCTCCTTTGGTCCAA---CTACAAGCCATGGATATGGTACTTTACATCAAGAGAACAGCACTTCCTTTAGCAATCACAGCTTTCACAAAGTTTTCAAGGTGCAACTCTGCGCTGGAGCTCCTCAAAGTATGCACCAATGTGTTAGAGGAAGTGGAGAAGTCGTTTGTGTCTCAAATACAAGATTGGCGC------------------------------------------------CAAGGCTCACTCTGTTGGAAGAAG---------------AAGACTAGCAAG------------------------------------------------------------AAGGTGGATGAATACGTGTGGCAGGATGTTACATTGTTGAAAGCTTTATTGCTAGAGACCAGAGCGAAGCTGCTGCTACGAGGCGGACATTTCGATAGTGGAGAAGAACTTTGCAGGACTTGTATCAGTATCAGGACGGTGATGCTTGGCCAT---------------------------------------------------------------------------------------------------------------------------------------------------------------------------------------------------------------AACCATGAGCTCACT---------------------------------------------------------TTGGCTGCTCAAGAAACGCTGGCAAAGTTAGTCAGAATGAGAAGCAAGATATGA-----------------------------------------
>Brassica_rapa_Brara.J01057.1
------------------------------------------------------------------------------------------------------------------------------------------------------------------------------------------------------------------------------------------------------ATGAGGAGA---------GAGGAAGAAACAAGTTTAGTTGGATTAACCATAAGA------------------------------------------------ACATCATCAGCAACAGCAAGCTCTTCAAGCAAGAAAGGCAAA---GATGTTCAGACAACAAATGAGGCT------TCAGATTCATCTCCAAGTATAAAAAACTCT---------------------------------------------------------CCTTTCAATTCACCATCT------------------------------------------------------------------CTTGTGTCCCCACCATCT------------TCTGCTTTTGTT------------TCCGCTTTACAATCTCCTTATATATCCCCAAGAGCCACTCAA---------------------------------CCCCTTACCACC------------------------------------------------------------------------------------------------------------------ACCACCGCTCACAAGCCCTCCTCACCGCCT------------------------CCTGAAGATGTACCAAGCAGCTCCTAC------------------------------------------------------------------------------------------------------------------------------------------------------------ACTCCTCCTTCCGACCAG------------------------------------------------TACGAGTTTTCCGACGACCCA---TCAGACCGGAAGCTCAAGTTATCATCAGCTTGTACTCCAGATCCT---------------GCTCTTCCGAGGATCTCCTTCTCTTTCCCTGTCCCTAGAGTCTCCTTAGCTAAAGTCTCT---------------------------------------------------GTCTCTTCGCCAGCCACC---------ACCAACACCACCAAGCTCAGAAGCTCTGATGTCTTCATAGGGTTCCACGGACAA---------------AACCCAAACCTGGTGAGGTTCTGCAAGTGGCTAAAGTCCGAGCTTGAGCTTCAGGGAATCGCTTGTTTCGTCGCCGACAGAGCTAAGTACTCGGACACTCAGAGTCATGAGATAGCA---GACAGAGTTATCTGTTCTGTCACTTATGGGATTGTGGTTGTATCTTGCTCAAGCTTGCTCAACTACCTTAGCTTGGAGGAGGTTAGGTTCTTTGCTCAGAAGAAGAACTTGATTCCCATCTTCTATGGGACTGGACCTTCTGAG---ATAATGGGT------CTTCTCAACTGCAATGCCATTGAT------------------------------------------------------AAAGAGTGTAAAGAAGCTATAGATGGGTTGATTAAGTCTCAT---GAGTTTAAGCTAGAAGCTAATGAGAGTAACTGGAGAAGCTGTGTGGGGAAGACGGCGATGATTCTGAGGGGGAAG---CTTGGGAGGAAGAGTGTGGTT---------GATAAAGAGATA---GTGGAGAGG------------------------------------------ATTGATGAGCTTCCTTTCCCTAGAAACAGAACTTTTCTTGGAAGAGAGAAGGAGATAATAGAGATGGAGATGGCTTTCTTTGGTAGTAATGGAGAGTTCCTTGAGTCC------ACAACACCA------------------------------AGCTCTAAAGGAGAAGCAAGTGGATTGTCATCT------------------------------------------------------------GAAGGA---CTTGCAGATGAGGAATCAGACGCTGAT------------------------------------------GTATCAACTAGGAACGGG------AAGTTTATCACCTTGGAGCTTGGA---------------------------------------------------------------------------------------------------------------------AGATGCTCAGAGCAA---AGAAGTGAAGCT---------CCA------------------------------------------------------AACGGTGGAAAAAACTCTCTTAAAAGACTGTTGAAGACTAAGAAATGTAGAAGCAGTAGTGGTAACTGCAAGAGTAGTAGTAGC---------------ACAAGCGTTGTTTGTGTGAATGGAGTTCCAGGGATTGGGAAGACAGAGTTAGCTCTTGAGTTCGCTTACCGGTACTCTCAGAGGTATAAGATGGTTTTGTGGGTAGGAGGGGAAGCTAGATACTTCAGACAGAACCTCTTGAACCTGTCGTTTAGCTTGGGGGTTGATGTGAGCGCT---------GATGCCGAGAAG---------------------------------GATAGAGGTAGGCTAAGGAGCTTTGACGAGCAGGAGTTTGAAGCTTTCAAGAGGATAAAGAGAGAGCTTTTCAGAGAAATGCCTTATCTTCTCATCATTGATAATCTTGAGATAGAGAAAGACTGGTGGGAAGGG---------AAAGATCTGAACGATCTGATTCCTAGAAAC------------ACAGGAGGTACTCATGTCTTGATCACTACTAGGCTTCCT---AAAGTCATGGCCTTTGACACAGTGCAG---------------------------------------------------CTTCCTGTCTTGTCTTCATCTGATGCAATGGTGTTACTGAGAGGAAGGAGA---------AAGAAAGATTACCCTGCCGAGGAGGTTGAGATCCTCAAGGTGTTTGAAGAGAAGTTGGGACGGTTGAGCTATGGTCTTTGGGTGATTGGTTCACTTCTCTCAGAGCTT---GCTATTACACCTTCTGCTCTCTTTGAAGCTGTGAACAAAGTTCAT------CTCGAAGAACGTTCA---GCGTCACCGTTTCTTAACTCAAACGATGAGGGA---------------------------------------------------------------------------------------------------------TACTGCAGATCCCATCCGTTTGTTGCAAAGGTGTTAGCCTTCTGCTTGGCTGTTTTGGAGCAAGCTCAAGGAAAC---------AGAAAC---CTTCTCTCACTGAAAATGCTGCTAGTGGGAGCTTGGTTTGCTCCCGTCCCTATCCCGGTTAACCTGTTAGCCGCAGCGGCTAAAAACATGCCC---------------ACAGGTGGGAACCGGTTTAGCAAATGGAACAAATGTTTGAGCCACACGTTTGCTTGG---------------------TGCGGT---GGTTGTGGTGGA---------------CTAGGACGCAGAGGCGAAGAGGAC------------------GCTGCTTTTTTACTGGTGAGGTTAGGACTAGCGAGGATGAGTAAT------------------------AGACAGCCT---------------------GGATGTTGGATTCAGTTCCATCCCATAACTCAAACTTTCGCTAGGAGA------AGAGACTACATACTTGCTCCCAAGGCAACGGTT---------------CAAGGCGTGAGGAAAATC---------GAA---AACCCGTTGCTGAATCTTGATCACTTGTGGGCTTCAGCGTTCTTAGTGTTCGGATTCAAGTCG------GAGCCTCCTCTGGTGGAG---TTACAAGCGATGGATTTGGTGCTTTACATCAAGAGAACAGCTCTTCCTTTAGCGATCACAGCTTTCACAACCTTCTCTAGGTGCACTTCTGCTTTGGAGCTCCTGAAAGTGTGCACCAACGTGCTGGAGGATGCGGAGAAGTCATTTGTGACTCAGATACAAGATTGGCGC------------------------------------------------CAAGGCTCTCTCTGTTGGAAGAAG---------------AAAACTAGCAAG------------------------------------------------------------AAGGTGGATGAATACGTGTGGCAGGATGTTACGCTGTTGAAGGCTTTGTTACTGGAGACAAGAGCGAAGCTGCTGCTGCGAGGAGGGCATTTCGATAGCGGCGAGGAGCTGTGCAGGACTTGTATCAGTATCAGGACGGTGATGCTTGGACAT---------------------------------------------------------------------------------------------------------------------------------------------------------------------------------------------------------------AACCATGAGCTCACT---------------------------------------------------------TTGGCTGCTCAAGAAACACTAGCGAAGTTGGTTAGAATGAGAAGCAAGATATGA-----------------------------------------
>Boechera_stricta_Bostr.26833s0641.1
------------------------------------------------------------------------------------------------------------------------------------------------------------------------------------------------------------------------------------------------------ATGAGGGGAATAGAAGAAGAAGCAGAAGCAAGTTTAGTTGGATTAACCATAAGA------------------------------------------------ACTTCATCACCA---GCAAGCTCTTCAAGTAAGAAAGGTAAA---GATCTTCTTCAAACAAATAATGCT------TCAGATTCATCTCCAAGTATCAAAAACTCT---------------------------------------------------------CCTTTCAATTCACCTTCT------------------------------------------------------------------CTTGTGTCCCCACCATCT------------TCTGCTTTTGTT------------TCTGCTTTACAATCTCCTTATATATCCCCAAGAGCTACACAA---------------------------------CCAATTACCACA------------------------------------------------------------------------------------------------------------------ACCACCACTCACAAGCCATCACCGCCTGTTTCT------TACAAAGGCTCACAATCTGAAGATGTACCAAGCAGCTCCTAC------------------------------------------------------------------------------------------------------------------------------------------------------------ACTCCTCCTTCTGACCAG------------------------------------------------TACGAGTTTTCTGATGAACCA---TCAGATCGGAAACTAAAGTTATCAGCT---TGTACTCCAGATCCT---------------GCTCCACCAAGGATCTCCTTCTCTTTCCCTGTTCCTAGGGTTTCTTTAGCTAAAGTCTCT---------------------------------------------------------GTTTCTTCACCT---------GCAACAAACACCAAGCTCAGGAGCTCTGATGTCTTCATAGGGTTTCATGGACAA---------------AACCCAAACTTGGTGAGATTCTGCAAATGGTTAAAGTCAGAGCTTGAGCTTCAGGGAATCGCTTGTTTCGTTGCTGACAGAGCTAAGTATTCGGACACACAGAGTCATGAGATCGCC---GACCGAGTTATCTGCTCTGTTACTTATGGGATTGTGGTTGTCTCCTGTTCGAGCTTACTCAACTACCTTAGCTTGGAGGAAGTTAGGTTCTTTGCTCAAAAGAAGAACTTGATTCCGATTTTCTATGGAACTGGACCTTCTGAG---ATAATGGGT------CTTCTCAACTGCAATGCCATAGAT------------------------------------------------------AAAGAGTGTAAAGAAGCCATTGATGGGTTGATTAAGTCCCAT---GAGTTTAAACTCGAAGCTAATGAGAGTAACTGGAGAATCTGTGTGGGAAAGACCGCGACGATTCTCAGGGCAAAG---CTTGGGAGGAAGAGTGTGGCT---------GATAAAGAGATA---GTGGAAGGA------------------------------------------ATTGATGAGCTTCCTTTTCCGAGGAACAGATCTTTTCTTGGAAGAGAGAAAGAGATAATGGAAATGGAGATGGCTTTCTTTGGT---AACGGAGAGTATCTTGAGTCT------ACAACACCA------------------------------AGCACCAGAGGAGAAGCAAGTGGACAATCT---------------------------------------------------------------GAAGGA---CTTGCAGATGAGGAATCAGATGTT---------------------------------------------GTATCAACTCGAAATGGG------AAATTTATCAGCTTGGAGCTTGGA---------------------------------------------------------------------------------------------------------------------AAATGTTCAGAGCCA---AGAAGTGAGGCTTGGAGTGATCCA------------------------------------------------------AATGGTGGGAAAAACTCGCTTAAAAGACTGTTGAAGACTAAGAAGTATAGAAGCAGTAGT---AACAGCAAAAGTAGC---------------------ACAAGTGTTGTTTGTGTAAATGGAGTTCCCGGGATTGGGAAGACAGAGCTAGCTCTTGAATTTGCTTACCGGTATTCTCAGAGGTATAAGATGGTTTTGTGGGTCGGAGGGGAAGCTCGATACTTCAGACAGAACCTGTTGAATCTGTCATTCAGCTTGGGGCTTGATGTTAGCGCG---------GATGCTGAGAAG---------------------------------GATAGAGGCAGGCTAAGGAGCTTTGATGAACAAGAGTTTGAAGCTTTTAAGAGAATAAAGCGTGAGCTTTTCAGAGAAATGCCTTATCTGTTGATCATTGATAATCTTGAGATAGAAAAGGATTGGTGGGAAGGG---------AAAGATCTGAATGATCTGATTCCGAGGAAC------------ACCGGAGGAACACATGTCTTGATCACTACTAGACTTCCT---AAAGTCATGACCTTTGACACTGTGCAG---------------------------------------------------CTTTCTATATTGCCTTCATCTGATGCAATGGTTCTACTGAGAGGAAGAAGA---------AAGAAAGATTACCCAGCAGAGGAGGTTGAGATCCTCAAGCTTTTTGAAGAGAAATTGGGACGGTTGAGCTACGGTCTTTGGGTGGTAGGATCATTGCTTTCAGAGCTT---GCAATTCCGCCTTCTGCGCTCTTTGAGGCTGTGAACAAAGTTCAA------ATCGAAGAATGTTCA---GCATCACCTTTTCTAAACTCAAACGATGAGCAA---------------------------------------------------------------------------------------------------------TACTGCAAATCCAATCCATTCGTTGCAAAGGTCTTAGCTTTCAGTTTTACTGTTATGGAGCAAGCTGAAGAAAAC---------AGAAAC---CTCCTGTCATTGAAAATGCTACTCGTGGGAGCTTGGTTTGCTCCAGTCCCTATTCCGGTTAATTTGTTAGCTGCAGGGGCTAAGAACATGCCC---------------ATAGGTGGAAACCGCTTCAGCAAATGGAACAAATGT------------TTTGTTTGG---------------------TGTGGT---GGTTGTGGT------------------TTAGGACGCAGAAGCGAAGAGGAT------------------GCTGCCTTTTTACTAGTCAGATTAGGACTAGCGAGGATAACAAAC------------------------AGACAGCCT---------------------GGATGTTGGATTCAGTTCCATCCGATAACTCAAACTTTCGCGAGGAGA------CGAGACTACATACTTGCACCCAAGGCAACGGTT---------------CAAGGTGTGAGGAAAATC---------GAT---AACCCGTTGTTGAATCTTGATCACCTATGGGCTTCAGCTTTCTTAGTATTTGGATTCAAATCA------GAACCTCCTTTGGTGCAA---CTACAAGCCATGGATATGGTACTTTACATCAAGAGAACAGCTCTTCCTTTAGCAATCACAGCTTTCACAACCTTCTCGAGGTGTAACTCCGCACTAGAGCTCCTAAAAGTATGCACCAACGTGTTAGAGGAAGTGGAGAAATCATTTGTGTCTCAGATACAAGATTGGCGC------------------------------------------------CAAGGCTCGCTCTGTTGGAAGAAG---------------AAGACTAACAAG------------------------------------------------------------AAGGTCGATGAATACGTGTGGCAAGATGTTACATTGTTGAAAGCTTTATTACTGGAGACCAGGGCGAAGCTGCTGCTACGAGGAGGGCATTTCGATAGTGGAGAGGAACTTTGCAGGACTTGTACCAGTATCAGGACAGTAATGCTTGGCCAT---------------------------------------------------------------------------------------------------------------------------------------------------------------------------------------------------------------AATCATGATCTAACT---------------------------------------------------------TTGGCTGCTCAAGAAACACTAGCAAAATTAGTCAGAATGAGAAGCAAGATATGA-----------------------------------------
>Capsella_rubella_Carubv10025819m
------------------------------------------------------------------------------------------------------------------------------------------------------------------------------------------------------------------------------------------------------ATGAGGGGAATAGAAGACGAGTCAGAAGCAAGTTTAGTTGGATTAACCATAAGA------------------------------------------------ACTTCATCACCT---GCAAGCTCTTCAAGTAAGAAAGGTAAA---GATCTTCTTCAAACAAGTAATGCT------TCAGATTCATCTCCAAGTATCAAAAACTCT---------------------------------------------------------CCTTTCAATTCACCTTCT------------------------------------------------------------------CTTGTGTCCCCACCATCT------------TCTGCTTTTGTT------------TCCGCTTTACAATCTCCTTATATATCCCCAAGAGCTACACAA---------------------------------CCCATTACCACA------------------------------------------------------------------------------------------------------------------ACCACCACTCACAAGCCTTCACCGCCTCTTTCT------TACAAAGGCTCACAATCTGAAGATGTACCAAGCAGCTCCTAC------------------------------------------------------------------------------------------------------------------------------------------------------------ACTCCTCCTTCTGACCAG------------------------------------------------TATGAGTTTTCTGATGAACAA---TCAGATCGGAAGCTAAAGTTATCAGCT---TGTACTCCAGATCCT---------------GCTCCTCCAAGGATCTCCTTCACTTTCCCTGTTCCTAGGGTTTCATTAGCTAAAGTCTCT---------------------------------------------------------GTTTCTTCACCT---------GCAACTAACGCCAAGCTCAGAAGCTCTGATGTCTTCATAGGGTTTCATGGACAA---------------AACCCAAACTTGGTGAGATTCTGCAAATGGTTAAAGTCAGAGCTTGAGCTTCAGGGAATCGCTTGTTTTGTTGCTGACAGAGCTAAGTATTCGGATACACAGAGTCATGAGATCGCC---GACAGAGTTATCTGTTCTGTTACTTATGGTATTGTCGTTGTCTCCTGTTCGAGCTTGCTCAACTACCTTAGCTTGGAGGAAGTTAGGTTCTTTGCTCAAAAGAAGAATCTGATTCCGATTTTCTATGGAACTGGACCTTCTGAG---ATAATGGGT------CTTCTCAACTGCAATGCCATAGAT------------------------------------------------------AAAGAGTGCAAAGAAGCCATTGATGGGTTAATTAAGTCACAT---GAGTTTAAACTCGAAGCTAATGAGAGTAACTGGAGAATCTGTGTTGGAAAGACGGCGACGATTCTCAGGGCAAAG---CTTGGGAGGAAGAGTGTGGTT---------GATAAAGAGACA---GTGGAAGGA------------------------------------------ATTGATGAGCTTCCTTTTCCGAGGAACAGATCTTTTCTTGGAAGAGAGAAAGAGATAATGGAAATGGAGATGGCTTTCTTTGGT---AATGGAGAGTATCTTGAGTCT------ACAACACCA------------------------------AGCACCAGAGGAGAAGCAAGTGGACAATCT---------------------------------------------------------------GAAGGG---CTTGCAGATGAGGAATCAGATGTT---------------------------------------------GTATCAACACGAAATGGG------AAATTTATCAGCTTGGAGCTTGGA---------------------------------------------------------------------------------------------------------------------AAATGTTCAGAGACA---AGAAGTGAGGCTTGGAGTGATCCA------------------------------------------------------AATGGTGGGAAAAACTCGCTTAAGAGACTTTTGAAGACTAAGAAGTACAGAAACAGTAGT---AACAGCAAAAGTAGC---------------------ACAAGTGTTGTTTGTGTAAATGGAGTTCCTGGGATTGGGAAGACAGAGCTAGCTCTTGAATTTGCTTACCGATATTCTCAGAGGTATAAGATGGTTTTGTGGGTCGGAGGGGAAGCTCGATACTTCAGACAGAACCTGTTGAATCTGTCATTCAGCTTGGGGCTTGATGTTAGCGCG---------GATGCTGAGAAG---------------------------------GATAGAGGCAGGCTAAGGAGCTTTGATGAACAAGAGTTTGAAGCTTTTAAGAGAATAAAGCGTGAGCTTTTCAGAGAAATGCCGTATCTGTTGATCATTGATAATCTTGAGATAGAAAAGGATTGGTGGGAAGGG---------AAAGATTTGAATGATCTGATTCCGAGGAAC------------ACCGGAGGAACACATGTCTTGATCACCACGAGACTTCCT---AAAGTCATGAGCTTTGACACTGTGCAG---------------------------------------------------CTTTCTATAATGCCTTCATCTGATGCAATGGTTCTACTGAGAGGAAGAAGA---------AAGAAAGATTACCCGGCAGAGGAGGTTGAGATCCTCAAGCTTTTTGAAGAGAAATTGGGACGATTGAGCTACGGTCTTTGGGTGGTAGGATCATTGCTTTCAGAGCTT---GCAATTCCACCTTCTGCGCTCTTTGAGGCTGTGAACAAAGTTCAA------ATCGAAGAACGTTCA---GCATCACCTTTTCTAAACTCAAACGATGAGCAA---------------------------------------------------------------------------------------------------------TATTGCAAATCCAATCCATTCGTTGCAAAGGTCTTAGCTTTCAGTTTGGCTGTTTTGGAGCAAGCTGAAGGAAAC---------AGAAAC---CTTCTCTCATTGAAAATGCTACTCGTGGGAGCTTGGTTTGCTCCGGTCCCTATTCCGGTTAATTTGTTAGCTGCAGCGGCTAAGAACATGCCC---------------ACAGGTGGAAACCGCTTCAGCAAATGGAACAAATGTTTGAGTCACACATTTGCTTGG---------------------TGCGGT---GGCTGTGGT------------------TTAGGACGCAGAAGCGAAGAGGAT------------------GCTGCATATTTACTAGTCAGATTAGGACTTGCGAGGATAACCAAT------------------------AGACAACCT---------------------GGATGTTGGATTCAGTTCCATCCGATAACTCAAACTTTCGCGAGGAGA------CGAGACTACATACTTGCTCCCAAGGCAACAGTT---------------CAAGGTGTGAGGAAAATC---------GAT---AACCCGCTGTTGAATCTTGATCACCTATGGGCTTCAGCTTTCTTAGTATTTGGGTTCAAATCA------GAACCTCCTTTGGTGCAA---CTACAAGCCATGGATATGGTACTTTACATCAAGAGAACAGCTCTTCCTTTAGCAATCACAGCTTTCACAACTTTCTCAAGGTGTAACTCCGCACTAGAGCTCCTGAAAGTATGCACCAACGTGTTAGAGGAAGTGGAGAAATCATTTGTGTCTCAGATACAAGATTGGCGC------------------------------------------------CAAGGCTCACTATGTTGGAAGAAG---------------AAGACCAACAAG------------------------------------------------------------AAGGTCGATGAATACGTGTGGCAAGATGTTACATTATTGAAAGCTTTATTACTGGAGACCAGGGCGAAGCTGCTGCTACGAGGCGGGCATTTCGATAGTGGAGAGGAACTTTGCAGGACTTGTATCAGTATCAGGACAGTGATGCTTGGGCAT---------------------------------------------------------------------------------------------------------------------------------------------------------------------------------------------------------------AATCATGATCTTACT---------------------------------------------------------CTGGCTGCTCAAGAAACACTAGCAAAGTTAGTCAGAATGAGAAGCAAGATATGA-----------------------------------------
>Capsella_grandiflora_Cagra.3745s0019.1
------------------------------------------------------------------------------------------------------------------------------------------------------------------------------------------------------------------------------------------------------ATGAGGGGAATAGAAGACGAGTCAGAAGCAAGTTTAGTTGGATTAACCATAAGA------------------------------------------------ACTTCATCACCT---GCAAGCTCTTCAAGTAAGAAAGGTAAA---GATCTTCTTCAAACAAGTAATGCT------TCAGATTCATCTCCAAGTATCAAAAACTCT---------------------------------------------------------CCTTTCAATTCACCTTCT------------------------------------------------------------------CTTGTGTCCCCACCATCT------------TCTGCTTTTGTT------------TCCGCTTTACAATCTCCTTATATATCCCCAAGAGCTACACAA---------------------------------CCCATTACCACA------------------------------------------------------------------------------------------------------------------ACCACCACTCACAAGCCTTCACCGCCTCTTTCT------TACAAAGGCTCACAATCTGAAGATGTACCAAGCAGCTCCTAC------------------------------------------------------------------------------------------------------------------------------------------------------------ACTCCTCCTTCTGACCAG------------------------------------------------TACGAGTTTTCTGATGAACAA---TCAGATCGGAAGCTAAAGTTATCAGCT---TGTACTCCAGATCCT---------------GCTCCTCCAAGGATCTCCTTCACTTTCCCTGTTCCTAGGGTTTCATTAGCTAAAGTCTCT---------------------------------------------------------GTTTCTTCACCT---------GCAACTAACGCCAAGCTCAGAAGCTCTGATGTCTTCATTGGGTTTCATGGACAA---------------AACCCAAACTTGGTGAGATTCTGCAAATGGTTAAAGTCAGAGCTTGAGCTTCAGGGAATCGCTTGTTTCGTTGCTGACAGAGCTAAGTATTCAGACACACAGAGTCATGAGATCGCC---GACAGAGTTATCTGTTCTGTTACTTATGGGATTGTGGTTGTCTCCTGTTCGAGCTTGCTCAACTACCTTAGCTTGGAGGAAGTTAGGTTCTTCGCTCAAAAGAAGAATCTGATTCCGATTTTCTATGGAGCTGGACCTTCTGAG---ATAATGGGT------CTTCTCAACTGCAATGCCATAGAT------------------------------------------------------AAAGAGTGCAAAGAAGCCATTGATGGGTTAATTAAGTCACAT---GAGTTTAAACTCGAAGCTAATGAGAGTAACTGGAGAATGTGTGTTGGAAAGACGGCGACAATTCTCAGGGCAAAG---CTTGGGAGGAAGAGTGTGGTT---------GATAAAGAGACA---GTGGAAGGA------------------------------------------ATTGATGAGCTTCCTTTTCCGAGGAACAGATCTTTTCTTGGAAGAGAGAAAGAGATAATGGAAATGGAGATGGCTTTCTTTGGT---AATGGAGAGTATCTTGAGTCT------ACAACACCA------------------------------AGCACCAGAGGAGAAGCAAGTGGACAATCT---------------------------------------------------------------GAAGGG---CTTGCAGATGAGGAATCAGATGTT---------------------------------------------GTATCAACACGAAATGGG------AAATTTATCAGCTTGGAGCTTGGA---------------------------------------------------------------------------------------------------------------------AAATGTTCAGAGACA---AGAAGTGAGGCTTGGAGTGATCCA------------------------------------------------------AATGGTGGGAAAAACTCGCTTAAGAGACTTTTGAAGACTAAGAAGTACAGAAACAGTAGT---AACAGCAAAAGTAGC---------------------ACAAGTGTTGTTTGTGTAAATGGAGTTCCTGGGATTGGGAAGACAGAGCTAGCTCTTGAATTTGCTTACCGATATTCTCAGAGGTATAAGATGGTTTTGTGGGTAGGAGGGGAAGCTCGATACTTCAGACAGAACCTGTTGAATCTGTCATTCAGCTTGGGGCTTGATGTTAGCGCG---------GATGCTGAGAAG---------------------------------GATAGAGGCAGGCTAAGGAGCTTTGATGAACAAGAGTTTGAAGCTTTTAAGAGAATAAAGCGTGAGCTTTTCAGAGAAATGCCGTATCTGTTGATCATTGATAATCTTGAGATAGAAAAGGATTGGTGGGAAGGG---------AAAGATTTGAATGATCTGATTCCGAGGAAC------------ACCGGAGGAACACATGTCTTGATCACCACGAGACTTCCT---AAAGTCATGAGCTTTGACACTGTGCAG---------------------------------------------------CTTTCTATAATGCCTTCATCTGATGCAATGGTTCTACTGAGAGGAAGAAGA---------AAGAAAGATTACCCGGCAGAGGAGGTTGAGATCCTCAAGCTTTTTGAAGAGAAATTGGGACGATTGAGCTACGGTCTTTGGGTGGTAGGATCATTGCTTTCAGAGCTT---GCAATTCCACCTTCTGCGCTCTTTGAGGCTGTGAACAAAGTTCAA------ATCGAAGAACGTTCA---GCATCACCTTTTCTAAACTCAAACGATGAGCAG---------------------------------------------------------------------------------------------------------TATTGCAAGTCCAATCCATTCGTTGCAAAGGTCTTAGCTTTCAGTTTGGCTGTTTTGGAGCAAGCTGAAGGAAAC---------AGAAAC---CTTCTCTCATTGAAAATGCTACTCGTGGGAGCTTGGTTTGCTCCGGTCCCTATTCCGGTTAATTTGTTAGCTGCAGCGGCTAAGAACATGCCC---------------ACAGGTGGAAACCGCTTCAGCAAATGGAACAAATGTTTGAGTCACACATTTGCTTGG---------------------TGCGGT---GGCTGTGGT------------------TTAGGACGCAGAAGCGAAGAGGAT------------------GCTGCATATTTACTAGTCAGATTAGGACTTGCAAGGATAACCAAT------------------------AGACAACCT---------------------GGATGTTGGATTCAGTTCCATCCGATAACTCAAACTTTCGCGAGGAGA------CGAGACTACATACTTGCTCCCAAGGCAACAGTT---------------CAAGGTGTGAGGAAAATC---------GAT---AACCCGTTGTTGAATCTTGATCACCTATGGGCTTCAGCTTTCTTAGTATTTGGGTTCAAATCA------GAACCTCCTTTGGTGCAA---CTACAAGCCATGGATATGGTACTTTACATCAAGAGAACAGCTCTTCCTTTAGCAATCACAGCTTTCACAACTTTCTCAAGGTGTAACTCCGCACTAGAGCTCCTGAAAGTATGCACCAACGTGTTAGAGGAAGTGGAGAAATCATTTGTGTCTCAGATACAAGATTGGCGC------------------------------------------------CAAGGCTCACTCTGTTGGAAGAAG---------------AAGACCAACAAG------------------------------------------------------------ACGGTCGATGAATACGTGTGGCAAGATGTTACATTGTTGAAAGCTTTATTACTGGAGACCCGGGCGAAGCTGCTGCTACGAGGCGGGCATTTCGATAGTGGAGAGGAACTTTGCAGGACTTGTATCAGTATCAGGACAGTGATGCTTGGGCAT---------------------------------------------------------------------------------------------------------------------------------------------------------------------------------------------------------------AATCATGATCTCACT---------------------------------------------------------CTGGCTGCTCAAGAAACACTAGCAAAGTTAGTCAGAATGAGAAGCAAGATATGA-----------------------------------------
>Arabidopsis_thaliana_AT5G56220.1
------------------------------------------------------------------------------------------------------------------------------------------------------------------------------------------------------------------------------------------------------ATGAAGGGA------ATAGAAGAAGAAGCAAGTTTAGTTGGTTTAACCATAAGA------------------------------------------------ACTTCATCACCA---GCAAGCTCTTCAAGTAAGAAAGGTAAAGAAGATCTTCTTCAAGCAAATAATAAT---GCTTCAGATTCATCTCCAAGTATCAAAAACTCT---------------------------------------------------------CCTTTCTATTCACCTTCT------------------------------------------------------------------CTTGTGTCCCCACCATCT------------TCTGCTTTTGTT------------TCCGCTTTGCAATCTCCTTATATATCCCCAAGAGCTACAACA---------------------------------CCCTCC------------------------------------------------------------------------------------------------------------------------ATTACCACTCACAAGCCATCACCGCCTCTTTCT------TACAAAGGCTCACAATCTGATGATGTACCAAGCAGCTCCTAC------------------------------------------------------------------------------------------------------------------------------------------------------------ACTCCTCCTTCTGACCAG------------------------------------------------TACGAGTTTTCTGATGAACAACCATCAGATCGGAAGCTCAAGTTATCAGCATCTTGTACTCCAGATCCT---------------GCTCCTCCAAGGATCTCTTTCTCTTTCCCTGTTCCTAGGGTTTCTTTGGCTAAAGTCTCT---------------------------------------------------------GTTTCTTCACCT---------GCAACTAACACCAAGCTCAGGAGCTCTGATGTCTTCATAGGGTTTCATGGACAA---------------AACCCAAACTTGGTGAGATTCTGCAAATGGTTAAAGTCAGAGCTTGAGCTTCAGGGAATCGCTTGTTTCGTTGCTGACAGAGCTAAGTATTCGGACACACAGAGTCATGAGATCGCC---GACAGAGTTATCTGTTCTGTTACTTATGGGATTGTGGTTGTCTCTTGTTCCAGCTTGCTCAACTACCTTAGCTTGGAGGAAGTTAGGTTCTTTGCTCAAAAGAAGAACTTGATTCCTATTTTCTATGGAACTGGTCCTTCTGAG---ATTATGGGT------CTTCTCAACTGCAATGCCATAGAT------------------------------------------------------AAAGAGTGTAAAGAAGCCATTGATGGGTTGATTAAGTCTCAT---GAGTTTAAACTAGAAGCTAATGAGAGTAACTGGAGAAGCTGTGTGGGAAAGACTGCGACGATTCTCAGGGCAAAG---CTTGGGAGGAAGAGTGTGGCT---------GATAAAGAGATT---GTGGAAGGG------------------------------------------ATTGATGAGCTTCCATTTCCGAGGAACAGATCTTTTCTTGGAAGAGAAAAGGAGATCATTGAAATGGAGATGGCTTTATTTGGT---AATGGAGAGTATCTTGAGTCT------ACAACACCA------------------------------AGTACCAGAGGAGAAGCAAGTGGACAATCT---------------------------------------------------------------GAAGGA---CTTGCAGATGAGGAATCAGATGTT---------------------------------------------GTACCAACTCGAAATGGG------AAGTTTATTAGCTTGGAGCTTGGA---------------------------------------------------------------------------------------------------------------------AGATGCTCAGATTCA---AGAAGTGAGGCTTGGAGTGATCCA------------------------------------------------------AATGGTGGGAAAAACTCTCTTAAAAGATTGTTGAAGACTAAGAAGTGTAGAAACAATAGT---AACTGCAAAAGTAGC---------------------ACAAGTGTTGTTTGTGTAAATGGAGTTCCAGGGATTGGGAAGACAGAGTTAGCTCTTGAATTCGCTTACAGGTATTCTCAGAGGTATAAGATGGTTTTGTGGGTCGGAGGGGAAGCTCGATACTTTAGACAGAACCTGTTAAATCTGTCATTCAGCTTGGGGCTTGATGTTAGTGCA---------GATGCTGAGAAG---------------------------------GATAGAGGTAGACTAAGGAGCTTTGATGAACAAGAGTTTGAAGCTTTCAAGAGAATAAAGCGTGAGTTATTCAGAGACATGCCTTATCTGTTGATCATTGATAATCTTGAGATAGAGAAGGATTGGTGGGAAGGG---------AAAGATCTAAATGATTTGATTCCGAGGAAC------------ACCGGAGGAACACATGTTTTGATCACTACTAGACTTCCT---AAAGTCATGACCTTTGACACTGTGCAG---------------------------------------------------CTTTCTATATTGCCTTCGTCTGATGCAATGGTGTTACTGAGAGGAAGAAGA---------AAGAAAGATTACCCGGTGGAGGAGGTGGAGGTCCTCAAGCTTTTCGATGAGAAATTGGGAAGGTTGAGCTATGGTCTTTGGGTGGTTGGATCATTGCTTTCAGAGCTT---GCAATTCTGCCTTCTGCTCTCTTTGAAGCTGTAAACAAAGTTCAA------ATCGAAGAACGTTCG---GCCTCGCCTTTTCTGAACTTAAATGATGAGCAA---------------------------------------------------------------------------------------------------------TACTGCAAGTCCAATCCATTTGTTGCAAAGGTTTTAGCTTTCAGTTTGGCTGTTTTGGAGCAAGCTGAGGGAAAC---------AGAAAC---CTTCTCTCATTGAAAATGCTACTCGTGGGAGCTTGGTTTGCTCCTGTCCCTATACCGGTTAACTTATTAGCTGCAGCTGCTAAGAACATGCCC---------------ACAGGTGGAAACCGGTTCAGCAAATGGAACAAGTGTCTGAGTCACACATTTGCTTGG---------------------TGTGGT---GGTTGTGGT------------------TTAGGACGCAGAAGCGAAGAGGAT------------------GCTGCTTTTTTACTAGTCAGATTAGGACTAGCGAGGTTAACAAAT------------------------AGACAACCT---------------------GGATGTTGGATTCAGTTCCATCCGATAACTCAAACTTTCGCGAGGAGA------CGAGACTACATCCTTGCACCAAAGGCAACAGTT---------------CAAGGCGTGAGGAAAATC---------GAT---AACCCGTTGTTGAATCTTGATCACCTATGGGCTTCAGCTTTCTTAGTATTCGGATTCAAATCA------GAACCTCCTTTGGTTCAA---CTACAAGCCATGGATATGGTACTTTACATCAAGAGAACAGCTCTTCCTTTAGCAATCACAGCTTTCACAACCTTCTCAAGGTGCAACTCCGCGCTGGAGCTCCTAAAAGTATGCACCAACGTGTTAGAGGAAGTGGAGAAATCATTTGTGTCTCAGATACAAGATTGGCGC------------------------------------------------CAAGGCTCGCTCTGTTGGAAGAAG---------------AAGACTAACAAG------------------------------------------------------------AAAGTCGATGAATACGTGTGGCAGGATGTTACATTGTTGAAAGCTTTATTGCTGGAGACCAGAGCAAAGCTGCTGCTACGAGGCGGACATTTCGATAGTGGAGAGGAACTTTGCAGGACTTGTATCAGTATCAGGACAGTGATGCTTGGCCAT---------------------------------------------------------------------------------------------------------------------------------------------------------------------------------------------------------------AACCATGATCTCACT---------------------------------------------------------TTGGCTGCTCAAGAAACACTAGCAAAGTTAGTCAGAATGAGAAGCAAGATATGA-----------------------------------------
>Arabidopsis_lyrata_950279
------------------------------------------------------------------------------------------------------------------------------------------------------------------------------------------------------------------------------------------------------ATGAAGGGAATAGAAGAAGAAGCAGAAGCAAGTTTAGTTGGATTAACCATAAGA------------------------------------------------ACTTCATCACCA---GCAAGCTCTTCAAGTAAGAAAGGTAAA---GATCTTCTTCAAACAAATAACAAT---GCTTCAGATTCATCTCCAAGTATCAAAAACTCT---------------------------------------------------------CCTTTCAATTCACCTTCT------------------------------------------------------------------CTTGTGTCCCCACCATCT------------TCTGCTTTTGTT------------TCCGCTTTGCAATCTCCTTATATATCCCCAAGAGCTACTACA---------------------------------CCC---------------------------------------------------------------------------------------------------------------------------ATTACCACTCACAAGCCATCACCGCCTCTCTCT------TACAAAGGCTCACAATCTGAAGATGTACCTAGCAGCTCCTAC------------------------------------------------------------------------------------------------------------------------------------------------------------ACTCCTCCCTCTGACCAG------------------------------------------------TACGAGTTTTCTGATGAACAACCATCAGATCGGAAGCTCAAGTTATCAGCT---TGTACTCCAGATCCT---------------GCTCCTCCAAGGATCTCTTTCTCTTTCCCTGTTCCTAGGGTTTCTTTGGCTAAAGTTTCT---------------------------------------------------------GTTTCTTCACCT---------GCAACTAACACCAAGCTCAGGAGCTCTGATGTCTTCATTGGGTTTCATGGACAA---------------AACCCAAACTTGGTGAGATTCTGCAAATGGTTAAAGTCAGAGCTTGAGCTTCAGGGAATCGCTTGTTTCGTTGCTGACAGAGCTAAGTATTCGGACACACAGAGTCATGAGATCGCC---GACAGAGTTATCTGTTCTGTTACTTATGGGATTGTGGTTGTCTCTTGTTCCAGCTTGCTCAACTACCTTAGCTTGGAGGAGGTTAGGTTCTTTGCTCAAAAGAAGAACTTGATTCCAATTTTCTATGGAACTGGTCCTTCTGAG---ATAATGGGT------CTTCTCAACTGCAATGCCATAGAT------------------------------------------------------AAAGAGTGTAAAGAAGCCATTGATGGGTTGATTAAGTCACAT---GAGTTTAAACTTGAAGCTAATGAGAGTAACTGGAGAAGCTGTGTGGGAAAGACCGCGACGATTCTCAGGGCAAAG---CTTGGGAGGAAGAGTGTGGCT---------GATAAAGAGATA---GTGGAAGGG------------------------------------------ATTGATGAGCTTCCATTTCCGAGGAACAGATATTTTCTTGGAAGAGAAAAGGAGATAATTGAAATGGAAATGGCTTTATTTGGT---AATGGAGAGTATCTTGAGTCT------ACAACACCA------------------------------AGCACCAGAGGAGAAGCAAGTGGACAATCT---------------------------------------------------------------GAAGGA---CTTGCAGATGAGGAATCAGATGTT---------------------------------------------GTATCAACTCGAAATGGG------AAATTTATCAGCTTGGAGCTTGGA---------------------------------------------------------------------------------------------------------------------AAATGTTCAGAGCCA---AGAAGTGAGGCTTGGAGTGATCCA------------------------------------------------------AATGGTGGGAAAAACTCGCTTAAAAGACTGTTGAAGAGTAAGAAGTATAGAAACAATAGT---AACTGCAAAAGTAGC---------------------ACAAGTGTTGTTTGCGTGAATGGAGTTCCCGGGATTGGGAAGACAGAGTTAGCCCTTGAATTCGCTTACCGGTATTCTCAGAGATATAAGATGGTTTTGTGGGTCGGAGGGGAAGCTCGATACTTCAGACAGAACCTGTTGAATCTGTCATTCAGCTTGGGGCTTGATGTTAGTGCA---------GATGCTGAGAAG---------------------------------GATAGAGGTAGGCTAAGGAGCTTTGATGAGCAGGAGTTTGAAGCTTTCAAGAGAATAAAGCGTGAGTTATTCAGAGACATGCCTTATCTGTTGATCATTGATAATCTTGAGATAGAGAAGGATTGGTGGGAAGGG---------AAAGATCTAAATGATCTGATTCCGAGGAAC------------ACCGGAGGAACACATGTCCTGATCACTACTAGACTTCCT---AAAGTAATGACCTTTGACACTGTGCAG---------------------------------------------------CTTTCTGTATTGCCTTCGCCTGATGCAATGGTTTTACTGAGAGGAAGAAGA---------AAGAAAGATTACCCGGTGGAGGAGGTTGAGGTCCTCAAGCTTTTCGATGAGAAATTGGGACGGTTGAGCTATGGTCTTTGGGTGGTTGGATCATTGCTTTCAGAGCTT---GCAATTCCGCCTTCTGCACTCTTTGAAGCTGTAAACAAAATTCAA------ATCGAAGAACGTTCA---GCATCGCCTTTTCTAAACGTAATTGATGAACAA---------------------------------------------------------------------------------------------------------TACTGCAAGTCCAATCCATTTGTTGCAAAGGTCTTAGCATTCAGTTTGGCTGTTTTGGAGCAAGCTGAGGGAAAC---------AGAAAC---CTTCTCTCATTAAAAATGCTACTCGTGGGAGCTTGGTTTGCTCCTGTCCCTATTCCGGTTAACTTGTTAGCTGCAGCTGCTAAGAACATGCCC---------------ACAGGTGGCAACCGGTTCAGCAAATGGAACAAATGTCTGAGTCACACATTTGCTTGG---------------------TGTGGT---GGTTGTGGT------------------TTAGGACGCAGAAGCGAAGAGGAT------------------GCTGCATTTTTACTAGTCAGATTAGGACTAGCGAGGATAACAAAT------------------------AGACAACCT---------------------GGATGTTGGATTCAGTTCCATCCGATAACTCAAACTTTCGCGAGGAGA------CGAGACTACATACTTGCACCAAAGGCGACGGTT---------------CAAGGCGTGAGGAAAATC---------GAT---AACCCGTTGTTGAATCTCGATCACCTATGGGCTTCAGCTTTCTTAGTATTTGGATTCAAATCA------GAACCTCCTTTGGTCCAA---CTACAAGCCATGGATATGGTACTTTACATCAAGAGAACAGCTCTTCCTTTAGCAATCACAGCTTTCACAACCTTCTCGAGGTGCAACTCCGCGCTGGAGCTCTTAAAAGTATGCACCAACGTGTTAGAGGAAGTGGAGAAATCATTTGTGTCTCAGATACAAGATTGGCGC------------------------------------------------CAAGGCTCGCTCTGTTGGAAGAAG---------------AAGACTAACAAG------------------------------------------------------------AAGGTCGATGAATACGTGTGGCAAGATGTTACATTGTTAAAAGCTTTATTGCTGGAGACAAGAGCTAAGCTGCTGCTACGAGGCGGGCATTTCGATAGTGGAGAGGAACTATGCAGGACTTGTATCAGTATCAGGACAGTGATGCTTGGCCAT---------------------------------------------------------------------------------------------------------------------------------------------------------------------------------------------------------------AACCATGATCTCACA---------------------------------------------------------TTGGCTGCTCAAGAAACACTAGCAAAGTTAGTCAGAATGAGAAGCAAGATATGA-----------------------------------------
>Arabidopsis_halleri_Araha.7805s0012.1
------------------------------------------------------------------------------------------------------------------------------------------------------------------------------------------------------------------------------------------------------ATGAAGGGA------GAAGAAGCAGAAGCAAGTTTAGTTGGATTAACCATAAGA------------------------------------------------ACTTCATCACCA---ACAAGCTTTTCAAGTAAGAAAGGTAAA---GATCTTCTTCAAGCAAATAACAACAATGCTTCAGATTCATCTCCAAGTATCAAAAACTCT---------------------------------------------------------CCTTTCAATTCACCTTCT------------------------------------------------------------------CTTGTGTCCCCACCATCT------------TCTGCTTTTGTT------------TCCGCTTTGCAATCTCCTTATATATCCCCAAGAGCTACTACA---------------------------------CCC---------------------------------------------------------------------------------------------------------------------------ATTACCACTCACAAGCCATCACCGCCTCTTTCT------TACAAAGGCTCACAATCTGAAGATGTACCTAGTAGCTCCTAC------------------------------------------------------------------------------------------------------------------------------------------------------------ACTCCTCCTTCTGACCAG------------------------------------------------TACGAGTTTTCTGATGAACAACCATCAGATCGGAAGCTCAAGTTATCAGCT---TGTACTCCAGATCCT---------------GCTCCTCCAAGGATCTCTTTCTCTTTCCCTGTTCCTAGGGTTTCTTTGGCTAAAGTCTCT---------------------------------------------------------GTTTCTTCACCT---------GCAACTAACACCAAGCTCAGGAGCTCTGATGTCTTCATAGGGTTTCATGGACAA---------------AACCCAAACTTGGTGAGGTTCTGCAAATGGTTAAAGTCAGAGCTTGAGCTTCAGGGAATCGCTTGTTTCGTTGCTGACAGAGCTAAGTACTCGGACACACAGAGTCATGAGATCGCC---GACAGAGTTATCTGTTCTGTTACTTATGGGATTGTGGTTGTCTCTTGTTCCAGCTTGCTCAACTACCTTAGCTTGGAGGAAGTTAGGTTCTTTGCTCAAAAGAAGAACTTGATTCCGATTTTCTATGGAACTGGTCCTTCTGAG---ATAATGGGT------CTTCTTAACTGCAATGCCATAGAT------------------------------------------------------AAAGAGTGTAAAGAAGCCATTGATGGGCTGATTAAGTCCCAT---GAGTTTAAACTCGAAGCTAATGAGACTAACTGGAGAAGCTGTGTGGGAAAGACTGCGACGATTCTCAGGGCAAAG---CTTGGGAGGAAGAGTGTGGTT---------GATAAAGATATA---GTGGAAGGG------------------------------------------ATTGATGAGCTTCCATTTCCAAGGAACAGATATTTTCTTGGAAGAGAAAAGGAGATAATTGAAATGGAGATGGCTTTATTTGGT---AATGGAGAGTATCTTGAATCT------ACAACACCA------------------------------AGCACCAGAGGAGAAGCAAGTGGACAATCT---------------------------------------------------------------GAAGGA---CTTGCAGATGAGGAATCAGATGTT---------------------------------------------GTATCAACTCGAAATGGG------AAGTTTATTAGCTTGGAGCTTGGA---------------------------------------------------------------------------------------------------------------------AAATGTTCAGAGCCA---AGAAGTGAGGCTTGGAGTGATCCA------------------------------------------------------AATGGTCGGAAAAACTCGCTTAAAAGACTGTTGAAGACTAAGAAGTATAGAAACAATAGT---AACTGCAAAAGTAGC---------------------ACAAGTGTTGTTTGCGTGAATGGAGTTCCCGGGATTGGGAAGACAGAGTTAGCGCTTGAATTCGCTTACCGGTATTCTCAGAGATATAAGATGGTTTTGTGGGTCGGAGGGGAAGCTCGATACTTCAGACAGAACCTGTTGAATCTGTCATTCAGCTTGGGGCTTGATGTTAGTGCA---------GATGCTGAGAAG---------------------------------GATAGAGGTAGGCTAAGGAGCTTTGATGAGCAAGAGTTTGAAGCTTTCAAGAGAATAAAGCGTGAGTTATTCAGAGACATGCCTTATCTGTTGATCATTGATAATCTTGAGATAGAGAAGGATTGGTGGGAAGGG---------AAAGATCTAAATGATCTGATTCCGAGGAAC------------ACCGGAGGAACACATGTCTTGATCACTACTAGACTTCCT---AAAGTAATGACCTTTGACACTGTGCAG---------------------------------------------------CTTTCTGTATTGCCTTCGTCTGATGCAATGGTTTTACTGAGAGGAAGAAGA---------AAGAAAGATTACCCGGTGGAGGAGGTCGAGGTCCTCAAGCTTTTTGATGAGAAATTGGGACGGTTGAGCTATGGTCTTTGGGTGGTTGGATCATTGCTTTCAGAGCTT---GCAATTCCGCCTTCTGCGCTCTTTGAAGCTGTAAACAAAATTCAA------ATCGAAGAACGTTCA---GCATCGCCTTTTCTAAACGTAATTGATGAACAA---------------------------------------------------------------------------------------------------------TACTGCAAGTCCAATCCATTTGTTGCAAAGGTCTTAGCATTCAGTTTGGCTGTTTTGGAGCAAGCTGAGGGAAAC---------AGAAAC---CTTCTCTCATTAAAAATGCTACTCGTGGGAGCTTGGTTTGCTCCTGTCCCTATTCCGGTTAACTTGTTAGCTGCAGCTGCTAAGAACATGCCC---------------ACAGGTGGAAACCGGTTCAGCAAATGGAACAAATGTTTGAGTCACACATTTGCTTGG---------------------TGTGGT---GGTTGTGGT------------------TTAGGACGCAGAAGCGAAAAGGAT------------------GCTGCATTTTTACTAGTCAGATTAGGACTAGCGAGGATAACAAAT------------------------AGACAACCT---------------------GGATGTTGGATTCAGTTCCATCCGATAACTCAAACTTTCGCTAGGAGA------CGAGACTACATACTTGCACCAAAGGCAACGGTT---------------CAAGGC------------------------------------------------------------------------------------------------------------------------------------------------------------------------------------------------------------------------CTCCTAAAAGTATGCACCAACGTGTTAGAGGAAGTGGAGAAATCATTTGTGTCTCAGATACAAGATTGGCGC------------------------------------------------CAAGGCTCGCTCTGTTGGAAGAAG---------------AAGACTAACAAG------------------------------------------------------------AAGGTCGATGAATACGTGTGGCAAGATGTTACATTGTTAAAAGCTTTATTGCTGGAGACAAGAGCGAAGTTGCTGCTACGAGGAGGGCATTTCGATAGTGGAGAGGAACTTTGCAGGACTTGTATCAGTATCAGGACAGTGATGCTTGGCCAT---------------------------------------------------------------------------------------------------------------------------------------------------------------------------------------------------------------AACCATGATCTCACT---------------------------------------------------------TTGGCTGCTCAAGAAACACTAGCAAAGTTAGTCAGAATGAGAAGCAAGATATGA-----------------------------------------
>MA_178762g0010_medium_confidence
---------------------------------------------------------------------------------------------------------------------------------------------------------------------------------------------------------------------------------------------------------------------------------ATGGAGCTGCAGCAG---GAGAGCTCCAGA------------------TTTGGAGGA---------GCAGCAAGGAATACT------------------------------------------------------------------------AATACTAATCTCTCTTCATCTTCATCT---------------------------------------------------------GCATTTGTTTCAGCCTCT---------------------------------------------------------CAGTCCCCATTTTTTTCTCCAAGATCTCCT---------CCTTCTTCCAAC------------AATGATGAGTCCCAATCCAGTGTGTTATCTGAGTCCAACAAATCT------------------------------------------------------------------------------------------------------------------------------------------------------------GATATGCAGATCTCATCAAAC---------------------------AGTGGTTCTCAGCGCTTGAAGATAGGAAGGAACATCGTTACC------------------------------------------------------------------CAGATACCCATT---------------------------TCTTCGTTGCCTCAGATTTCTTCATCACACAACAACAATGACATACCAAGTTCATCATATGGCCTTTCATTC---------------------------CTTAGAACAAAGCAGTTGAATGATACCCACAAGTTAGGATTGCTATAC------AGGGAGTCTTCATCTAACAATGCACAGAGCAATTCAGGATCCCACAATGCCAGGTACCCA------ACAGGCCTCAAAAGTGTTGCGGGTCACAAAAAT---GTA------TTGGGATTAAGCATCCCATCGAAGAAGGTTTCATTTGCAAGGACCTCGGCCTCTCTG---------TCTTCCTCTGCAAGGCTCAGGAGCTGTGATGTGTACATTGGAACACATGGGCAGAAG------------CCATCTCTGCTTCGC---TTCACCAAATGGCTTCGTGCAGAGCTGGAGATGCAGGGGATTGCTTGCTTTGCTGCAGACAGGGCTCGATACACAGATTCCAGAAGCCATGACATTGCT---GACAGGGTAATAAACTCTGCAACTTTTGGGGTTGTTATTGTTAGTAAAAAGTCTTTTGCAAATCCATATAGCATAGAGGAGTTGAATTTTTTTTTGGATATGAAGAACTTGGTTCCTTTGTTCTTTGATCTGGGTCCTGGGGAT---TGCCTGGCTAGAGATATTATTGAGAGGAGAGGGGAGTTGTGG---GAGAAGCAAGGGGGTGATCTGTGGATGTTGTATGGTGGG---GATGAGAAGGGGTGGAAGGATGCTGTGGAGGGGTTGAGCAGGGTTGTCGATGAGTGGAAATTGGAAGCACACACTGGTAATTGGAGGAGTTGTGTTATGAGGGCAGTTAGCCTTTTGGGCACTAGG---CTTGGGAGGAGGAGTGTGGCA---------GAAAAAGAGAGGGTAAGGAAGGCCAGGATCGAAGGC---------------------------------AAGGAGTATCCATTTCCGAAGAATGCAGGATTTGTAGGCAGGAAGAAGGAGCTTTTGGAGTTGGAAGCAATTCTGTTTGGCAAAGCAGATGGAGATGGTGATGAT------------------------------------------------GATGATGGAGTGTTGGACCTTAAGATCCGA------------------------------------------------------------------------CCAAAAAGGTGTGATTCTGTGATTGTTAGGCGGAAGAGTGAGTGTGATATATCCAAGAGATGGGCAGATGGAGAAGAGGAAGGGGGGACAGAGGGGAGGAGAATGAGTGAAAGTGATAGGTTGAAGGATGCAGAAGAAGGGCAGACGGAAAGGCGGAAGAGCGAAGCTGACAAATGGGAAATAAAAAAACTGGAAAATAATGGAAGGGTAGGAGACAAAGCAGGAAGCAGTAAAGGGAAAGCACTGGCAGTATGGAAAGAGTCTGAAAATGAAATTGAAATACAAAGAGGTAGGAATTCA---------------------CAGAGGATGAAGGATCGTCGCCAGCGCGCAAAGATACTGCATAAAACAAGGTATGCA---------------AAGAGGAATAAGGATTTAAGCTTATTATACGGTAGAGGTATTGCATGTGTATCAGGAGAATCAGGGATTGGAAAAACCGAGTTAGTGCTGGAATTTGCTTACAGATATGCAGAGAGGTATAGGATGGTATTATGGGTTGGTGGAGAATCTCGTTACCTTAGACAGAACTATTTGAATCTGTCTCGATTGCTTGGGTTAGACGTTAGTAAT------GAGACA------------------------------CAGATTGCCCCAGAGAAAGGTAGGAATAAGACATTCGAGGAGCAGGAAATGGAAGCCTTACAGAGAGTGAGAAAGGAGCTCAGTAGAGACATTCCTTATCTTCTTGTGATTGATAATTTGGAGAGTGAGAGAGATTGGTGGGACGGT---------AGAGACCTTTTGGAGCTTCTTCCACGT------------TTTGGTGGAACAACGCATGTGATAATTTCTACTCGACTCTCC---TGTGTGATGAATCTAGATCCCGTGAGG---------------------------------------------------CTGTCATACTTATCAAGTGTGGAAGCTATGTCTTTGATGAAGGGAAAG---------AGGAGCGATTTTTCA---GTAGTGGAGCTTGATGCACTAAGAACAATTGAAGAAAGGTTGGGTCGGTTAACATTAGGCCTTGGGATTGTTGGTTCAATCCTATCAGAGCTTCCC---ATTACACCTTCTAGACTCCTTGATACCATTAACAGG---GTATCCTTGAGAGATATGTTG------------------TGGGGTATTCGAGAAGAT------------------------------------------------------------------------TCAACTTTGAGAAGT---------------------------------CATCCCTTTCTTATGCAGCTTCTGGATGTATGCTTCAACATTCTTGATCATGCAAAT---------------AAACCAAAGAAATTAGCTACCAGGATGGTTTTGGTTGGTGCTTGGTTTGCTCCTTACCCTATCCCTATCTCTCTTCTTTCAATTGCAGCGCACAAGGCTCCT---------------GAAAGAACAAGTGGATTGCAGCTACATAAGAAATGCCTG---CATGTGGTTGGT------------------------TGCTGTTGTAGGGTATCT------------------CAGATAAGAAAATCAGAAACTGAA------------------GCATCAACTATACTGATCAGATTTGGTATTGCAAGA---------------------------------AGTAGCACCAAA------------------CAGGGGTGGATTAACATGCATGAGATGATTCAGTTATATGCGAGG------AAGAAAGGAGGCAACTCTGCTGCCAGAGCTATGTTC---------------CAAGGTGTTGGTAGC------------AGAGGGGCAATCTCCCTACATTCAGAGCATTTATGGGCAGCTTGTTTTCTTGTATTTGGATTTGGAAAC------GACCCAGTGATTGTAGAA---CCTAAGGTATCTGAATTACTGTCCTTCATTAAAAGAGTAGCAATTCCTTTGGCACTTCATTCTTTTACTTCCTTCTCAAGGTGCCATGCAGCTGTGGAACTTCTACGTATCTGCACCTGTGCCTTGGAGGCTGCTGAAGAGTCCTTTGTTTCTCAAGTGCAAAATTGG---------------TTGGATAGATCC---------------------------------ACATGTTGGAGAATGCTTGGT---CGTGCTGATACTAAATTGGAT------------------------------------------------------------------GAGTATCTTTGGCAAGATGTAACACTTCTGAAGGCTTTGCTTTTGGAAATGAGGGCAAAACTAATGCTCAGAGGTGGATTATATGATGGAGGGGAGGATCTCTGCAGAACCTGCATCAGTATCAGAACAGTAATGTTGGGTGTG---------------------------------------------------------------------------------------------------------------------------------------------------------------------------------------------------------------GATCATCCCGACACC---------------------------------------------------------ATGGCTGCTCAGCAGACACTAGCCAAACTTGTCAGATACCAAACAAAT---ATTAGAGTTGGGTAG-----------------------------
>MA_115260g0010_medium_confidence
------------------------------------------------------------------------------------------------------------------------ATGTGCAGGTATGTAGTGGTGCTTAAAAGGCGGGGACTAAGCTGCACCCAACTCTTGTTTAGAAAGATTTTGCTGATAGTGTTCTTGGAATTCAAAGTGCTTGTGTGGAGAGCAAAAACAGTGAACAACCAGGGATTGTGGCAAGGAGGAAGAATGGAGTTGCTTCAGCTGGAGAGCACCAGA------------------TTCGGA------------GCAACAAAGAATAGT------------------------------------------------------------------------GACTCTAATCTTTCTTCATCTTCATCA---------------------------------------------------------GCATTTGTTTCAGCCTCT---------------------------------------------------------CAGTCCCCACTTTATTCTCCAAAATCTCCT---------CCT---ACAAAC------------AATGATGAGTCTCAATCCACTGTGTTATTTGAGTACAAAAAATCT------------------------------------------------------------------------------------------------------------------------------------------------------------GATATGCAGACTTCATCCAAC---------------------------AGTGACTCTCAGCACTTGAAGATCTGGAACAATTTTTCA---------------------------------------------------------------------CAAATACCCATT---------------------------TCATCTCTGCCTCAGGATTCATTATTAAACAACACTAACGACATACCAAGCTCGTCCTGTGGCCCTTCATTC---------------------------ATCAGAGCAAAGCAGTTGAATGATATTCACAAGTCTGGGTTGTTATAC------AAGGAGTCTTCACCAAACAATGTACAGGGCAATTCAGGATCCCATAATGACAGGTGTCCA------ATACATCTCAACAATGTTGCAGGTCGAAAAAAT---ATA------TTTCAAGAAAGCAACCCATCAAAGAGTATTTCATTTGCAAGGACCTCGGCCTCTCTG---------TCATCCTCTGCAAGGCTCAGGAGCTGTGATGTGTACATTGGAACACATGGGCAAAAG------------ACATCTCTTCTTCGC---TTCACCAAATGGCTTCGTGCAGAGCTAGAGATGCAGGGGATTGCTTGCTTTGCTGCAGACAGGGCTCGTTACACAGACTCTAGAAGTCATGACATCACT---GACAGGGTATTAAGCTCTGCAACATTTGGTGTTGTTATTGTTACTAGAAAGTCTTTTGCAAATCCATATAGTATAGAGGAGTTCAAAACTTTTTTGAATAGGAAGAATTTGGTTCCTTTGTTCTTTGATCTGGGTCCCGGAGAT---TGCCTAGCCAGAGATATCATTGAGAAGAAAGGGGAGTTGTGG---GAGAATCAAGGGGGTGATCTATGGATGCTGTATGGCGGG---GATAAGAAAGAATGGAAGGAGGCTGTGGAGGGGCTAAGCAGGGTGGTTGATGAGTGGAAATTGGAGGCACATACTGGGAATTGGAGGCGTTGTGTTATGAGGGCAGTTAGCCTTTTGGGCACCAGG---CTTGGGAGGAGGAGTGTGGCA---------GAGAGAGAGAGGGTAAGGAAGGCTGGGATCGAAGGT---------------------------------GATGAGTATCCATTTTCAAGGAATGCAGGTTTTGTGGGCAGGAAGAAGGAGCTTCTGGAGTTGGAAGCAATTATGTTTGGTAAAGCAGACATAGATGGTAATGAT------------------------------------------------GATGATGGAGTATTGGACCTTAAGATCAGA------------------------------------------------------------------------CCAAGGAGGTGTGACTCTGTTATTGTTAGGAGGAGGAGTGGGTGTGATAGATCCAAGAGATGGATAGATGCAGAAGAGGAAGGGGGAACAGAGAGGAGGAGAATGAGTGAAAGTGATAGGTTGAAGGATGTAGAAAAGGGTCCGAAGGAGAAGCGAAAGAGTGAGTCTGACAAATGGAAAATGAAAAAACAGGATAATAATGGAAGGGTGGGCAACAAAGCAGGAAACAGGAAAGGGAAAGAGTTGGTGGTATGGAATGAATTGGAAAATGAAATGGAGATACAAAGAGGCAGGGGTTCA---------------------CACAGGACAAGGGATTGCCATCGGCAAGCAAGGAAACTGCATAAAACAAGGTATGCA---------------AAGAGGAATGAGGATTTAATCTTATCATATGGCAGAGGTATTGCATGTGTATCAGGGGAATCAGGGATAGGCAAAACTGAATTAGTGCTCGAATTCGCTTACAGATTTGCACAGAGGTATAAGATGGTGTTATGGGTTGGCGGGGAAGCTCGTTACCTTAGACAAAACTATTTGAATTTGTCTCGGATACTTGGGTTGGATGTGAGTAAT------GAGACA------------------------------CAGATTGCCATAGAGAAAGGTAGGAATAAGACATTTGAGGAGCAGGAAATGGAAGCCTTACTAAGAGTGAGAAAGGAGCTTGTTAGAGACATTCCTTATTTGCTTGTGATTGATAATTTGGAGACTGAGAGAGATTGGTGGGACAAT---------AGAGACCTTTTGGAGCTTCTTCCACCG------------TTTGGTGGCCCAACACATGTGATAATTTCTACTCAACTCTCC---CGTGTTATGAATCTAGATTCCCTGAGA---------------------------------------------------CTCTCATACTTATCAAGTGTGGAAGCTATGTCTTTGATGAAAGGAAAA---------AGGACGGATTTTTCA---GTAGTGGAGCTTGATGCACTAAGAACAATTGAAGAAAGGTTGGGCCGGTTAACATTAGGCCTTGGGATTGTTGGTTCAATCTTATCAGAGCTTCCC---ATAACACCTTCAAGACTCCTTGATAACATTAACAGG---GTATCCTTGAGAGAGATGTTG------------------TGCAGCCTTCAAGAAGAT------------------------------------------------------------------------TCAACTCTGAGGAAT---------------------------------CATCCATTTCTTATGCAACTTTTCGATGTATGCTTCAATATTCTTGATTATGCAGGT---------------GAACCAGATAAATTAGCTAGCAGGATGGTTTTGGTTGGTGCCTGGTTTGCTCCTCAACCTATCCCTATCTCTCTTCTTTCAATTGCAACCCACAAGGCTCCT---------------AAAAGAACACATGGCTTGCAACTACGAAATAAATGCTTG---CATGTGATTGGT------------------------TGCTTGTCCAGAGTATCT------------------CGAATAGGAAAATTAGAAGCAGAA------------GCTGAAGCATCAACTATGTTGATGAGATTTAGTATTGCAAGA---------------------------------AGTAGCACAAGG------------------CAGGGATGGATTAACATGCATGAGATGATTCGGTTATATGCGAGA------AAAAAAGGAGGCAACTATGTTGCCAGAGCTATGTTC---------------CAAGCTGTTGGTAGC------------CAAGGGACTATCTCCCTACATTCAGAGCATTTATGGGCAGCTTGCTTTCTTGTATTTGGATTTGGAAAT------GACCCAGTTATTGTAGAA---CCTAAGGTAACTGAATTACTTTCCTTCATCAAAAGAGGAGTAGTTCCTTTGGCACTTCATTCTTTTATTACCTTTTCAAGGTGCCATGCAGCTTTAGAACTTCTACGTCTATGTACATGTGCCCTGGAGGCTTTTGAAGAGTCCTTTGTTGCTCAAGTGCAAAACTCG---------------TTGGATAAATCC---------------------------------ATGTGTTGGAGAATGCTTGGT---CGTGCTGATACTAAGTTGGAT------------------------------------------------------------------GATTATCTCTGGGAGGATGTGACACTTCTGAAGGCTTCACTTTTGGAAATGAGAGCAAAATTGATGCTCAGAGGTGGGCTATATGATGCAGGGGAGGATCTCTGCAAAACGTGCATCAATATCAGAACAGTGATGCTGGGTGTG---------------------------------------------------------------------------------------------------------------------------------------------------------------------------------------------------------------AATCATCCTGACACC---------------------------------------------------------ATGGCTGCTCATGAAACACTGGCCAAACTTGTCAGATACCAAACAAAT---ACTAGAGTTGGGTAG-----------------------------
>Amborella_trichopoda_evm_27.model.AmTr_v1.0_scaffold00009.149
---------------------------------------------------------------------------------------------------------------------------------------------------------------------------------------------------------------------------------------------------------------------------------ATGGAGCTTTTACAG---GAAAGCTCCTCT------------------CTTGGG------------GCGCCTGCAACTACC------------------------------------------------------------------------TCAAGGAACCTCTCTTCTTCTTCCTCA---------------------------------------------------------GCTTTTGTATCAGCTGTT---------------------------------------------------------CAATCCCCTTTCTTCTCCCCAAGGTCCCCACCCTTTCTTGGATCTTCTTCCAAT------TTATCAGATCCAATGGGGTCAGACGCTCAAAGCTCTTCCAACCTGCTGATTTCTCTGCAAAACCATGGCTTTCCT---------------------------------------------------------------------------------------------------------------------------------GATGTTTCGAGAGACCCCAATTCT------------------TGCCCCTCCTCCATTGATGCACTGAAGAGCTCCCATGGTGTTTCTGTCACTAACTCTGGCAAGAAGTGGGAGGAGAAGACAACCCGTGATCTCGACTCTCGTCTTAGAGCCCACGATGCTTCTCTC---------------------------TCAACCTTGAGCAGGAAGTTGGAATCCAGACAAATCCATGATCTTGATTCGCTGCATAATGGCTCTCTCGCT---------------------------CTTTCTCTTTCTAAGTTTGCGAGAAACACTGAATTGAATCATGTTTCTCCATTAAAGGACAGCCCTCCTAGCAATTCATCTCACTACAGTGGCTCCACAAGCAGTGGCTATGTCGGGAGCACAGAGAAACGCTCTGCAAAGAGTAAGAAAACAGGAATT------TGTAGCTCTTCTAGAACCCATGAATCCTCTTCTTTTATTCAAACTCCACTCTCTCTC---------CCTTCATCAGCGAGGCTAAGGAGCTGTGATGTCTATATTGGGACTCATGGTCGAAGG------------CCTTCGCTTCTTCGG---TTCATCAAATGGCTAAGAGCTGAATTTGAATTGCAGGGAATCACTTGTTTCGCAGCCGACAGAGCTCGATACAGTGATTCTCGAAGCCATGTCTTAGCT---GAGAGAGTGTTGAACTCTGCAACTTTTGGCATGGTGATCATAACCAGGAAGTCTTTTTCGAATCCTTATAGTATAGAGGAGCTCAGGCACTTCATGAGTCGGAAGAATTTGGTCCCGATCTTCTTTGATTTGGGCCCTGGTGAT---TGTTTAGCCCGAGACATTATTGAGAAGAGAGGAGAATTGTGG---GAGAAACAGGGTGGGGAGCTATGGATGTTATATGATGGA---TTGGAGAAAGAGTGGAAAGAAGCAGTTGAGGGTCTTTCCAGG---GTTGATGACTGGAAATTGGATGCTCATACTGGTAATTGGAGGGACTGTATACTGAGTGCTGTGAGCCTCTTGGCGATGAGA---CTCGGTAGGAGGAGTGTGGCA---------GAGAGAGAGAGGGAGAGGAAGGAGAGGGCAGAGAGA---------------------------------GAAGAGTTCCCATTTCCTAGGAATGAAGATTTTGTGGGGAGGAAGAAAGAGCTTCTCGAGCTCGAGCTTATCTTGTTTGGGGACTCTGGAGAGGAGTGTGAAAGC------------------------------------------------GAC------TATATCGATATCAAGGCCAGG------------------------------------------------------------------------CACAAGAGGAAAAGCCTGGTTATTGGAAAGAAAAAGCATGTAGGACATCATGACAAG---------------GGGGAAGGGAGAGAAACAGAGAGGCGG---------AGCTCTGATAGGAAAAAGGATAGAGAG---------------------------------------------------------------------------------AAACCTGAGACTAGCAAAGGAAAAGAGCAGGTGCTATGGAAGGAGTCCGATCAAGAGATCGAAATGGAAAAAGTTGAGGGTTCT---------------------CACAGGAAGGGC---------AGGCCCTTTAAGCCTAAGCACAAAGGAAGGCAAATG---------------AGGGGGAAGAGATATGTAAACATATTATATGGAAAGGGAATTGCTTGTGTTTCTGGTGAATCTGGTATTGGCAAAACTGAACTTCTTTTAGAGTTTGCCTATCGATTTGCTCAGAGATACCGAATGGTTTTATGGGTGGGAGGTGAATCAAGATATCTTCGCCAGAATTACTTGAATTTGAGCCGGCTCTTGGGGCTTGATGTGAGCATG------GAGACT------------------------------CAAATAGGCCCCAACAAATACAAAACGAAGAGCTTCGAGGAGCACGAGGCCGAGGCTGTACACAGGGTGAAGAGAGAGTTAATAAGAGATATCCCCTTCTTACTCATCATCGACAATCTCGAGCGTGAAAGGGATTATTGGGATGGT---------AGAGATATAATGGAGCTACTTCCCCGT------------TATGGGGGAGCAACCCATGTCATAATTTCCACTCGTCTCCCT---CGTATATTAAATCTAGAGCCACTGAAA---------------------------------------------------CTCTCCTACTTATCAAGCATGGAGGCCTTGTCTTTAATGAAGGGTAGA---------GAGAGAGAGATTTCT---ACAGCTGAGCTAGACGCCCTCAGGGTTATCGAAGAGAAATTAGGGCGGCTCACGTTGGGTCTTGGACTGGTTGGTGCCATTCTTAGTGAGCTTCCGACAGTGAGCCCCACGAAACTTCTTGAAGCCATTAACAGA---TTGCCTGTAAGAGATATTGTA------------------TGGGGTCCTAAAGATGAC------------------------------------------------------------------------CTAACTCTTGGATCC---------------------------------CATCCTTTTCTCATGCAACTTCTTGAATACTGCTTTTCTGTACTTGATCAAGTTGAT---------------GAAACCAAGAATTTGGCCACAAGAATTATATGGGTGAGTGGCTGGCTTGCCCCCTCCCCTATTCCCGTATCATTGTTAACCTTAGCTGCTCAAAAAGTAAGA------------GACAAGAATCCAGGGATTCAA---TTATGGAATAAGTGTTGG---AGTATAGTAGCT------------------------TGCAACTTTATGAGTTCC------------------CATGTTATGAGGTCTGGGATTGAA------------------GCTACTGCAATGTTGGTTCGTTTCGGTCTTGCTAAA---------------------------------ATTTGTAGCAAA------------------GAGGATCATATCTATGTGCATGAGCTTTTCAAGCTTTATGCTCGA------AAGAGAGGGGGTTTAGGTGCAGCTCGAGCCATGGTTCGAGGGCTTACAACAGCTGTGATTCAGGCAAATAGC------AGATTGGCTTTTTCGGAGCACTATGACCATTTGTGGGCTGCTTGCTTTTTGGTATTTACATTTGGAACT------GATCAGGTAACTATTGAA---CCCAAGCTTCCTGAGCTCTTATCATTCATGAGTAGAGCAGCCTCACCTCTCGCTCTTCAAGCATTCAACCAATTCTCGAGGTGCCAAGCTGCTTCAGAACTTCTTCGTCTATGCATTGCGGTATTGGATGCTGCAGATGAATCCTTTGCTTCCAAGGTTGAAAAGTGG---------------TTGGATAAATCC---------------------------------TGTTTTTGGAGGAGATCAATT---ACAAGTGGGTCCGAGATGAAT------------------------------------------------------------------GAGCATATTTGGCAAGAAGCCACCCTCTTGAAGGCCAGAATTCTAGAAACTAGGGCAAAGTTGTTGCTTAAAGGAGGCCAATATGACATTGGAGAAGAACTTTGTAGGACCTGTATCAATATCAGAACGGTGATATGTGGCCCG---------------------------------------------------------------------------------------------------------------------------------------------------------------------------------------------------------------GACCACCCCTTGACG---------------------------------------------------------AAGGAGGCCCAAGACACACTGGCTAAGTTAGTTAGGTTCCATACAAAC---TCAGAGAGAGGTTAA-----------------------------
>Aquilegia_coerulea_Aquca_009_00586.1
---------------------------------------------------------------------------------------------------------------------------------------------------------------------------------------------------------------------------------------------------------------------------------ATGGAGAATTCAGAGAAGAAAGTT---------------------------------------------------------------------------------------------------------------------------------TCAAGAACACCTTCATCCACTAGTCAAAAT---------------------------------------------------TCTTTATTTCGTAGTGGAGAT------------------------------------------------------------------TATTCTTCAGTTTCAGTTGGT---------TCAGATTCTTCG------------CGATCAAGCAGCACAAAACTCTTATACCCAATTTCTTTTGAT------------------------------------------------------------------------------------------------------------------------------------------------------------------------------------------------------------CCTGATTCTAAACTTGTAATGAGTAAATCTGAAAGCCTTGGT---------------------------------------------------------------------------------------------------------------------------------------------------------GATCTTCCTCTAATGGCATTGCCTTCT---------------------------CCTCTTATTTCTAAGAGGAATTTAGGTAAACAAGTTGCGGGTATTCGAATTTCAAGTCGAAGTTATCCTGGCAGTGAGAAATATGATAGCAGTTCTGCAAATTCTCTGAAGTTTGAAGAAAATGAAGAGAACTTCAAGTCAGATGATGTACCAGACAGC------------------------------------CCAATGATTGGTTCTTCACCTTATGTT---------CCCTCTTCTGCAAAATTGAGAAGCTGTGATGTGTATATTGGTGTGCCTAGTTCTAAG------------CCAAGTATACTTAGA---TTTGCTAAGTGGTTGCGTGCAGAGTTAGAGCTACAAGGAGTTAGTTGCTTTGCTGTTGATCGAAGTAAATGCAAAGATGCAGTCGGGCATAACATAGTT---GAAAAGGCAATGGATTCAGCTACTTATGGAGTCGTCATTGTCACCAAGAGGTCTTTTTCTAATCCTTATAGCATGTTTGAGCTCAAGAGTTTCTTAAGTCGAAAGAATTTGGTTCCCATTTTTTTTGAACTTGCTCCAACTGAT---TGTATAGCAAGGGATATAATTGGGAAGAGAGGAGAGTTGTGG---GAAAGGAGTGGTGGGGAACTTTGGAAATCTTATGGAGGT---GTTGAGAAGGAGTGGAAACAAGTCGTTGATGTTCTTTCACGC---ATTGAAGATTTGAATTTAGAGGCTCGTTTTGAGAATTGGAGAGACTGCATTTTTTATACTCTCTATTTATTGGGGAGAAAG---CTTGGGAAGAGGAGTTTAGTG---------GAGAGTGTTGGAAGGTGGATG---GATAGGGCAAAG---------------------------------GAAGAATTTCCATTTCCTCGAAATGATAAGTTTGTCGGCAGGAAGAAGGAACTCTTTGAGCTTGAACTCATGTTGTTTGGTGATCTTAAGAAGCATGGAGGA------------------------------------------------------AGTGATTGTTTTGAACTTCAATCAGTTTGT---------------------------------------------------------------------AGAAGAAAAAACAACAATAGT------------------------------------------------------------GGAGTAGGAAAGAAATTTGGA------------------------------------------------------------------------------------------------------------------------AAGCAAACTAAGGGTAAGGAACCAGTAGTATGGAAAGAATCTGATGTTGAAATTGAAATGGAGAGAAATCCTCAAACG---------------------CATCATCATCATCATCATCAT------ATAATGGGAAAAGATGAGAACAACCAAACT---------------AGGAGGATGGGGCTAAGAAAAGTTAGGTATGGAAAAGGGGTTGCATGTGTATCCGGTGAGCGAGGAATGGGTAAAACAGAAATGTTGCTAGAATTTGCATATAGATGTGCTCAAAGATATAAGATGGTTTTGTGGGTGGGAGGGGAAGCAAGGTACATTCGTCAAAACTACATGAACTTAATGGATGTCTTAGAAATTGATGGAAGC---------------GTCGATAAC---------------------CAGCTTTGTCTAGAGATTAACAAACCAAGAAACTTTGAAGAGCTGGAAGTAGAAGCCATCCGCAGATTGAGGAAAGAATTCATGCGGGATATTCCCTATCTCGTAGTAATTGACAATTTGGAGTCAGAACGGGATTGGTGGGATGGG---------AAGAATATTATGGAGCTCCTCCCACGG------------TTTGGTGGGGAGACTCATATAGTTTTCTCTACGCGTCTTCCT---CGTGTAGTGAACCTCGACCCTTTGAAA---------------------------------------------------CTTTCGTACTTACATGCTGCAGAATCAATGTCTCTGATGAAAGGTAGA---------TTGCGTGATATTCCG---GTTGGAGAAGTTGGTGCTCTGCGAACTATTGAGGAGAAGTTGGGTAGACTCACATTTGGGCTTGCTCTTGTAGGCAAAATTCTGTCTGAGCATCCA---ATAGGTCCTCAAGGACTGCTTGATGCAATAAACCGA---ATGCCCGATAGTGATCTTATT------------------------CGTAGAGAAGAT------------------------------------------------------------------------TCTTGGTTCAGGCGC---------------------------------AATCCATTTCTCACTAAACTATTAGAGCTATGCTTCCTTGTATTAGGCCAAGACAAT------------------------GAATTAGCATCTAGAATGCTTTTAGCCAGTGGTTGGTTTTCCCCGTCTCCCATTCCAGTTATG---CTATTGACTTCGACATCAAAAGCTCCA------------AATGCACATCATAAAAGCCATATC---TGGAAGAGGTGTTTTGGTGTTGTCTCTAGTTGT---------------------TGCAAAATGTTTCAAACA------------------------AGAAGGTCAGAAGAACAC---------------GACTCATCCAATGTTTTGGTAAAATTGGGATTTGCAAGGGTTGCAACA---------------------------AAACAA---------------------GGATGTATT---CAGTTCCATGAGATTATCAAATCATATGCTCGT------AAAAAGGCAGATGTTGAAGTTGCTTATGCTATGGTT---------------CATGCAATTAATGCC------------AAAGGATCCATTCCTGAACACAATGAACACATCTGGGCTACTTGTTTCTTGCTTTTCAAATTTGGCACA------TATCTCGCTCTTCTCAAG---CCCAAGGCATCTGAGTTGGTGTCCTTTATAAAGTGGATGGCTTTACCACTAGCTACATACACTTTCGCCAAATTCTCACGATGTAATGCAGCTTTGGAGTTGTTACGTCTATGCAGCAATGCAGTGGAAGGCGCGGAGGGGCCATTCCTTTCACGTATTGATGAGGCG---------------ATTATTAAGTCG---------------------------------AGTTGTTGGGGAATCTCTTAC---ACACCAACCAAAGAGTTCAAT------------------------------------------------------------------GCACGCCTCTACTATGAATCTGCTACCCTGAAAGCAACATTGTTTGAGATAAGGGCAAAACTAATGCTACAAGGTGGAGACCATGCCATTGGACAACAACTTTGCAGACAGTCTATAAGCATCCGGGAAGTTCTATATGGTTGT---------------------------------------------------------------------------------------------------------------------------------------------------------------------------------------------------------------GATCATCCAGAAACA---------------------------------------------------------ATATCTGTTTGCAACACCATGAGCGAACTTCTAAGGTCTCAAGAATAA-----------------------------------------------
>Zostera_marina_Zosma216g00170.1
------------------------------------------------------------------------------------------------------------------------------------------------------------------------------------------------------------------------------------------------------------------------------------------------------------------------------------------------------------------------------------------------------------------------------------------------------------------------------------------------------------------------------------ATGTCCAAAGAA---------------------------------------------------------------------------CCGTGTTTTGGT------------------------------------------TATCGGTATGATCTTAACGGA---------------------------------------------------------------------------------------------------------------------------------------------------------------------------------------------------------------------------------------------------------------------------------------------------------------------------------------------------------------------------------------------------------------------------------------------------------------------------------------------------------------------------------------------------------------------------------------------------------------------------------------------------------------------------------------GGT---------------TCATTA---------TCCTCGTCC---CCAACAGAGAGCTACGATGTGTATATTGGATTCTTAGGTCGCAGA------------AAGCATTTGCTTCGCCGTTTCGTGAAATGGCTCCAGGCCGAACTACAAATCCAGGGAATTACATCTTTCATTTCCTACACAAACAGACGCTCCAATGAGGAAGATCGGAACGTTTCT---ATGGCTGCAATGATTTCGGCATACGTTATTTTGATCATTATCACGGAGGATACCTTTTCAGATCCTTGTTGGATTGATGAACTAGGGGGTTTCGTTAATGAGAGGAATTTCCTACCGATATTCTTTAATTTTGGTAAATTTCCT---GATCTGGTTGAGTACATTAAAGAGGCTAAA---------------------GAGGGAAAGAAGGTATGGAATGGTTTGGGTGGATTCCATTCAGAAAATTGGCAATCTGTAGCCGATTGGATTCAGATG------TTGAAGCTCAAATTGGAAGCATATGCAGGGAATTGGCGGGATTGCATCTCAGAAGCTGTTATCTTTGCTGGGAAGAAG---TTGGGGAGGAAGAAAGTTGTC---------AAGAAAGTCAAACAATGGAAGAAGTGGTCAAGGAAT---------------------------------GAAGAATTTTTGTTTCCACGGAATAAGTCTTTTGTTGGTAGAAAGAAAGAGTTAGATGAGCTTGAGCTTAGATTGTTCGGATACATCGAAGAAAGAGAA---------------------------------------------------------------GACTTAGAATTGGCCACCACA------------------------------------------------------------------------AGTAGCGGCAAAGGT---------------------------------------------------------------TGTGATGGTGGT------------------------------------------------------------------------------------------------------------------------------------------------------------------------------------------------------------------------------------------------TTAAGTAGGAAGGGT------------AAAGAGCCCATCGAGTACAAT---------------ATTTCACACAAT------------------ATCAAAGGATTTGCTTGTGTGACTGGAGATCCGGGCATTGGAAAGACAGAATTGTTGCTTGAGTTTGCATACAAACTCAGATCGAGGTACAAGAATGTATTATGGATAGGTGGAGAGACTAGGTATATCTGGCATAACTATCTGAACTTGCTCCCAATACTCGGAATTGATGTAGGAATA------AAAGAAGAG---------------------------AGGCACAATACAACTGATGATTATCTTAGGACCTTTGATAATTTAGAGATCGAAGTGATTCGTCGGGTGAAGAAGGAGCTTACAAGAGGAATTCCTTATTTACTTGTGATCGATAATTTAGAAAATTCCAAGGATTGGTGGAAAGAT---------CGGAGTATCATGGAATTTCTCCCTGAA------------TTGGGCAAAGATACTCACGTCATCATCTCTACTCGACTTGAAGAAGTTGTTATGAATTCTTCTCCGATGAGG---------------------------------------------------TTGCTACCTTTCTCTTTATCAGAGGCAATGTCTTTAATGGTTCCTGGG------AGTGCAGAAAATTTTCCGGAAGATGACGATATATGCGCTCTTAGACTTATCTTCGAAAGACTAAATGGGATTACTCTGGGGATTTCAATTGTCCAAGCCATTCTCTTGGAGTTACAT---ATGAGCCCTGAGAAATTGCTTCGTAGCATCAACAGA---ATGCCTTACAAT---ATAACATTA---------------AATAAAGAATTAAGCACG------------------------------------------------------------------------GGTGGAGGATATAAC------------------------------------AAGGTATTGATCCAACTTGTTCATTTTTGCCTTTTGGTATTTAATCTAGTTGAC---------------AAATCCAGGAATTTGGCATTGAGAATGGTCAAGGCCAGCGGTTGGTTTGCTCCATCACCAGTTCCGATACCTCTGTTGGTCTCTGCTGCATTTAAGATTCCA------------ATTCAGAATAGCCATCACCATAAATCTTGGAAGTGGCGGCTACGGCAAATCACTTCTTTC------------------------GGAAATTGCACCAAT------------------------GAAGATATAATGGTACAA---------------AAAGCTTCTTCAATGTTGGTTAGATTTCATATGGCTAAA---------------------------------AGATGTACTAAA------------------GACGGATTTCTCCATTTTAACGACATCATTAGACTCTACTTGCAG------AAAGAACACTTCAAATCTGGTGTATTTGCAATGGTT---------------GAGGCAGTTAATCTGAATGCT------TCTCTTTCTCTTCCTTATAACTATGATCACATTTGGGAAGCATGCTACAATGTTCTCACATTTGATGCA------GAACCTACAATAATTGAA---CTTACTCCTTCGGAATTCATATCATTTGCCAAAAGACATGTTATTCCTCTGGCTATGAAGATTTTATCTACCTCTTGCTATCACACATGTGCCATGGAGCTTTTGCGTCGATCCACCGAGAAGTTAGAACTTGTTGAGAGTTTACTATTCGCCGATCAAGCACATAGA------------------TCTGTATGT------------------------------------TGGTGGTTAAATACA------------------------------------------------------------------------------------GAGTTTGATCCATTGATTTATCGAGAACTTGTTTTGCTGAAGGCGGATCATTTAGAATTAAGGGCCAAGATAATGTGCATAGGTGGTTCGTTTGATATCGGAGAAGAGCTCTATATGAAAGCTCTTAGGATCAAGGAAGTGTTTCTTGGATCG---------------------------------------------------------------------------------------------------------------------------------------------------------------------------------------------------------------AACCATTCAGAAACA---------------------------------------------------------ACACCCACTCAAGAAATCATGGGGAAGCTTTTGATCAAAGAGCCAGAAACCACATCATCTGAGACTTCAAACACGGGATCATTCAGTCAGTGA--
>Spirodela_polyrhiza_Spipo3G0102200
------------------------------------------------------------------------------------------------------------------------------------------------------------------------------------------------------------------------------------------------------------------------------------------------------------------------------------------------------------------------------------------------------------------------------------------------------------------ATGTGG---------------------------------------------------ATCCGCTGTGTCAATCTTCAA---------------------------------------------------------------------CGAGAACCAGGCGCA------------------------------------------------GAAACTTGGCTGATTCTTCTGCTTCTG---------------------------------------------------------------------------------------------------------------------------------------------------------------------------------------------------------------------------------------------------------------------------------------------------------------------------------------------------------------------------------------------------------------------------------------------------------------------------------------------------------------------------------------------------------------------------------------------------------------------------------------------------------------------------------------------CTCCGCATT---------GCGAGGTCTGCAGCGGCCAAGGCGTGTGAAGTGTACATTGGTGCGGGAGGGGGCGAT------------AGATCGCTTCCCCGT---TTTGTGAATTGGCTTCGTGCGGAATTAGAGTCCCATGGGATCCAGTGCTTTGTCTCTGTTAGGAATTGGGGACGAGGTTCGTGCGCCCACCGCACGGCT---AGAGAGGCTATGAGATTGGCGACTCTCGGCGTGATCGTCGTTACCAGGGAAACCTTTTCGAGCTCTTATGGTATGGAAGAGATTAGTTGGTTCTCGGAGAGGAGCAATTTGGTGCCTGTTTTCTTTGGGTTGAGCCAGAAGGAT---TGCCTGGTCAGGGACATCACCGAGAAGAAGGGCGAACTGTGG---ATGAAGCATGGGGGTTTTCTGTGGAAGACATATGGAGGATTAGAGAAGGAA---TGGAGGCACGCTGTGAATAAGCTTTCTTGT------CTGGACTGCAAGCTGGAAACGAGCCGAAGCAACTTCAGGGATTGCATATTGAATTCTGTCGCCCTTGTAGGGAGAAGA---TTGGGGAGGAAGGGCGTCGTA---------GAGAGAGTGCTGAGGTGGAAGGAATCGGCAGCAACC---------------------------------ATGGAGTATCCATTTCCTCGGAACCACCACTTTGTTGGCAGAAACCAGGAGCTTCGTCAGCTTGAGCTGATTTTGTTTGGCCATACAGAAGAAGAAGAAGAAGAAGATGATGATGATGAT---------------------------------GATGATGATTGTCTACACGTTGGAATTACA------------------------------------------------------------------------AGGTTTGGAAGAGCT---------------------------------------------------------------TTGACGACCAGTAACAGTGCTAGCATGGAGCTG------------------------------------------------------------------------------------------------------------------GATCACAAACGAAAGTGTCAGGAATATCAGAAGGAGATGAAAGAGGGACGTTGTCGGGTTGAGGAGAGGCCAGAC---------------------GGCCTTGGTATGCATGCAAAAGGA------------AGTTGTCACACAGGAAGTGGA---------------TTTTCTGTAAGG---------GAGCTGCATGGGAAGGGCATTGCCTGTGTCTGTGGTGAGTCGGGCATTGGCAAGACTGAGCTTATCTTGGAATTTGCGTACAGGTTCTCCAAGAGGTACAAGATGGTGCTTTGGGTAGGTGGTGAAGCGAGATATATCCGTATGAACTACTTGAACCTACTTCCAATTTTGGGTGTCAATTTGAGCGAT------GAGAACGAA---------------------------GCTTTTCTCAAGAGTAATGGC---CCGATTAGTTTCAAGGAGGTCGAAGGGCAAGCAATTAGAAGGGTGCGCAAGGAGCTCATGAGAGATATCCCTTTCCTGCTCGTGATTGACAACTTAGAAAGTGGCAAAGACTGGTGGGATGGA---------AGGAATATAATGGAGATTCTTCCTTGT------------TTTGGTGGGCAAACTCATGTCCTCATCTCCACTCAGATGTCT---GCGGTGATGAACCTCAAACCCCTGAAG---------------------------------------------------ATCTCATTTTTATCTCATTCAGAAGCAGTTGCGTTGATGAAG---GGG------CATTGGGGGGACCTTCCTCCAGAAGAA---TCTGATGCCCTTGACGTTGCTGAAGGAAAACTTGGTAGGTTGCCACTGGGACTTGCCATTTTCGGTGCATTATTATCCGAAGTTCCC---ATCACCCCAAGAAAACTTCTCAGTGCAATTGACAGG---ATGCCTCACGAAGATCTTACATGG---------------AATGATGGGGAGCAGTCG------------------------------------------------------------------------GCGCTCAAGAAATAC------------------------------------CCTTCAATCGTCCAGCTTTTAAGTATCTGCTCTCTAGTTTTTGATCTTGCTGAC---------------AATAATCAGAATTTTGCATCGAGGATGGTGCTTGCAAGCGGTTGGTTTGCTCCTTCACCAATACCGGTTAATCTACTTTTTACTGCTGCTTCGGAGATAGTT------------CAAGAGAATCATTGTGTTCATTTT---TTGAAGAAGTTTCGACAGGTAGTCGCATGCATG---------------------TGCAAGATATCACATTCC------------------------AAGAAACCAGGAGTTGAA------------------GCATCAGACAGATTAGTGAGGCTTCGCATAGCAAAG---------------------------------TGCTGCACCAAA------------------AATGGCTGCATCCATTTTCATGATATTATTAAGGAATACGCCAGG------AAAAGAGGAGAATTGTGCTCTGCTAATGCGATGGTT---------------CGTGCAATTTTTCAC------------AAAGGTTCTCTACATCTTCACCCTGAGCATGTATGGGCAGCATCCTTCCTACTGTTTCGATTGGGTACC------AGCCCGCCGATTGTCAGA---CTGAGGGTTTCAGAGTTGCTCGCGTTCATCAACAAGTTTATTCTTCCTCTAGCTCTTGCTACATTCAAAATTTTCTGCCGGTGTGAAGCTGCCTCTGAGCTTCTGTTTGCGTCTGAGGAATTGCTGAAGAACTCGGAAGATTCTTACGCATTGCAGGAGAATAATGCT------------------CAAGAGAAA------------------------------------CAATTATTTGGGATACCA---TATAAAAATCGCCCAACATTT---------------------------------------------------------CAGTTTGATCACTGCAGTTACAAGGAGTTTTCTTTGTTACGTGCCACCATCCTTGAAACAAGGGCTGAGATGATGCTCAGTGGCGGCTGTTATGACGTTGCAGAACGCCTTTTCAAGTCAGCACTCAACATCAAGGAGGTATTTTACGGCTGT---------------------------------------------------------------------------------------------------------------------------------------------------------------------------------------------------------------GAGCACTCAGACACA---------------------------------------------------------GTGGCCATCCAAGAAACAATAAAGAAACTTTTAAGACTTCAAGAAGGTCTGCGCACTTGA-----------------------------------
>Spirodela_polyrhiza_Spipo31G0006900
---------------------------------------------------------------------------------------------------------------------------------------------------------------------------------------------------------------------------------------------------------------------------------ATGGAAGGAGAGGAAGCATTCCAT---------------------------------------------------------------------------------------------------------------------------------------------TCCTCAGCTGCTGAATAT---------------------------------------------------GTTGATGAGGTTATAGAGGAA------------------------------------------------------CGAATTGCAGATAATGAGGTTCCT------------------------TTGATG------------CTTCGACATGAAAGTGACTTTTTGATTAATGAGTGT------------------------------------------------------------------------------------------------------------------------------------------------------------------------------------------------------------------------------------------------------------------------------------------------------------------------------------------------------------------------------------------------------------------------------------------------------------------------------------------------------------------------------------------------------------------------------------------------------------------------------------------------------------------------------------GATCCTACATGCTTGTTGCCT---------TCTGTTTCGTCCGAAATTAAGAGATGTGATGCCTACATTGGCCTTTGTGAGGATGAC------------CCCTCTCTTCTCCGG---TTTGTGAACTGGCTCCGAGCAGAGCTGCGGCTTCATGGGGTAATTTGCTTCGTCTCAGATAGGAGTAGCTACCGAGATGCCCATGCTCACTGCTTGGCC---AAGGATGTTATGGATTCTGCAACCCTCGGAATCGTCATGGTCACCCCAAAGACCTTCTCAAGCCCTTACGGCATGGAGGAGCTCAGAGTTTTCCTGGGGAGGGGTAATTTGGTAGCTATCCTCTTTGGGTTGAGCCAGGAAGAG---TGCCTGGCCAGGGACATCATTGAGAGGAGAGGGGATCTTTGG---GAGAATGCTGGTGGGTTTCTCTGGCAAAGCTATGGAGGACTGGAGCAGGAA---TGGAAGGAAACAATTAACAAGCTCTCAACC------GTTGAATTCAAGCTCTTTGCTCAGAAGAACAAATGGAGGGATTGCATCTTGGATTCTGTTTCCCTAGTGGGGAAGAGG---CTTGGGAAGAGTGAAATCACG---------GAGAAAGTGAGGAACTGGAAGGAATCTGTAGTGGGT---------------------------------GTTGAGTACCCATTTCCTCGGAATGAGAGTTTTGTTGGTAGGGAGAAAGAGCTTTTGGAGCTTGAGCTAGCTTTGTTTGGACACATTGAAGGTAGTGAA---------------------------------------------------------------TATTTAGAAATGCGGTCCAGA------------------------------------------------------------------------AGGAGTTTTACAGCG---------------------------------------------------------------GCACTTAATGGTGGCAGGCCGTCTATAGATTCA------------------------------------------------------------------------------------------------------------------AAGGCAAAGGATAGAGAGCGTATTCTTGCAGAGAAATCTAATGATGATACGGACATGGAAGACAGAGATGCAGAT---------------------ACCATATTTTTTCCGTCGAGAGGC------------AAGAAAGTCGATGACCCAAAT---------------GTGAAGATAGCATCCAGATATGAGCTTCCTGAGAAGGGGATTGCCTGTATCAGTGGGGAGTCGGGCATTGGCAAGACTGAGTTGGCACTAGAATTTGCATACAGATTCGCGCAGAGTTACAAGATGGTCCTCTGGGTGGGGGGCGAGGCAAGATATCTTTGTCAGAATTATTTGAATCTACTTCCCTTTTTGGGGATCGATAGTTCA---------------------------------------------ATTTTCTTTGAAGAGAATGAA---TCAACAAGTCTTGAGAATCTTGAGGAACAATCTATTTCTAGAGTTCGCATGGAGCTCATGAGAGATATCCCCTACCTACTTGTCATTGATAACTTGGAAAGTGAGAAGGAGTGGTGGTACGAG---------AGGAATATAAGTGATTTTTTACCTCCT------------CTTGGTGGTGCAACACATGTAATCATCTCCACTCGAATGCCT---CATGTGATGAACATTAACCCCATCAGA---------------------------------------------------CTGTTGTATTTATCTGCTGCTGAAGCCTTGTCACTGATGAAG---GGG------AGCGTAGGAGATTTGCCTGTAGAAGAG---GTTTCTGCTCTCAGATTCATTGAAGAGAAAGTCGGTAGAGTGCCCATGGGACTTGCAATTGTTCGGGCTGTCTTATCTGAGATTTAT---ATCAGCCCAACAAAACTTCTTGATGCTATTAAACAT---ATGCCTCATAGAAACTTAACCTGG---------------GTTGATCGACAAGATCCA------------------------------------------------------------------------ATATTGATGTATAAT------------------------------------CGGGGCATGGTTCAACTTTTGGATGTTTGCTTAGCCTTATTTGATCTCTTTGGT---------------GAACATGGCTGTCTAGCATCCAGAATGGTTCAAGCATGTGGCTGGTTTTCTCCTTCACCCATCCCTATTCCTCTTTTGGCTGCAGCTGCGTCAACTATTTCT------------CATGAGAATGACAATCACAATTACAGCTGGAAGAGGTGGTTATGTGCCATTCCTTGCGTT------------------------AGAATATCTCATAAT------------------------GAGCAGTTAGAAGCTAAG------------------GCTACAGAGATCCTGGTTCGGCTTCGGGTTGCTAGA---------------------------------GTTTGCACCAGA------------------AGTGGATTCATCTTTTTTCACGACATAATCAAGCTGTATATGAGA------AAAAGAGGAAATTTTGCCACTGCCCGTGCGATGGTT------------------------------------------CACGTTATTATGCAATGTGGT------------------------------------------------------------------------------------------------------------------------------------------------------------------GCTGCTTTAGAGCTTTTGTACCAAGCCATGAAAGCTTTGGAAGCAGCAAAGTTTTCTCAGGATTTTACTCAAAAGTACAGG------------------ACATTTTCC------------------------------------TTCTTCTTGGGCTCT------------------------------------------------------------------------------------AATTTTGTTCAGGACAGTTTCATGGAAAAGGGTGAGAGAAGAAAAAGTGTCTGGATGCATATATGGGAAATCAGTGGCACCAATGACCTGATGAACCGCTTCATAAGGTTATTCCCCAGTGATCCAGAAAATAATGAACTCACAGACGGAGTT---------------------------------------------------------------------------------------------------------------------------------------------------------------------------------------------------------------GCAATGCCTAGC------------------------------------------------------------------------CAGGATGTTGAGCCCTGGTATTTCCTAATCAGG------AGAACCTAA-----------------------------------
>Musa_acuminata_Ma04_t24410.1
---------------------------------------------------------------------------------------------------------------------------------------------------------------------------------------------------------------------------------------------------------------------------------------------------------------------------------------------------------------------------------------------------------------------------------------------------------ATGGCGTCTTCTTGC---------------------------------------------------CCCTCTTCCGCCTTCGATTCG------------------------------------------------------GCCACCCACTCATCGCCCTCGCCACCCAAA------------CCCGCCGTCGCC------------ATCGCCTCCGACAGCACC---TCCTCCAATCGTAGC---------------------------------------------------------------------------------------------------------------------------------------------------------------------------------------------------------------------------------------------------------------------------------------------------------------------------------------------------------------------------------------------------------------------------------------------------------------------------------------------------------------------------------------------------------------------------------------------------------------------------------------------------------------------------------CCGCTAAAC---TCGTACTCTCCT---------TTTCCG------AGGGTGAAGAGTTGCGATGTCTATCTTGGTTTCTGCGGCCGC---------------CGGGCCCCCCTACTCCGCTTCGTGAAGTGGCTGCGAGCTGAGCTCGAGATGCAGGGCTTGCGCTGCTTCGCCGTCGACCGGCGCAGGTGCCGCGATGCCCACGCGCACAGCGTGGCC---AAAGTGGCGATGGACGCTGCGGCCGTCGGCGTGGTCCTCGTCACGAGGAAGTCGTTCTCCAACCCTTATGTCGTGGAGGAGATGCGGTGGTTCCTCGAGCGGAAGAACCTGGTTCCCGTCTTCTTCGGGCTGTCGCAGGGGGATTGCACC---GCGAGGGACGTAATTGAGAGGAAAGGAGAATTGTGG---GAGAGATTCGGAGGTCGGCTCTGGAATGCGTACGGTGGC---ATCGAGGAAGATTGGAAGCAGGTGGTGGATGGAGTCTCGCGC------TCCGCCGTGATGCTGGAAGTGAATCCTGGCAACTTTAGGGACAGAATCTTCGATGCGGTATTACTCTTGGGGACGCAA---TTAGGCCGGAGGAGCATGGTG---------GAGAAGGTGCAGAGGTGGAGG---GAGATGGCAGTG---------------------------------GAGGAACTCCCATTTCCACGAAACATTAATTTTGTTGGAAGGAAGAGCGAGCTTGCCAAGCTCGAAATGATGCTATTTGGAGACTTCGAAGGAAATCCAGAGGAATATATCGAGATCAGAACTCGTGATACACATAGAAGAGACACTGTTATG------------------------------------------------------------------------------------------------------------------------------------------------------------------------------------GCCAAAAATAGCACGAGCAGCAGCGGAACACAGAAAGGAAGAATAGCAAAGAAGAAT---------------------------------------------------------------------------------GTGGAGATAAAGGCTAAGGGTAAGGAACCTGTTGTTTGGAAAGAATCAGAGGAAGAGATAGAGATGCAGGGCACTTGGAGCAGT------------------------------------GAATTG---------------------CCTGTGAGGCACAGA---------------AGGACAAGAAATGCAATGAGTATGTCATATCGAAGAGGTGTTGCCTGCATCTGTGGTGACTCGGGCATTGGCAAAACAGAGCTGTTGCTCGAGTTTGCATACAAGTTCTCTCAGAGCTACAAAAGGGTATTATGGGTTGGTGGAGAGTCAAGATATCTCCGCCAAAACTACTTAAAGTTGTTGCCTTTGCTGGGCGTTGATGTTGCCATT------GGGACCGAG------------------------------ATGTTCTCACGAAGAAATGGGCCAAGAAGCTTCAAGGAGCTGGAGGCAGATGCTATTGGAAAGGTGCGAAGGGAGCTCATGCGAGACATCCCTTTCCTTCTAGTGATTGATAACTTGGAAAGTGAGAAGGATTGGTGGGATGGG---------AGTAGCATAATGGAACTTTTGCCTCGT------------TTTGGTGGAGAGACACACATTATTATCTCATCTCGTCTTCCTCGA---GTTCTGAATATCATGCCCTTGAGGCTT------------------------------------------------TCG---TACTTGTCTGCTGCAGAGGCAATGATCCTGATGAAG------------GGGAGGGTAACGGAACTCCCAACAGAAGATGCCAATGCTCTGAGGATCATCGAAGAGAAACTAGGTAGGTTACCTCTGGGTCTAGCACTTGTAAGAGCAATTGTATCTGAGCTGCCG---ATAGGTCCACTCAAACTATTGGACATGATAAATCAA---GTGCCATATAGAGAACTGAAATTT---------------AGTAGG---AAAGAAGAT------------------------------------------------------------------------CTCGTTATGAAACAG---------------------------------AACCCTGCTCTTGTTCAGCTTCTAGATGTGTGCTTTTCTATATTGGATAATGCACAG---------------AAGCCTAGCAAGTTGGCCACAAAGATGGTGGGCGTTAGCAATTGGTTTGCACCATCAGCGATCCCAATCTCCATGCTGGCAATTGCTGCATCTGCAAAGCAT------------------TGTCGCACAAGGTTT------TTCAAAAGGTGCTTT---CATTTTCTTTCC------------------------TGCACAGCCAGAGAATTG------------------AATGTTAATATTTCGGAAGCTGAA------------------GCCTCATCCACGCTAGTAAGGTTTTCGGTAGCAAGA---------------------------------GAAAGCACTAGA------------------ATGGGACATATTTCTTTTCACAGTATCATTAAGATCTATGCCCGTGAA---AGAGATGATAACAATAGTGCAATT---TCAATTATA---------------AAGGCAATTGAGAAG------------GAAGGGAATTTACAGGAACATGCTGATCATATATGGTCAGCTTGCTTCTTGCTGTTTAAATTTGGCATA------GATCCTGGGGTTATCGAT---CTTCCAGAACGAGATCTGTTGTCCTTCATCAGAAGATTTGCCCTGCCCCTAGCTTCACTCACTTTTACAAATTTTTCCCTCTGCAATGCTGCCCTAGAGCTTCTACGTGTATCAACTGAAGCATTGGAAGCCTTGGAGGAATCTTTTCTGTCCAAAGCCACCACTGCTCAACATAAAACT---------------------------------------------AAGTGCCCGAAGAATCCCAGGTCT---CGATCATCTATAGAGTCTGAT------------------------------------------------------------------CCACTTATTTATCTTGATCTTGCAAGTCTGAGAGCAATTCTTTTAGAAACAAGAGCAAAGTTGATGCTACAAGGGGGACAATATGACATCGGGGAGCAGCTTTGTAGGACTGCTGTTGGCATCAAGGAGGTTATATATGGCTGT---------------------------------------------------------------------------------------------------------------------------------------------------------------------------------------------------------------GAACATCCTCAAACA---------------------------------------------------------CAGGCTACTCGTGAAACCATGGAGAGACTTGTATGGTTTCAGTCGAAATTTTAA-----------------------------------------
>Ananas_comosus_Aco024261.1
------------------------------------------------------------------------------------------------------------------------------------------------------------------------ATGCTTATTAGGTGCAATACCAGAATAGCGGAGGGACTAATCCTCTCCCTACTACCATGTTTACACCTTCAATCCCTCCTCCTCCTCCTCCTCCTCCCACCACCACCACCTCCG------------------------------------------------------------------------------------------------------------------------------------------------------------CCGCCGGAATCTTCTCAG---------------------------------------------------GCGAGCTCCTCCTGCCCCTCCTCCGCCTTCTACTCCGCCACCCAATCCCCCTCC---------------------------TCCTTCTCCCTCTCCCCCTCGTCC------------TCCTCCTCCCCT------------TCCGCCTCACTCGCACCTTTCGTCGAACACCTTCACGGCGAC---------------------------------CGCCGCGCACGC------------------------------------------------------------------------------------------------------------------------------------------------------------------------------------------------------------------------------------------------------------------------------------------------------------------------------------------------------------------------------------------------------------------------------------------------------------------------------------------------------------------------------------------------------------------------------------------------------------ATCCCCGCCGTCTCCGCATCGGAC---CGCCCCTCCCCCTTC---------CCCGCGAAG---------CGCTTCTACGACGTCTTCCTCGGCTTCTGCGGCGCGAAG---------GCGCGGCCCCTGCTCCGCCGCTTCGTGCGGTGGCTCTGCGCGGAGCTCGAGATGCACGGGATCTCGTGCTTCGCCTCTGACGCCGCGGCGTGCCGGACCGCCGCCTCCCGCGGCGCCGCCCGGGAAGCCGCGGCG---GCGGCCTCCTTCGGCGTCGTGGTCGTCGCCGAGGAGTCGCTGGCGAACCGGTGCAGCATCGGGGAGATGCACGGGTTCTTGGAGAGGGGGAAGCTGATACCCGTCTTCTTCGCCCTCGCGAAGAGGGACTGCGTC---GCGAGGGATGTGATCGAGAGGAGGGGGGAGCTGTGG---CGGAGATACGGC------------------------GGC---GGAGAGAGAGAATGGAAGGAGGTGTTGGATGGGCTTTCGCAG------ATAGAGGTGGCGCTGGAAGCGAATGCGGGTAACTTAAGGGACCGCATTTTGCAAGTCGTCGAGCTTCTCGGGATGCAA---TTGGGAAGGCGGAGCGTGGTG---------GAGTCGGCGAAGACATGGCGA---GAGCTGGCAGCT---------------------------------GACGAATTCCCCTTCCCGCGCAATGCTAACTTTGTCGGTAGGAAGAAAGAGCTACATGATCTTGAAGTACTGCTATTCCGAGAAGAACATAACTTTGTCGAT---------------------------------------------------------------------------------------------------------------------------------------------------------------------------------------------------------------------------------------------------------------------------------------------------------------------------------------------------------------------------------ATTGAAATCGACAGAAAGGGCAAGAAGCAGCTAACAATGGAAGAATCTGAGGAGTGCATAGAAATTGAAGGGAGTTTGAGTAAG---------------------TCGAGTCATCGTAGCTTCATG---------------------AAGAAGAGGCATGGA---------------AAGGAGATCACTGGAAGGGAGTTTTCTCTCGGTAAGGGCGTTGCCTGTGTCTGCGGCGATTCAGGTATCGGAAAAACAGAATTGTTGCTCGAGTTTGCCTATAAATTCTCGCAAAGATATAAGATGGTACTGTGGGTAGGTGGAGAGGCAAGATACTTGCGAGAGAACTACATGAGGTTGCTGCCAAAATTGGGTGTTGATGTTGGTATA------GGGAACGAA------------------------------GTTTATACGGATGGAAATGGGCGGAGAAGCTTTGAGGATATAGAGGGAGATGCTATTGCTAAAGTTCGTAAAGAGCTTATGCGAGATATCCCCTTTCTTTTAGTGATTGATAATTTGGAAAGTGACAAGGATTGGTGGGATGGA---------AGGTCTATAATGGAACTTCTTCCTTAT------------GCTGGTGGCGAGACGCACGTATTAATTTCTACGCGTTTGCCTCAA---TTAATGAACGTTAAGCCCTTGAGGCTA------------------------------------------------CTA---TACTTGTCTTCGTCGGAGGCGATGTCATTGATGACG------------AGAAGCTTGAGATATATTAGAACAGAAGATATTGATGCACTGAGAATCATTGAGGATAAAATAGGTAGGCTCCCTATGGGGCTTGCACTTGCTGGGGCAATCCTCTCTGAGCTCCAA---ATTGACCCACCTAAACTTCTAAATTTAATAAACAAA---ATGCCATTAAGCGAACTCACATGG---------------GGCACA---AAGGAAGAT------------------------------------------------------------------------CGCGTACTGAATCGC---------------------------------AATCCTTTCCTTGTCCAGCTTCTCGACTTCTGCTTCTCAGTATTGGATCAATCAAAT---------------AATTTCGAAAAGTTGGCATTAGGAATGGCGGAGGCGAGCACTTGGTTCGCGCCTTCACCAATACCGATCTCCTTTCTTTCTCTTGCTGCTTGTGAAATTTCT------------AAAGAACGTAAGCACATG---CATGTGTGGAGGACGTTACGTCATATGATCTCTTGTTCA---------------------TGCATGAAACCAAGAACA------------------AGCACCAAAAACTCAGAAGACGAG------------------GCCTCATCTTTGCTAATAAGGCTCGGTATAGCAAAG---------------------------------AGAAGCACCAAA------------------GAAAGATATCTTTCGTTTCATGATATAATTAAGTTGCATGCTCGTAGA---AGAAGCAATGTTGAGGTAGCTAGA---GCAGTAGTT---------------CGAGCCATCATCATT------------GAAGGTTCTGTGACGCAACACTACGATCATATATGGGCTGCATGCTTCTTGCTATTTAAGTTTGGCACG------GGCTCTGCCGTTGTTGAT---CTTTCAACCCGTGATCTTGTATTATTTATCAAGCAACTTGTTCTACCTCTCGTCTCGCAGAGCTTTAGAATGCTTTCTATGTACAATTCTGCGCTCGAGCTTCTACGCTTGGCCTCTAATACACTAGATGTAGTGGTGGATTCTTTCATTTCGGGAACT---------AACAATGAATCT---------------------------------------------TTGTGTTTAACTAGTGCGAAAAGG---AGATCAAATGCAGTGTCTAAT------------------------------------------------------------------GCTCTACTTCACCAGGATCTTGAGTACTTAAGAGCAACAATTTTGGAAACAAGAGCACTAATTATGCTGAAAGGTGGACAATACGACAGCGCGGAGCAACTTTGTAGGACTGCGGTCAGCATAAAGGAGGCAGCTGATGTGGCCAACTTAAGCCCTAATATGTTCAAAGTTGCAGTTGCAACTATCACCGCGGGAGCATGTGGGCTTGTGACTTTTTATGAGTTTGGCTGGTATACTACCACTAATGTAACACACTGGACCTTTGCAAATTGTGAGGTTCGAGTGTTCGAGCTGTGTGCTGAGCAATTCCAGTTTTTCTGGTGGGTCGTTGACAGTGTTCCGACCTATGGCTCGCATCCCGAGAAACGCCTTATATGTGTAGACATATGGCGGGTCTGGGCACGCCACCGGGAGGGCCTCCGCCGGTCCCGGGGCGTGACAATAGAAAACTCCCCTGTAATAACCCGCTTTTTCACTTTCCCCCCTGACATTTAA-----------------------
>Ananas_comosus_Aco000235.1
---------------------------------------------------------------------------------------------------------------------------------------------------------------------------------------------------------------------------------------------------------------------------------ATGGATCCC------------------------------------------------------------------------------------------------------------------------------------------------------------TTCTCCGAATCGCCCGTG---------------------------------------------------GGGATCCCCCGGAACCCTAAC------------------------------------------------------------------GCGCCCGCGCCCGCGCCC------------GCGCCGTCC------------------TCCTCGTTGGGGCCTTTCGTCGAACACGTCGCGGGCGAGGAGGAGAAC------------------------------------------------------------------------------------------------------------------------------------------------------------------------------------------------------------------------------------------------------------------------------------------------------------------------------------------------------------------------------------------------------------------------------------------------------------------------------------------------------------------------------------------------------------------------------------------------------------------------------------------------------------------CCCGCCGCGCTCCCCTTCCCGCTC---------CTCCCCTGG---AGAGCCCGGCGCTGCGACGTGTACCTCGGCTTCTCCGGCGCCGGC---------GACGGCCCGGCGGTCCGGCGATTGGTGGCGTGGCTCCGCGCGGAGCTCGAGGCGCAGGGGATCGCGTGCTTTGCG------------------------GCGCGCGGCGCCGGCGCCGCGAGGGAGGCCGCCATGGGCGCCGCCTCGCTCGGCGTCGTCGTCGTCTCCGCGGGCTCCCTTTCGAGCCCCTGCAGCGTCGAAGAGATCCTCATGTTCTCGGAGAGGGGCAATCTCGTGCCGCTGTTCTTCGGGGTAAAGCCC---------------------------TCGAAAGAGGATTCCGCCGCCTGG---ATGAGATGCGGC------------------------GGC---TCGGAGAAGGAGTGCGCGGCGGCGTTGCATGCGCTGTCGTGC------GCAGCGGTGAGATTGGAAGCCGATGAGGGAAATCTACGGGGCTGCGTCTTCGACGCCGTCGAGCTCATCGGATTGCGG---TTAGGCAGGAAGTACGCGGCA---------GAATCGGTTAGGCGGTGGCGA---GAATTGGCGGCC---------------------------------GACGAGTTCCCCTTCCCGCGAAATGCTAACTTTGTCGGTAGGACGAGGGAGCTCCATGAGCTTGAATTGCTGCTCTTCGGAGAGGCGGCGAAT---------------------------------------------------------------------------------------------------------------------------------------------------------------------------------------------------------------------------------------------------------------------------------------------------------------------------------------------------------------------------------------------------AGCCGAGCATCGATGAGCGCGGGCCCGTCAAAGCAGTTTGCAGAGAGCAGCAAAGGCGAAGGCGAGATGCCGCCA---------------------------------------ATG---------------------TGGGAGCAATTCGAA---------------GATGACATAGAA------AGGAGCAGCGGCGGCAATGGCGTGGCCTGCGTCTGCGGTGATTCGGGTATTGGAAAGACGGAGCTCTTGCTCGAATTCGCGTATCGGTTCTCGAAGAGGTACAAACTGGTTTTATGGGCCGGTGGCGAGGTGAGGTATCTCCGCGAGAACTACATGAAACTGCTGCCTCGGTTGGGCATCGATGTCGGTTTC------GAGAGTGAA------------------------------GTTTCCCTGGGCAGTAGCAGGCGCGGGAGCTTCGAGCTTATGGAAGGAGACGCCGTTGGCAGGGTCCGAAAGGAGCTCGCGCGAGACATTCCTTTCCTTCTTGTGATTGATAATTTGGAAAGCGAGAAGGATTGGTGGGACGGG---------AGATCTATCGTGGATCTTCTGCCCCGT------------TCCGGCGGGGGCACCCACGTGATCATCTCCACTCGGTTGCCCCAG---ATATCGATCGGTAAGCCGCTGAGATTA------------------------------------------------TCG---CACTTGCCTCCGTCGGAGGCGCTGTCTTTGATGAAG------------GGGAGCTCTCGAGATCTGAGAACACAAGATATTGATGCTCTGAGGCTCATTGAAGAGAAGATTGGTAGGCTCCCTCTTGGTCTTGCAATAGTTGGGGCAATCTTTTGCGAGCTCCGA---ATTGGACCACTCGAGCTACTAAATGCGATAGATGAT---ATGCCGATGAGAGAAATTTCCTGG---------------GTTACG---AAGGACGAC------------------------------------------------------------------------GTTTTGTTGAGCCGC---------------------------------AATCCCTTCCTCGTGCAGCTCCTCGACCTGTGCTTCTCGCTGTTGGACCGCGAAAAG---------------AATCTCGGAAAGCTGGCGTCGAGAATGATCGAGGCCAGCAGTTGGTTTGCGCCCTCGCCGATCCCAATCTCGATGCTTGCTCTCGCTGCTCGTGGAATTTCC------------AAAGGGCGTCAGCAGCTTACGCAGGTTCGGAAGGGGTTTGCTCGTGTGCTCTCCTGTTCC------------------TTGTGCATCGCACCTGCTGCT------------------ACTAAGAACAATCCAGAAGCCGAA------------------GCCTCTTCTATGTTGATCAGATTCGGTTTGGCGAGG---------------------------------AGCTGCGCCAGA------------------GAAGGGTATCTGTCATTCCACGACATTGTGAATCTACACGCGCGCAGA---AGAAGCAATGCTGAGTTTGCTAGATCAGCGGTCGTT---------------CGTGCTATCATTAAA------------GAAGGATCCGTCTCGCGACATTCAGATCATGTTTGGGCTGCTTGCTTCTTGCTGTTTAGATCCGGGACA------GGTCCCGTGACCGTCGAT---CTTCCGACCCGTGATCTGCTGTCCTTCATCAAGCGGTTCGTGTTGCCTCTTGCGTCCCAGAGCTTCACAATGTTCTCTATGTACAACGCGGTCCTCGAGCTCCTACGCTTGTCCTCTCGAGCACTCGAAGTTCTAGTCGATTCTTTCCTCTCCGAAGAG---------AAAAAGTATGCA---------------------------------------------TCATCATGCTTCAATCCGAAGAGG---ATGTCGAGTGTAGAGCCTAAT------------------------------------------------------------------CCTTTGCTTTACTGCGATCTCGAGCGTGTGCGTGCGACGATACTGGATAGAAGAGCGATGATTATGATGAGAGGTTGTCAGCACGACGTCGCGGAGCAACTTTGTAGGACGGCGGTCGGCATCAAGGAGGTTATTTACGGACCG---------------------------------------------------------------------------------------------------------------------------------------------------------------------------------------------------------------GAGCATCCGGAAACG---------------------------------------------------------CGGTCGACTTGCATACTCATGGAGCAGTCCATAATGTGCCAATCGAAATTTTGA-----------------------------------------
>Oryza_sativa_LOC_Os11g36760.1
---------------------------------------------------------------------------------------------------------------------------------------------------------------------------------------------------------------------------------------------------------------------------------ATGGCGGCGCGGGATAAGAGGATTAATGGT---------------------------------------------------------------------------------------------------------------------------GGCCTCCAAGGCTTCGCGGTGTCGTCC------------------------------------------------------TCGAGCAAGAAGGAGAAAGGG------------------------------------------------ATCCGGATCTTGGAT---GCCCCTGCGCCGCCGGAG------------ATCCCGACG------------------CGGCGTGCCGGG---TTCTCTTTCGGGGTAGGTGATGGTGAGGAG---------------------------------------------------------------------------------------------------------------------------------------------------------------------------------------------------------------------------------------------------------------------------------------------------------------------------------------------------------------------------------------------------------------------------------------------------------------------------------------------------------------------------------------------------------------------------------------------------------------------------------------------------------------GCGGAGGAGGAGGTGGTGCTGGCGCCGTCG---------TCGGCGCTGGCGAGGGCGCGGGGGTGCGACGTGTACGTCGGGTACGGCGGCGGCGGTGGTGGTGGCGCGGCGGCGGAGGTGGAGCGGTTCGTGGCGTGGCTGTGCGCCGAGATGGAGGCGCTCGGCGTGCGCTGCGTGGCGGCGGACCGGCGGCGGTGCCGCGACGCGCCGTCGCACGCGGCGGCG---CGCGCCGCGATGGACGCCGTGGTGGCGGGCGTCGTGGTCGTCACCCCGGCGTCGCTCGGGAACCCCTACTGCGTCGACGAGATCCGTGCGTTCGTGGAGAAGGGGAGGCTCGTGCCGGTGTTCGTCGGGCTCGGGAAGGGCGACTGCCGC---GCGGAGGACGTCGTGGAGAAGCGCGGCGATCTGTGG---GGGAGGTTCGGCGGCCACCTGTGGAAGGTCTACGACGGC---GGCGAGCGGGACTGGAGGGAGGCGGTTGGCGCGCTGTCCCGT------GCTGATCCGGCCGTGGAGGTGGACGCCGCGAGCCAGAGGCACCGCCTGATCGATCTCCTCGAGATCGTCGGGTCGAGG---CTTGGGCGGCGCGCGGTGACG---------GACGCCGTCCGGTCATGGCGCGCGGCGGCGGCGGTGCAC------------------------------CCGGAGCTTCCCTTCGCCCGCAACGAGCGCTTCGTCGGGAGGGAGAGCGAGCTGCTCGATCTCGAGGCCGTCCTGTTCGGGAAGAGGCCGATGCAT------------------------------------------------------------------------------------------------------------------------------------------------------------------------------------------------------------------------------------------------------------------------------------------------------------------------------------------------------------------------------------------------------------------------------------------------CTGGTCGAGGTCGAGGTGTTCTGCGGC---------------------GAG------------------------------------------------------------------------------------------CCGGCGTTCATGGACGGCGTCGTGTGCATCTCCGGCGCGTCGGGCGCCGGGAAGACGGAGCTTGTGCTGGAGTACGCGCACCGCCACGCCATGGAGTACAAGAAGGTGCTGTGGGTGCGCGGCGAGGCGAGGTACCTACGCATGGGCTACCTCAAGCTCGCCGACCAGCTCGGCCTCGCCGTCGGCGAC------GACCTGTCCCTCATCGCCGCCGGAGACCGGCGTAGCAGCGGCAGCAAGAAGGCCGAGAAGGAGTGGATCTTTCGTGGCTTGGAGAGCGACGCCATTGCCAAGATCCGAAAGGAGCTCACGCGCGAGATCCCCTACCTCCTCGTCATCGACAATCTCGAGAGCGAGACGGACTGGTGGGACAGC---------CGCGACGTGCAGGACCTCCTGCCCGGCGCCGTCGCCGGCGCCGCCGTGCGCAGCCATGTCATCATCACGACGACGCGGCTGCGCCGGCTGCAGAGGGTCAGGACGTTCTCGCTG------------------------------------------------GCGCCGAGCATGGAGTCGCCGGAGGCCATGCTGCTGATGACGAGGAAC------GGGGCTCTCGCGTTCCACGGCGAGGAGGACACCATTGCCCTCAGGGCGATCCAGCAGAAGGTAGGTAGCATCCCTCTCGCCCTCGCGCTCGTCGGCGCGGTCCTCTCCGAGCTCGCC---GTCAGCCCGGCGGAGCTCCGGCAAGCCATGAACGAC---GCGCCGTACCGCGCGCCGACGTGG---------------GAGGAG---AACGACGCG------------------------------------------------------------------------CCGGCGCTGCGGGAC---------------------------------AACCCGGGCATGGTGCAGCTGCTCGACGTGTGCTTCGCGCTCCTGGACGAGGAGAAG------------GACGGCCTCGGCGAGGCGGCGGTGAGGATGGTCGAGACCAGCAGCTTCTTCGCTCCGTCGCCGATCCCGGTGGCCTTGCTGGCGGCGGCCATGGGCGGCGAGCCC------------------AAGAGGCCG---------CTGTGGAAGCAGATGAAG---CTCGCGCTGCGCCTCTCC------------------TGCTCATCATCCCGGCGAGCGCTGGACAAAGACTCCTCCTCCCGCCGCCGCGCCGCCGCCGCCGCCGCCGAGCCGGAGGCGCTGGTGGCGCTGCTGCGGCTCGGGATCGCGCGG---------------------------------CGGTGCACGACGCAGCCG------------GCGCCGTGCGTCTCCGTGCACCGGGTGTTCAGGCTCTTCGGCCGAAAGGCCGTCGGCTCCGGCGAGGCGGCGGCGCGTTCCACCGTC---------------CGCGCCATCACCGCCGCG---------------------GAGGTGCACGACGAACACGCGTGGGCGGCGTGCATGTCGGTGTTCAAGATCGCG---------CCGGCCATCGCCGCCAAC---CTGCCGACGAAGGAGCTGCCCCAGTTCGTCACGCACGTCGCCGTGCCGCTCGCCGCGCGAGGCGTGGTTGCGCACTCGGCGTACGCCGCCGTCACCGACCTGCTCGTGGAGTCCAGCAACGTCGTCCGCGGCGAGGAGAGCAGGTACGTCGCGAGCGGC---------------------------------------------------------------------------------------------------GGCCTCGATGAGAAC------------------------------------------------------------------CCAGCTCTGTACCATGAGCTTGCACATTCTAGGGCACAGCTGCTGAAGCTCCGCGCCAAGCTGATGCTCCGAGGAGGCGAGTTCACGCTCGCCGAGGACCACAGCTTGGCGGTGATCCACATCCTGGAGGTGGTCGCCGGCGAC---------------------------------------------------------------------------------------------------------------------------------------------------------------------------------------------------------------GATGACCCGGAGACG---------------------------------------------------------GAGGAGGCGAGGGCGGCCTTGGACCGCGTTCTGCAGGTTCAGCCAGAGTGA--------------------------------------------
>Zea_mays_GRMZM2G039878_T01
---------------------------------------------------------------------------------------------------------------------------------------------------------------------------------------------------------------------------------------------------------------------------------ATGGCGGCG---------------------------------------------------------------------------------------------------------------------------------------------------------------GCGTCGAGCTCCGGG---------------------------------------------------GCCACGGTGACCGCGCGGGGG---------------------------------------------------------ATCCAC---ATCATGGACAGTCCGGAG------------GGGCGG---------------------ATGAGCACGGTGCCGTGGGTTTCG---TTGGGGGTGGAAGGGGCCGGC------------------------------------------------------------------------------------------------------------------------------------------------------------------------------------------------------------------------------------------------------------------------------------------------------------------------------------------------------------------------------------------------------------------------------------------------------------------------------------------------------------------------------------------------------------------------------------------------------------------------------------------------------------TACGAGGGGGAGGAGGATGAGGAGGACGAC---------GCGGCGCTGGCGAGGGCGCGCGGGTGCGACGTGTACATCGGGCACGGAGGC------------------------GGGGTGCGGCGGATGGTGGCGTGGCTGCGCGCCGAGTTGGAGCTGCTGGGCGTGCCCTGCATCGCGTCGGATCGACGCCGGTGCTTTGACGCGCGGGCGCTGGCTACCGCG---CGGGTGGTCATGGACAAGGCCCTGGCGGGCGTGGTCGTGATCACGCCGGTATCGCTGGCCAATCCCTACGCCGTGGAGGAGATCCAGGTCTTCCTGGAGCGCGGCGCGCTCGTGCCGGTCTTCGTCGGGATCAGGCAGGGCGATTTCGTC---GCGGAGGATGTTGTGGAGAGGCGCAGCGACCTGTGG---GAAACGCACGGGGGCCAGCTCTGGAAGGCTTACGGCGGG---GTGGAGGCCGAGTGGAGGGAGGCCGTGGAGGGGCTCGCCCGC------GCCGAGCACGCGGTGGAGGTGCGCCTCGGAGACCTCCGGAACCGCGTCATCGACGTGCTCCAGACCCTCGGCGCGCGG---CTCGGCAGGCCGGCGGTGGCC---------CCGGCCGTCCGGGCGTGGCGTGCCGCGGCGGACGCG------------------------------------GAGATCCCGTTCCCCTGGAACACGTGCTTCGCCGGCCGGGAGAGGGAGCTGCTCGATGTGGAGGCCATGCTGCGGGGCAGCGCTCCTGCTGCTCATGAC------------------------------------------------------------------------------------------------------------------------------------------------------------------------------------------------------------------------------------------------------------------------------------------------------------------------------------------------------------------------------------------------------------------GACAAGGTCGCCGGGAAGAGGCCGATGCCTCTGTACGGCTCCGTCACCGGG------------------------------------------------------------------------------------------------------------------GCGCTGTTCCTACATGGCGTGCTCTGCATCTCCGCCGCGTCCGGCACCGGGAAGACGGAGCTAGTGCTCGAGTTTGCACACAGGCACGCCCACGAGTACAAAAAGGTCCTCTGGGTTCACGGTGAGGCGAGGTACCTGCGCCAGAGCTACCTCAAACTCGCAGACCACCTGGGCGTCGCTGTCGGTGAC------AATGTCATA------------------------------CAGACGGCGACA---GAGAGGGCCAGAAGCCTCCGTGAGATCGAGGGACTCGCCATTGCAAAGATCAAGAAGGAGCTGACCCGCGACATACCCTACCTCGTCGTCATCGACAACCTCGAGAGCGAGAGGGACTGGTGGGATGGC---------CGGGCCATTAAAGAGCTCCTGCCCCTGCCCCTGCCCCTCGGCGGCGGGCGCACGCACGTCATCATCACGACGCGGCTCCCCAAC---CTGCAGGGGGTGAGGGTTTTAGAGCTA------------------------------------------------GGA---AACCTGGACGCGCCGAACTCCATGCATCTCATGAAG------------GGCGCGCGC---ACGTTTAGAGACGAGGACTTGGCTGTACTTAAAGACATCCAAGACAAGGTGCGCGGCGTGCCTCTAGGCCTCGCCCTCGTCGGCTCGATACTGTCCGAGATCGCC---GTTAGCCCGGCCGATCTCCGGCAGATGATGAGCGAC---GCGCCGCATCGGGCGCCGACGTGG---------------TCACCC---AAGGACGAC------------------------------------------------------------------------GTCGCGCTGCACGAC---------------------------------AACCCGGGCCTCGTCCAGCTCCTGGACGCGTGCTTCACGCTGCTAAGACGGAGGACGCCC---------GCCGGGCTCGGTAAGGTAGCAGGCACGCTGCTTGAGGCCAGCAGCTACTTCGCGCCAGTGCCGATCCCGACCGCGATGCTCGTGCACGCTGTCAGCGCGTGCGCGGCAGGG---------------------AAGCAGACGCCGTGGAAGCGCCTGACG---CGCGAGCTGCGGCGA------------------TGCTGCGCCTCGCCGCGCGCGCCA------------CTGGAAACCGGCCGCGTCGAGCAGAAC------------------GCGCTGGCGACGTTGCTGCGCCTCGGGATCGCCAGG---------------------------------CGGAGCACGCGG------------------GCCGGGTGCGTCTCCATGCACGGCTTGTTCCGGACCTTCGGCCGCAAG---ACCGGCACGGGC---CGAGTCGCCCGCGCCGTCGTG---------------GAGACC---GTCGCCGAGAGGGGC---GACGTCGCGGCGCAACACGCCGACGACCACGCGTGGGCGGCGTGCCTGACCCTGTTCAGGTTCGACGCG------CCGGACGTGCCGGTGGAG---CTGCCGCCGCCGGAGCTCGGGCGGTTCGTCACGCGCTCCGCGATACCGCTCGCCGCACGCTCCGTGGCCGGGTACTCCACGTACGGCGCCGCGCTCGAGCTGCTCCGGGAGGCCACCGACGTCGTCCTCGAGGCCGAGGACCTGTACATCGGCGCGCCT---------------------------------------------------------------------------CGCCGGATCAACGAC---TGTAGGTATGTGGAGATCGAC------------------------------------------------------------------CCGGAGGTGTACAAGAAGCTCGCCCGAGCGCGGGCGGAGCTCCTCGTGATGCGGGCAAGGATTATGCTGAGGGCCGGAGAGCGCGGCGTCGCTGAGGACCACTGCCTGTCGGCGATTGGCCTCCTAGAGGTGGCCTGCGGCGAC---------------------------------------------------------------------------------------------------------------------------------------------------------------------------------------------------------------TGCCACCCGGAGACG---------------------------------------------------------CTGGTGGCCAGGGCGTTCTTGGAGCAGACCGTGAGGGTTTAG-----------------------------------------------------
>Sorghum_bicolor_Sobic.002G358000.1
---------------------------------------------------------------------------------------------------------------------------------------------------------------------------------------------------------------------------------------------------------------------------------ATGGCGGCG---------------------------------------------------------------------------------------------------------------------------------------------------------------GCGTGGAGCTCCGGG---------------------------------------------------GCCGCGGTCGCCGCGCGCGGG---------------------------------------------------------ATCCAC---ATCATGGACAGTTCGGAG------------GGGCGG---------------------ATGAGCGCGGTGCCGTGGGTTTCA---TTGGGGGTGGAC------------------------------------------------------------------------------------------------------------------------------------------------------------------------------------------------------------------------------------------------------------------------------------------------------------------------------------------------------------------------------------------------------------------------------------------------------------------------------------------------------------------------------------------------------------------------------------------------------------------------------------------------------------------------GACGGGGCCGACCACGAGGCGGAGGAC---------GCGGCGCTGGCGAGGGCGCGCGGGTGCGACGTGTACGTCGGGCACGGCGGC------------------------GGGGTGCGGCGGATGGTGGCGTGGCTGCGCGCCGAGCTGGAGCTGCTGGGCGTGCCCTGCGTCGCGACGGACCGGCGCCAGTGCGGCGACGCGCGAGCGCTCGCGGTCGCG---CGGGCGGCCATGGACGTGGCCCTGGTGGGCGTGATCGTGGTCACGCCGGTGTCGCTGGCCAACCCCTACGCCGTCGAGGAGATCCGGGTCTTCCTGGAGCGCGGCGCGCTCGTCCCGGTCTTCGTCGGGATCAGGCAGCGCGACTTCGTC---GCGGAGGACGTTGTGGAGAGGCGCAGCAACCTGTGG---GAAACGCACGGGGGCGAGCTCTGGAAGGCCTACGATGGC---GTGGAGGACGAGTGGAGGGAGGTCGTGGAGGGGCTCGCCCGC------GCCGAGCCCGTGGTGGAGTTGCGCCTCGGTGATCTCCGGGACCGCGTCCTCGACGTGCTCCAGATCCTCGGCGCGCGG---CTCGGCAGACCGGCGGTGGCC---------CCGGCCGTCCGGGCGTGGCGTGCCGCGGCGGACGCG------------------------------------GAGATCCCGTTCCCCTGGAACACGGGCTTCGTTGGACGGGAAAGGGAGCTGCTCGACGTGGAGGCCATGCTGCGCGGCGGCGCTCCTGCTAAT------------------------------------------------------------------------------------------------------------------------------------------------------------------------------------------------------------------------------------------------------------------------------------------------------------------------------------------------------------------------------------------------------------------------GACAAGGCCGCCGGGAAGAGGCCGATGGCCCAGGACGGTTCCATCACCGGG------------------------------------------------------------------------------------------------------------------ACGTCGTTCCTACTTGGCGTGGTCTGCATCTCTGCCGCGTCCGGCGCCGGGAAGACGGAGCTTGTGCTCGAGTTTGCACACAGGCACGCCCACGAGTACAAAAAGGTCCTGTGGGTTCACGGCGAGGCGAGGTACCTGCGCCAGAGCTACCTCAAGCTCGCAGACCACTTGGGCATCGCCGTCGGCGAC------AATGTATTG------------------------------CAGACGACGACGACAGAGCGGGCCAGAAGTCTCCATGGGATCGAGGGAGTCGCCATTGAGAAGATCAAGAAGGAGCTCACCCGCGACATACCCTACCTCGTCGTCATCGACAACCTCGAGAGCGAGAGAGACTGGTGGGATGGC---------CGGGCCATTACGGAGCTCCTGCCCCTC------------GGCGGCGGGCGTACGCACGTCATCATCACGACGCGGCTCCCCAGC---CTGCAGGGGGTGAGGGTTTTCGAGCTA------------------------------------------------GGA---AACCTCGACGCGCCCAACTCCATGCATCTCATGAAG------------GGCGCGCGC---ATGCTTAGAGATGAGGACATGGCCGTACTTACGGACATCCAAGAGAAGGTGTGCGGCGTGTCTCTAGGCCTCGCCCTCGTCGGCTCGATACTGTCCGAGATCGCC---GTTAGCCCGGCCGAGCTCCGGGAGATGATGAGAGAC---GCGCCGCACCGGGTGCCGACGTGG---------------TCACCC---AAGGACGAC------------------------------------------------------------------------GCCACGGTGCGTGAC---------------------------------AACCCGGGCCTTGTCCAGCTCCTGGACGCGTGCTTCACGCTCCTGCGCAGGGAGGCCCCC---------GCCGGGCTCGGCAAGGTAGCCGAGAGGCTGCTCGAGGCAAGCAGCTTCTTGGCGCCGGTGCCGATCCCGACGGCGATGCTGATACACGCT------GCCTGCGCCGGG---------------------------AAGACGCAGTGGAATCGCTTGACG---CGCGAGCTGCGGCGA------------------TGCTTCACCTCGCCGCTGGCGCCA------------CTTGAAACCGGCCGCGTCGAGCAGAAC------------------GCGCTGGCGATGCTGCTGCGCCTTGGGATCGCCCGG---------------------------------CAGAGCACGCGG------------------GCCGGGTGTGTCTCCGTGCACGGCGTGTTCCGGACCTTCGGCCGCAAG---ATCGGGTCCGGC---CGAGTCGCCCGTGCAGTCGTG---------------GAGACCATCGTCGCCGAGCAGGGC---GGAGGCGCGGCGCAACACGCCGACGACCACACGTGGGCGGCGTGCCTGTCTCTGTTCAGGTTCGAGGCC------CCTGACGTGTCGGTGGAG---CTGCCGCCGCCGGAGCTCGCGCGGTTCATCAGACGCTCCGCGGTACCGCTCGCCGTACGCTGCGTGACTGGGTACTCTGCGTATGGCGCCGCGCTAGAGCTGCTCCGGGAAGCCACCGACGTCGTCCTCGAGGCCGAGGACTTGTACATCGGCGCGCCT---------------------------------------------------------------------------CGCCTGGTTAACGAT---CGCAAGTACGTGGCGATCGAC------------------------------------------------------------------CCGAAAGTATACACGAAGCTCGCCCAAGCGAGGGCGGAGCTCCTCGTGATGCGGGCAAGGATTATGCTGAGGGCCGGAGAGCGCGGCATCGCCGAGGACTACTGCCTGTCGGCGATTGGCCTCCTAGAGGTAGCCTGCGGCGAC---------------------------------------------------------------------------------------------------------------------------------------------------------------------------------------------------------------TGCCACCCTGAGACG---------------------------------------------------------CTGGTGGTCAGGGCTTTCTTGGAGCAGGCCGTGAGGGTTTAG-----------------------------------------------------
>Panicum_hallii_Pahal.H01408.1
---------------------------------------------------------------------------------------------------------------------------------------------------------------------------------------------------------------------------------------------------------------------------------ATGGCGCCG---------------------------------------------------------------------------------------------------------------------------------------------------------------GCGACGTCGAGC---------------------------------------------------------TCCGGGGCCGCGCGGGGG---------------------------------------------------------GTCCGC---ATCCTGGACCCGGAGGAG------------GTGAGG---------------------AGGAGGGCGGCGCCGTGGACCTCC---CTGGGGGTCGACGAG------------------------------------------------------------------------------------------------------------------------------------------------------------------------------------------------------------------------------------------------------------------------------------------------------------------------------------------------------------------------------------------------------------------------------------------------------------------------------------------------------------------------------------------------------------------------------------------------------------------------------------------------------------------GCCGACTGCGAGGAGGAG---GCGGCGGGG---------AGGGCGAGGGCGAGGGCGCGCGAGTGCGACGTCTACGTCGGGCACGGAGGC------------------------GACGCGCGGCGGATGGCGGCGTGGCTGCGCGCCGAGCTGGAGCTGCTGGGCGTGCCCTGCGTCGCGGCCGACCGGCGCCGGTGCGGGGACGCGCCGGCGCACGCGGCTGCG---CGGGCCGCCGTGGACGCGGCCGTGGTGGGGGTGGTCCTGGTCACGCCGACGACGCTGCGCAACCCCTACGCCGTCGAGGAGGTCCGGGCCTTCCTGGACCGCGGCGCGCTCGTGCCGGTCTTCGTCGGGGTCAGGAGAGGCGACTTCGTC---GCCGAGGACGTCGTGGCGGGGCGCGGTGACCTGTGG---GAGAAGTACGGGGGCCATCTCTGGATGGCCTACGACGGG---CTGGAGGAGGAGTGGAGGGAGGCCGTGGAGGGGCTGGCCCGC------GCGGAGCCGGCGGTGGAGGTGCGCGTCGGCGACCTCCGGGACCGCGTCCTCGACGTGCTCGAGATCCTCGGCGCGCGG---CTCGGGCGGCGGGCAATATCC---------CCGGCCGTCAGGGCGTGGCGCGCCGAGGCGGGCCTG------------------------------------GAGATCCCGTTCCCCTGGAACACGGGCTTCGTCGGCCGGGAGAAGGAGCTGCTCGACCTGGAGTCCATGCTGTGCGGCGGCGCTCGTGCCCAC------------------------------------------------------------------------------------------------------------------------------------------------------------------------------------------------------------------------------------------------------------------------------------------------------------------------------------------------------------------------------------------------------------------------GACAAGGCCTCCAGGAATAGGCCGATGCATCCGAACGGCGCCTTCGTCAGC---------------------GAG------------------------------------------------------------------------------------------TGGCCCTTCCTGGACGGCGTCGTCTGCATCTCCGCCGCGTCCGGCGCCGGGAAGACGGAGCTGGCGCTCGAGTTCGCGCACCGGCACTGGCACGAGTACAAGAAGGTGCTCTGGGTGCACGGCGAGGCGAGGTACCTGCGCCAGAGCTACCTCAAGCTCGCCGACCACCTCGGCATCGCCGTCGGCGAC------AGCTTCCTG------------------------------CAGTCTACAGGGCGGGCCACCGCCAGGAGCCTCCACGACATCGAGGGCGACGCCATCGCCAAGATCAACAAGGAGCTCGCCCGCGACATCCCGTACCTCGTCGTCATCGACAACCTCGAGAGCGAGAAGGACTGGTGGGACCGC---------CGGGCCGTCGGGGAGCTCCTGCCACGC------------GGCTGCCGGCGCACGCGCGTCATCGTCACAACGCGGCTCGCCGGCGGCATCGAGGGGGTCAGGACGCTCGCGCTG------------------------------------------------GGA---GACCTCGACGCGTCCAACGCCATGCGCCTGATGAAG------------TGCAGCACGCGCGCGCTCAGCGAAGACGACACGGCTATCCTTCGGGACATCCAGGAAACGGTAGGCGGCGTGCCTCTAGGGCTCGCCCTCGTCGGCGCGATGCTCTCCGAGGTCCCC---ATCGGCCCGGCCGAGCTCCGGGGCGCGATGCGCCGC---GCGCCGCATCGGGCGCCGACGTGG---------------GAGGCC---AGGGACGAC------------------------------------------------------------------------GCCGCGCTGCGCGAC---------------------------------AACCCGGGCCTGGTGCAGCTCCTGGACGCGTGCTTCGCGCTGCTGGGGCGGGAGGCA------------GCCGGGCTCGAGGAGGTGTCTCTCCGGCTGCTGGAGGCCAGCAGCTTCTTCGCGCCGGTGCCGATCCCGGCGGCGATGCTCGTAGACGCCGCCCACGCGGCCGTAGCC------------------------GTCGAGACGCCGTGGAAGCGGTTCAAG---CGCACGATGAAGCTA------------------CCCTGCGCCTCGCCGCGTGCGCCG------------TCGTTCGCCGGCAGCGCTGAGCAGGAG------------------GCGCTGGCGACGCTGCAGCGCCTAGGGGTGGTCCGG---------------------------------CGGAGCACGCGG------------------GATGGGTGCGTCTCCGTGCACGGCGTGTTCCGGCTCTTCAGCCGCAAG---ATCGGCTCCGGC---CGGGCGGCCCGCGCCGTCATG---------------GACGCCGTCGCCGCGGCCGCCGCGCAGGGTGGCGCGGCGCGGAACGCCGACGACCACACGTGGGCGGCGTGCCTATCTCTGTTCAGGTTCGATGCG------CCGGCGGCGAGCGTCGAG---CTGCCGGCGCTGGAGCTCGCGCGGTTTGTCACGAGCTCCGTGCTGCCCCTCGCCGCGCACTGCCTGGCCGGGTACTCGGCGTGCAGCGCCGCACTCGAGCTGCTCCGGGAGGCCACCGACGGCGTCTTCGAGGCCGAGGAGAAGTACGTCGGCGCGCCTCGC------------------------------------------------------------------------CGGAGCAGCAACGGC---GGCGTGTACGTGGAGCTGGAC------------------------------------------------------------------CCGAAGGTGTACCGGGAGCTCGCGCGGGCGAGGGCGGAGCTCCTGGTGGCGCGGGCGAGGGTGATGATGAGGGCCGGCGAGCGCGCCGTCGCCAAGGACCACTGCCAGTCGGCGATCAACATCCTGGAGGTGGTCTCCGGCGAC---------------------------------------------------------------------------------------------------------------------------------------------------------------------------------------------------------------TGGCACCCTGCGACG---------------------------------------------------------CTGGCCGTCCGGGGGTTTCTAGAGCAGGACGTGCTCGTTCAAACCTTGAACGGAGTAGAACCCACCACG--------------------------
>Panicum_virgatum_Pavir.J18198.1
---------------------------------------------------------------------------------------------------------------------------------------------------------------------------------------------------------------------------------------------------------------------------------ATGGCGGCG---------------------------------------------------------------------------------------------------------------------------------------------------------------GAGGCGTCGAGT---------------------------------------------------------TCCAGGGCCGCGCGCGGG---------------------------------------------------------GTTCGC---ATCCTGGACCCGGAGGAG------------GTGAGG---------------------AGGAGCGCGGCGCCGTGGACCTCC---CTGGGGGTCGACGGG------------------------------------------------------------------------------------------------------------------------------------------------------------------------------------------------------------------------------------------------------------------------------------------------------------------------------------------------------------------------------------------------------------------------------------------------------------------------------------------------------------------------------------------------------------------------------------------------------------------------------------------------------------------GCCGACCGCGAGGAGGAG---GCTGCGGCG---------AAGGCGAGGGCGAGGACGCGCGAGTGCGGCGTCTACGTCGGCCACGGCGGC------------------------GACGCGCGGAGGATGGTGGTGTGGCTGCGCGCCGAGCTCGAGCTTCTTGGCGTGCCCTGCGTCGCGGCCGACCGGCGCCTGTGCAGGGACGCGCTGGCGCACGCGGCCGCG---CGGGCCGCCGTGGACGCGGCCGTGGTCGGGGTGGTCGTCGTCACGCCGACGACGCTGCGCAACCCCTACGCCATCGAGGAGGTTCGGGCCTTCCTTGACCGCGGCGCGCTCGTGCCGGTCTTCGTCGGGGTCACCAGGGGCGACTTCGTC---GCCGACGACGTCGTGGCGGGGCGCGGTGACCTGTGG---GAGAAGTACGGGGGCGATCTCTGGATGGCCTACGACGGG---CTGGAGGAGGACCGGAGGGAGGCCGTGGAGGGGCTCGCCCGC------GCGGAGACGGCGGTGGAGGTGCGCGTCGGCGACCTTCGCGACCGCGTCCTCGACGTGCTCGAGATCCTCGGCGCGCGG---CTCGGGCGGCGGGCAGTGGCC---------CCAGCCGTCAGGACGTGGCGCGCCGAGGCGGGCCTG------------------------------------GAGATCCCGTTCCCCTGGAACACGGGCTTCGTCGGCCGGGAGAAGGAGCTGCTCGACCTCGAGTCCATGCTGCGCGGCGGCGCTCGTGCCCAC------------------------------------------------------------------------------------------------------------------------------------------------------------------------------------------------------------------------------------------------------------------------------------------------------------------------------------------------------------------------------------------------------------------------GACAAGGCCGCCGGGAAGAGGCCGATGCCTCCGAACGGCGCCGTCGTCAGC---------------------GAG------------------------------------------------------------------------------------------TGGCCCTTCATCGACGGCGTGGTCTGCATCTCCGGCGCGTCCGGCGCCGGCAAGACGGAGCTGGCGCTCGAGTTCGCGCACCGGCACCGGCACGAGTACAAGAAGGTGCTCTGGGTGCACGGCGAGGCGAGGTACCTGCGCCAGAGCTACCTCAAGCTCGCCGACCACCTCGGCATCGCCGTCGGCGAT------AGCTTCGTG------------------------------CAGTCGACGGGGCGGGCCGCCGCCAGGAGCCTCCACGACATCGAGGGCAACGCCATCGCCAAGATCAACAAGGAGCTCGCCCGCGACATCCCGTACCTCGTCGTCATCGACAACCTCGAGAGCGAGAAGGACTGGTGGGACCGC---------CGGCCCGTCGGGGAGCTCCTCCCCCGC------------GGCTGCCGGCGCACGCGAGTCATCGTCACGACGCGGCTCGCCGGCGGCCTGCAGGGG--------------------------------------------------------------------------------------------------------------------------------------------------------------------------------------------------------------------------------------------------------------------------------------------------------------------------------------------------------------------------------------------------------------------------------------------------------------------------------------------------------------------------------------------------------------------------------------------------------------------------------------------------------------------------------------------------------------------------------------------------------------------------------------------------------------------------------------------------------------------------------------------------------------------------------------------------------------------------------------------------------------------------------------------------------------------------------------------------------------------------------------------------------------------------------------------------------------------------------------------------------------------------------------------------------------------------------------------------------------------------------------------------------------------------------------------------------------------------------------------------------------------------------------------------------------------------------------------------------------------------------------------------------------------------------------------------------------------------------------------------------------------------------------------------------------------------------------------------------------------------------------------------------------------------------------------------------------------------------------------------------------------------------------------------------------
>Setaria_italica_Seita.8G161300.1
[truncated: 348,070 more chars]
